# Supplementary material for: Characterization of two conserved cell death elicitor families from the Dothideomycete fungal pathogens Dothistroma septosporum and Fulvia fulva (syn. Cladosporium fulvum)
Source: Front Microbiol. 2022 Sep 8;13:964851. doi: 10.3389/fmicb.2022.964851 (PMC9493481; doi:10.3389/fmicb.2022.964851)
Supplement: Supplementary file 6 [file Table_5.XLSX]

## Sheet: FfEcp20-1
Supplementary Table S5: Protein structural hits Ecp20 and Ecp32 proteins had in the Protein Data Bank (PDB)
Hit number	PBD acession IDa	Z-scoreb	PDB description
1	7cwp-C	9.4	ROOT INDUCED SIGNALLING PROTEIN	a Protein tertiary structure predictions were performed using AlphaFold2 (Jumper et al., 2021; Mirdita et al., 2022), and the
2	7cwp-A	9.3	ROOT INDUCED SIGNALLING PROTEIN	Dali server was used to identify proteins with structural similarity in the Research Collaboratory for
3	7cwj-A	9.3	ROOT INDUCED EFFECTOR PROTEIN TSP1	Structural Bioinformatics Protein Data Bank (RCSB PDB) (Holm, 2020). Here, a Dali Z-score of 2 or
4	7cwp-B	9.3	ROOT INDUCED SIGNALLING PROTEIN	greater was used to infer structural similarity.
5	7cwj-C	9.3	ROOT INDUCED EFFECTOR PROTEIN TSP1
6	7esw-B	9.2	TRICHODERMA SECRETED PROTEIN TSP1	b Dali Z-score of 2 or greater was used to infer structural similarity.
7	7esw-A	9.2	TRICHODERMA SECRETED PROTEIN TSP1
8	7cwp-D	9.1	ROOT INDUCED SIGNALLING PROTEIN
9	7cwj-D	9.1	ROOT INDUCED EFFECTOR PROTEIN TSP1
10	7cwj-B	8.9	ROOT INDUCED EFFECTOR PROTEIN TSP1
11	4aud-B	8.4	MAJOR ALLERGEN ALT A 1 SUBUNIT
12	4aud-A	8.1	MAJOR ALLERGEN ALT A 1 SUBUNIT
13	3v0r-A	7.8	MAJOR ALLERGEN ALT A 1
14	5xmz-A	7.8	EFFECTOR PROTEIN PEVD1
15	6pee-P	5.4	PROTEIN INVG
16	3hn8-A	5.3	SYNAPTOTAGMIN-3
17	3hn8-B	5.3	SYNAPTOTAGMIN-3
18	5wq9-B	5.3	TYPE II SECRETION SYSTEM PROTEIN D
19	5wq9-F	5.3	TYPE II SECRETION SYSTEM PROTEIN D
20	5wq9-E	5.3	TYPE II SECRETION SYSTEM PROTEIN D
21	5wq9-K	5.3	TYPE II SECRETION SYSTEM PROTEIN D
22	5wq9-A	5.3	TYPE II SECRETION SYSTEM PROTEIN D
23	1dqv-A	5.3	SYNAPTOTAGMIN III
24	5wq9-O	5.3	TYPE II SECRETION SYSTEM PROTEIN D
25	5wq9-J	5.3	TYPE II SECRETION SYSTEM PROTEIN D
26	5wq9-D	5.3	TYPE II SECRETION SYSTEM PROTEIN D
27	3g7g-A	5.2	UPF0311 PROTEIN CA_C3321
28	3hn8-C	5.2	SYNAPTOTAGMIN-3
29	5wln-L	5.2	TYPE II SECRETION SYSTEM PROTEIN D
30	5wq9-I	5.2	TYPE II SECRETION SYSTEM PROTEIN D
31	5wln-M	5.2	TYPE II SECRETION SYSTEM PROTEIN D
32	5wln-A	5.2	TYPE II SECRETION SYSTEM PROTEIN D
33	5wq9-M	5.2	TYPE II SECRETION SYSTEM PROTEIN D
34	5wln-I	5.2	TYPE II SECRETION SYSTEM PROTEIN D
35	5wln-G	5.2	TYPE II SECRETION SYSTEM PROTEIN D
36	5wln-K	5.2	TYPE II SECRETION SYSTEM PROTEIN D
37	5wln-H	5.2	TYPE II SECRETION SYSTEM PROTEIN D
38	5wln-N	5.2	TYPE II SECRETION SYSTEM PROTEIN D
39	5wln-D	5.2	TYPE II SECRETION SYSTEM PROTEIN D
40	5wln-J	5.2	TYPE II SECRETION SYSTEM PROTEIN D
41	5wln-C	5.2	TYPE II SECRETION SYSTEM PROTEIN D
42	5wln-B	5.2	TYPE II SECRETION SYSTEM PROTEIN D
43	5wln-F	5.2	TYPE II SECRETION SYSTEM PROTEIN D
44	5wln-O	5.2	TYPE II SECRETION SYSTEM PROTEIN D
45	3g7g-D	5.1	UPF0311 PROTEIN CA_C3321
46	5ccg-F	5.1	VESICLE-ASSOCIATED MEMBRANE PROTEIN 2
47	4bzg-B	5.1	ALDOSE 1-EPIMERASE
48	5wq9-G	5.1	TYPE II SECRETION SYSTEM PROTEIN D
49	5wq9-N	5.1	TYPE II SECRETION SYSTEM PROTEIN D
50	3g7g-F	5	UPF0311 PROTEIN CA_C3321
51	3g7g-B	5	UPF0311 PROTEIN CA_C3321
52	3g7g-G	5	UPF0311 PROTEIN CA_C3321
53	5kj8-F	5	VESICLE-ASSOCIATED MEMBRANE PROTEIN 3
54	6mti-2	5	SYNAPTOTAGMIN-1
55	1byn-A	5	PROTEIN (SYNAPTOTAGMIN I)
56	5ccg-K	5	VESICLE-ASSOCIATED MEMBRANE PROTEIN 2
57	5zdh-I	5	TYPE II SECRETION SYSTEM PROTEIN D
58	7ofh-A	5	VIRION EXPORT PROTEIN
59	5kj7-K	5	VESICLE-ASSOCIATED MEMBRANE PROTEIN 3
60	6jjt-A	5	PHNH
61	5tz5-B	5	CURK
62	6u9e-C	5	PDPA
63	4it7-A	4.9	CPI
64	5tcq-G	4.9	PROTEIN INVG
65	3g7g-H	4.9	UPF0311 PROTEIN CA_C3321
66	3k25-B	4.9	SLR1438 PROTEIN
67	4it7-D	4.9	CPI
68	4it7-C	4.9	CPI
69	5w68-M	4.9	PUTATIVE TYPE II SECRETION PROTEIN
70	5wq7-C	4.9	PUTATIVE TYPE II SECRETION SYSTEM PROTEIN D
71	6u9e-A	4.9	PDPA
72	6ank-B	4.9	SYNAPTOTAGMIN-7
73	6u9e-E	4.9	PDPA
74	5wq7-K	4.9	PUTATIVE TYPE II SECRETION SYSTEM PROTEIN D
75	5w68-J	4.9	PUTATIVE TYPE II SECRETION PROTEIN
76	2k8m-A	4.9	PUTATIVE UNCHARACTERIZED PROTEIN
77	5lc6-A	4.9	MONELLIN CHAIN B,MONELLIN CHAIN A
78	6i1x-J	4.9	TYPE II SECRETION SYSTEM PROTEIN D
79	5kj7-F	4.9	VESICLE-ASSOCIATED MEMBRANE PROTEIN 3
80	5cci-F	4.9	VESICLE-ASSOCIATED MEMBRANE PROTEIN 2
81	6mti-1	4.9	SYNAPTOTAGMIN-1
82	5vfe-B	4.9	SYNAPTOTAGMIN-1
83	6pee-G	4.8	PROTEIN INVG
84	5wq8-B	4.8	TYPE II SECRETION SYSTEM PROTEIN D
85	5wq8-L	4.8	TYPE II SECRETION SYSTEM PROTEIN D
86	2r83-B	4.8	SYNAPTOTAGMIN-1
87	6mti-6	4.8	SYNAPTOTAGMIN-1
88	6mti-3	4.8	SYNAPTOTAGMIN-1
89	4it7-B	4.8	CPI
90	3u1w-A	4.8	HYPOTHETICAL PERIPLASMIC PROTEIN
91	5wq8-H	4.8	TYPE II SECRETION SYSTEM PROTEIN D
92	6hxv-B	4.8	COILED-COIL DOMAIN-CONTAINING PROTEIN 61
93	5cci-E	4.8	VESICLE-ASSOCIATED MEMBRANE PROTEIN 2
94	5t0r-A	4.8	SYNAPTOTAGMIN-1
95	5wq8-O	4.8	TYPE II SECRETION SYSTEM PROTEIN D
96	2z0u-A	4.8	WW DOMAIN-CONTAINING PROTEIN 1
97	6ank-A	4.8	SYNAPTOTAGMIN-7
98	6btz-A	4.8	PHOSPHATIDYLINOSITOL 4-PHOSPHATE 3-KINASE C2 DOMA
99	6mti-4	4.8	SYNAPTOTAGMIN-1
100	5wq8-D	4.8	TYPE II SECRETION SYSTEM PROTEIN D
101	5h4z-B	4.8	SYNAPTOTAGMIN-5
102	5wq8-G	4.8	TYPE II SECRETION SYSTEM PROTEIN D
103	6btz-C	4.8	PHOSPHATIDYLINOSITOL 4-PHOSPHATE 3-KINASE C2 DOMA
104	5wq8-J	4.8	TYPE II SECRETION SYSTEM PROTEIN D
105	6btz-D	4.8	PHOSPHATIDYLINOSITOL 4-PHOSPHATE 3-KINASE C2 DOMA
106	3u1w-B	4.8	HYPOTHETICAL PERIPLASMIC PROTEIN
107	5zdh-B	4.8	TYPE II SECRETION SYSTEM PROTEIN D
108	5kj7-E	4.8	VESICLE-ASSOCIATED MEMBRANE PROTEIN 3
109	6mti-5	4.8	SYNAPTOTAGMIN-1
110	3dcx-A	4.8	PROTEIN OF UNKNOWN FUNCTION (DUF1696) WITH PLECKS
111	2k4a-A	4.8	SYNAPTOTAGMIN-1
112	6cxw-A	4.8	SYNAPTOTAGMIN 1 C2A BETA4 CHIMERA
113	5wq9-L	4.8	TYPE II SECRETION SYSTEM PROTEIN D
114	5wq9-C	4.8	TYPE II SECRETION SYSTEM PROTEIN D
115	1nb3-L	4.8	CATHEPSIN H
116	5wq9-H	4.8	TYPE II SECRETION SYSTEM PROTEIN D
117	6anj-A	4.8	SYNAPTOTAGMIN-7
118	5tz6-A	4.7	CURJ
119	5tcq-N	4.7	PROTEIN INVG
120	5tcq-K	4.7	PROTEIN INVG
121	5tcq-M	4.7	PROTEIN INVG
122	5tcq-A	4.7	PROTEIN INVG
123	5wq7-O	4.7	PUTATIVE TYPE II SECRETION SYSTEM PROTEIN D
124	2r83-A	4.7	SYNAPTOTAGMIN-1
125	5ibo-B	4.7	OPLOPHORUS-LUCIFERIN 2-MONOOXYGENASE CATALYTIC SU
126	6pee-M	4.7	PROTEIN INVG
127	6u9f-C	4.7	PDPA
128	5cr6-D	4.7	PNEUMOLYSIN
129	6pee-A	4.7	PROTEIN INVG
130	1rsy-A	4.7	SYNAPTOTAGMIN I
131	5kj8-K	4.7	VESICLE-ASSOCIATED MEMBRANE PROTEIN 3
132	5yct-B	4.7	SINGLE CHAIN MONELLIN
133	5zdh-D	4.7	TYPE II SECRETION SYSTEM PROTEIN D
134	7n77-A	4.7	ISOFORM 3 OF POLYAMINE-TRANSPORTING ATPASE 13A2
135	3t2p-D	4.7	BETA-GALACTOSIDASE
136	6w6m-G	4.7	TYPE IV PILUS SECRETIN PILQ FAMILY PROTEIN
137	6s9v-A	4.7	SUCROSE 6(F)-PHOSPHATE PHOSPHORYLASE
138	3t0b-C	4.7	BETA-GALACTOSIDASE
139	5ccg-E	4.7	VESICLE-ASSOCIATED MEMBRANE PROTEIN 2
140	6hxt-C	4.7	COILED-COIL DOMAIN-CONTAINING PROTEIN 61
141	5wq8-K	4.7	TYPE II SECRETION SYSTEM PROTEIN D
142	5wq7-H	4.7	PUTATIVE TYPE II SECRETION SYSTEM PROTEIN D
143	6u9g-E	4.7	PDPA
144	5zdh-G	4.7	TYPE II SECRETION SYSTEM PROTEIN D
145	5kj8-E	4.7	VESICLE-ASSOCIATED MEMBRANE PROTEIN 3
146	3kg6-B	4.7	CURF
147	6u9g-A	4.7	PDPA
148	6dv6-N	4.7	PROTEIN INVG
149	2k45-A	4.7	SYNAPTOTAGMIN-1
150	3l0r-B	4.7	CYSTATIN-2
151	6fjd-A	4.7	PROTEIN KIBRA
152	6w6m-A	4.6	TYPE IV PILUS SECRETIN PILQ FAMILY PROTEIN
153	6u9f-A	4.6	PDPA
154	5cch-E	4.6	VESICLE-ASSOCIATED MEMBRANE PROTEIN 2
155	6hxv-A	4.6	COILED-COIL DOMAIN-CONTAINING PROTEIN 61
156	6fb4-A	4.6	PROTEIN KIBRA
157	5tcq-I	4.6	PROTEIN INVG
158	2ki6-F	4.6	SYNAPTOTAGMIN-1
159	5tcq-E	4.6	PROTEIN INVG
160	5tcq-O	4.6	PROTEIN INVG
161	5tcq-L	4.6	PROTEIN INVG
162	6w6m-B	4.6	TYPE IV PILUS SECRETIN PILQ FAMILY PROTEIN
163	3f05-A	4.6	SYNAPTOTAGMIN-1
164	3fdw-A	4.6	SYNAPTOTAGMIN-LIKE PROTEIN 4
165	1f4h-B	4.6	BETA-GALACTOSIDASE
166	6i1y-E	4.6	GENERAL SECRETION PATHWAY PROTEIN GSPD
167	6w6m-K	4.6	TYPE IV PILUS SECRETIN PILQ FAMILY PROTEIN
168	6bty-B	4.6	PHOSPHATIDYLINOSITOL 4-PHOSPHATE 3-KINASE C2 DOMA
169	5wq7-M	4.6	PUTATIVE TYPE II SECRETION SYSTEM PROTEIN D
170	4lcv-D	4.6	DOUBLE C2-LIKE DOMAIN-CONTAINING PROTEIN BETA
171	3h4z-A	4.6	MALTOSE-BINDING PERIPLASMIC PROTEIN FUSED WITH AL
172	5o7k-A	4.6	MONELLIN CHAIN B,MONELLIN CHAIN A
173	5h4z-A	4.6	SYNAPTOTAGMIN-5
174	4lcv-A	4.6	DOUBLE C2-LIKE DOMAIN-CONTAINING PROTEIN BETA
175	3f04-A	4.6	SYNAPTOTAGMIN-1
176	3iaq-B	4.6	BETA-GALACTOSIDASE
177	6fjd-B	4.6	PROTEIN KIBRA
178	6btz-B	4.6	PHOSPHATIDYLINOSITOL 4-PHOSPHATE 3-KINASE C2 DOMA
179	7agy-B	4.6	K(+)/H(+) ANTIPORTER SUBUNIT KHTT
180	5tcq-H	4.6	PROTEIN INVG
181	5w68-F	4.6	PUTATIVE TYPE II SECRETION PROTEIN
182	6i1y-H	4.6	GENERAL SECRETION PATHWAY PROTEIN GSPD
183	7agw-B	4.6	K(+)/H(+) ANTIPORTER SUBUNIT KHTT
184	4wee-A	4.6	SYNAPTOTAGMIN-1
185	6hxy-A	4.6	COILED-COIL DOMAIN-CONTAINING PROTEIN 61
186	6pee-H	4.6	PROTEIN INVG
187	6i1y-D	4.6	GENERAL SECRETION PATHWAY PROTEIN GSPD
188	6s9v-B	4.6	SUCROSE 6(F)-PHOSPHATE PHOSPHORYLASE
189	5wln-E	4.6	TYPE II SECRETION SYSTEM PROTEIN D
190	1dp0-A	4.6	BETA-GALACTOSIDASE
191	3fdw-B	4.6	SYNAPTOTAGMIN-LIKE PROTEIN 4
192	7dx1-A	4.6	SPIKE GLYCOPROTEIN
193	6noi-B	4.6	TSN15
194	6i1x-L	4.6	TYPE II SECRETION SYSTEM PROTEIN D
195	6bu0-C	4.6	PHOSPHATIDYLINOSITOL 4-PHOSPHATE 3-KINASE C2 DOMA
196	7ndb-C	4.6	SPIKE GLYCOPROTEIN
197	6bu0-B	4.6	PHOSPHATIDYLINOSITOL 4-PHOSPHATE 3-KINASE C2 DOMA
198	7emf-Q	4.5	MEDIATOR OF RNA POLYMERASE II TRANSCRIPTION SUBUN
199	6i1m-A	4.5	CYSTATIN
200	6qvi-A	4.5	COMZ
201	3u1w-C	4.5	HYPOTHETICAL PERIPLASMIC PROTEIN
202	6fjc-A	4.5	PROTEIN KIBRA
203	2k8m-D	4.5	PUTATIVE UNCHARACTERIZED PROTEIN
204	6i1y-B	4.5	GENERAL SECRETION PATHWAY PROTEIN GSPD
205	7cd7-C	4.5	GREEN FLUORESCENT PROTEIN
206	5h4y-A	4.5	SYNAPTOTAGMIN-5
207	5wq7-D	4.5	PUTATIVE TYPE II SECRETION SYSTEM PROTEIN D
208	2d8k-A	4.5	SYNAPTOTAGMIN VII
209	6i1y-G	4.5	GENERAL SECRETION PATHWAY PROTEIN GSPD
210	6i1y-L	4.5	GENERAL SECRETION PATHWAY PROTEIN GSPD
211	6pee-N	4.5	PROTEIN INVG
212	6i1y-O	4.5	GENERAL SECRETION PATHWAY PROTEIN GSPD
213	6hxy-B	4.5	COILED-COIL DOMAIN-CONTAINING PROTEIN 61
214	6i1y-C	4.5	GENERAL SECRETION PATHWAY PROTEIN GSPD
215	6i1y-A	4.5	GENERAL SECRETION PATHWAY PROTEIN GSPD
216	7e7r-A	4.5	FUCOSE-BINDING LECTIN PROTEIN,FUCOSE-BINDING LECT
217	6pee-F	4.5	PROTEIN INVG
218	6qvi-C	4.5	COMZ
219	6fb4-B	4.5	PROTEIN KIBRA
220	6pee-B	4.5	PROTEIN INVG
221	2z0u-B	4.5	WW DOMAIN-CONTAINING PROTEIN 1
222	3q2p-C	4.5	MONELLIN CHAIN B/MONELLIN CHAIN A CHIMERIC PROTEI
223	4ckd-B	4.5	BETA-GALACTOSIDASE
224	6i1y-K	4.5	GENERAL SECRETION PATHWAY PROTEIN GSPD
225	7enj-Q	4.5	MEDIATOR OF RNA POLYMERASE II TRANSCRIPTION SUBUN
226	6i1y-J	4.5	GENERAL SECRETION PATHWAY PROTEIN GSPD
227	4lt7-A	4.5	RABPHILIN-3A
228	5o7l-A	4.5	MONELLIN CHAIN B
229	5o7l-B	4.5	MONELLIN CHAIN B
230	7btk-C	4.5	BETA-GALACTOSIDASE
231	4ts6-A	4.5	RAB3 INTERACTING MOLECULE VARIANT 2
232	6z5g-A	4.5	FUCOSE-BINDING LECTIN PROTEIN
233	5vfe-A	4.5	SYNAPTOTAGMIN-1
234	5zdh-H	4.5	TYPE II SECRETION SYSTEM PROTEIN D
235	7n75-A	4.5	ISOFORM 3 OF POLYAMINE-TRANSPORTING ATPASE 13A2
236	2ki6-A	4.5	SYNAPTOTAGMIN-1
237	6i1x-A	4.5	TYPE II SECRETION SYSTEM PROTEIN D
238	7p2h-A	4.5	FUCOSE-BINDING LECTIN PROTEIN
239	6u9g-C	4.5	PDPA
240	2chd-A	4.5	RABPHILIN-3A
241	3dcx-C	4.5	PROTEIN OF UNKNOWN FUNCTION (DUF1696) WITH PLECKS
242	4csd-B	4.5	FUCOSE-BINDING LECTIN PROTEIN
243	5zc1-D	4.5	CYSTATIN-1
244	2cqt-A	4.5	CELLOBIOSE PHOSPHORYLASE
245	6i1x-C	4.5	TYPE II SECRETION SYSTEM PROTEIN D
246	6i1x-D	4.5	TYPE II SECRETION SYSTEM PROTEIN D
247	5o7k-B	4.5	MONELLIN CHAIN B,MONELLIN CHAIN A
248	3l0r-A	4.5	CYSTATIN-2
249	6i1x-M	4.5	TYPE II SECRETION SYSTEM PROTEIN D
250	7agv-E	4.5	K(+)/H(+) ANTIPORTER SUBUNIT KHTT
251	3h4z-C	4.5	MALTOSE-BINDING PERIPLASMIC PROTEIN FUSED WITH AL
252	5zdh-A	4.4	TYPE II SECRETION SYSTEM PROTEIN D
253	5mwv-A	4.4	OUTER MEMBRANE PROTEIN G
254	7agv-F	4.4	K(+)/H(+) ANTIPORTER SUBUNIT KHTT
255	6i7s-G	4.4	PROTEIN DISULFIDE-ISOMERASE
256	3os7-A	4.4	GALACTOSE MUTAROTASE-LIKE PROTEIN
257	5zc1-A	4.4	CYSTATIN-1
258	5tcq-D	4.4	PROTEIN INVG
259	5tcq-C	4.4	PROTEIN INVG
260	5tcq-J	4.4	PROTEIN INVG
261	6fjc-B	4.4	PROTEIN KIBRA
262	7nvr-d	4.4	TFIIH BASAL TRANSCRIPTION FACTOR COMPLEX HELICASE
263	6pee-C	4.4	PROTEIN INVG
264	7e7r-B	4.4	FUCOSE-BINDING LECTIN PROTEIN,FUCOSE-BINDING LECT
265	6pee-J	4.4	PROTEIN INVG
266	6z5z-A	4.4	FUCOSE-BINDING LECTIN PROTEIN
267	7d0b-C	4.4	SPIKE GLYCOPROTEIN
268	6zul-F	4.4	FUCOSE-BINDING LECTIN PROTEIN
269	7p2i-A	4.4	FUCOSE-BINDING LECTIN PROTEIN
270	7e7w-A	4.4	FUCOSE-BINDING LECTIN PROTEIN,FUCOSE-BINDING LECT
271	4lcv-C	4.4	DOUBLE C2-LIKE DOMAIN-CONTAINING PROTEIN BETA
272	6z5m-A	4.4	FUCOSE-BINDING LECTIN PROTEIN
273	7czq-A	4.4	SPIKE GLYCOPROTEIN
274	4ns0-A	4.4	RABPHILIN-3A
275	5o7s-A	4.4	MONELLIN CHAIN B,MONELLIN CHAIN A
276	6bu0-A	4.4	PHOSPHATIDYLINOSITOL 4-PHOSPHATE 3-KINASE C2 DOMA
277	7agv-A	4.4	K(+)/H(+) ANTIPORTER SUBUNIT KHTT
278	1jz2-D	4.4	BETA-GALACTOSIDASE
279	6t9b-I	4.4	FUCOSE-BINDING LECTIN PROTEIN
280	7n72-A	4.4	ISOFORM 3 OF POLYAMINE-TRANSPORTING ATPASE 13A2
281	4lcv-B	4.4	DOUBLE C2-LIKE DOMAIN-CONTAINING PROTEIN BETA
282	3vda-B	4.4	BETA-GALACTOSIDASE
283	6l4i-A	4.4	SINGLE CHAIN MONELLIN
284	4fr9-A	4.4	UNCHARACTERIZED PROTEIN
285	4v1o-W	4.4	DNA-DIRECTED RNA POLYMERASE II SUBUNIT RPB1
286	6zuk-A	4.4	FUCOSE-BINDING LECTIN PROTEIN
287	6fd0-B	4.4	PROTEIN KIBRA
288	5lc7-B	4.4	MONELLIN CHAIN B,MONELLIN CHAIN A
289	1jz8-D	4.4	BETA-GALACTOSIDASE
290	4np9-A	4.4	RABPHILIN-3A
291	5zdh-M	4.4	TYPE II SECRETION SYSTEM PROTEIN D
292	5lc6-B	4.4	MONELLIN CHAIN B,MONELLIN CHAIN A
293	7agv-D	4.4	K(+)/H(+) ANTIPORTER SUBUNIT KHTT
294	1w16-A	4.4	SYNAPTOTAGMIN IV
295	5zc1-C	4.4	CYSTATIN-1
296	5yct-A	4.4	SINGLE CHAIN MONELLIN
297	7e7t-A	4.4	FUCOSE-BINDING LECTIN PROTEIN,FUCOSE-BINDING LECT
298	6fd0-A	4.4	PROTEIN KIBRA
299	6dv3-D	4.4	PROTEIN INVG
300	7lyn-A	4.4	SPIKE GLYCOPROTEIN
301	5v3n-A	4.4	MONOPOLIN COMPLEX SUBUNIT CSM1
302	6l4j-B	4.4	SINGLE CHAIN MONELLIN
303	6i1x-I	4.4	TYPE II SECRETION SYSTEM PROTEIN D
304	7agv-G	4.4	K(+)/H(+) ANTIPORTER SUBUNIT KHTT
305	7czx-B	4.4	SPIKE GLYCOPROTEIN
306	7agv-H	4.4	K(+)/H(+) ANTIPORTER SUBUNIT KHTT
307	6bty-A	4.4	PHOSPHATIDYLINOSITOL 4-PHOSPHATE 3-KINASE C2 DOMA
308	6t9b-C	4.4	FUCOSE-BINDING LECTIN PROTEIN
309	6s9u-A	4.3	PUTATIVE SUCROSE PHOSPHORYLASE
310	6nnw-A	4.3	TETRONASIN
311	7btx-L	4.3	MITOCHONDRIAL OUTER MEMBRANE BETA-BARREL PROTEIN
312	1oh1-A	4.3	STAPHOSTATIN A
313	4fnv-A	4.3	HEPARINASE III PROTEIN, HEPARITIN SULFATE LYASE
314	7cd7-A	4.3	GREEN FLUORESCENT PROTEIN
315	5tcq-B	4.3	PROTEIN INVG
316	1jz2-B	4.3	BETA-GALACTOSIDASE
317	6vsb-B	4.3	SARS-COV-2 SPIKE GLYCOPROTEIN
318	6pee-O	4.3	PROTEIN INVG
319	3f00-A	4.3	SYNAPTOTAGMIN-1
320	3b77-B	4.3	UNCHARACTERIZED PROTEIN
321	5wq8-F	4.3	TYPE II SECRETION SYSTEM PROTEIN D
322	1vz2-A	4.3	PROLYL ENDOPEPTIDASE
323	6pee-D	4.3	PROTEIN INVG
324	7e7n-A	4.3	FUCOSE-BINDING LECTIN PROTEIN,FUCOSE-BINDING LECT
325	6pee-I	4.3	PROTEIN INVG
326	1jz5-D	4.3	BETA-GALACTOSIDASE
327	6t99-C	4.3	FUCOSE-BINDING LECTIN PROTEIN
328	6t99-E	4.3	FUCOSE-BINDING LECTIN PROTEIN
329	6dei-A	4.3	MONOPOLIN COMPLEX SUBUNIT CSM1
330	6i1y-I	4.3	GENERAL SECRETION PATHWAY PROTEIN GSPD
331	7oh6-A	4.3	PROBABLE PHOSPHOLIPID-TRANSPORTING ATPASE DRS2,PR
332	6u9f-E	4.3	PDPA
333	7e7v-A	4.3	FUCOSE-BINDING LECTIN PROTEIN,FUCOSE-BINDING LECT
334	1sws-C	4.3	PROTEIN (STREPTAVIDIN)
335	6t9b-E	4.3	FUCOSE-BINDING LECTIN PROTEIN
336	6l4i-B	4.3	SINGLE CHAIN MONELLIN
337	7agw-A	4.3	K(+)/H(+) ANTIPORTER SUBUNIT KHTT
338	3b77-C	4.3	UNCHARACTERIZED PROTEIN
339	7agv-C	4.3	K(+)/H(+) ANTIPORTER SUBUNIT KHTT
340	7aht-A	4.3	K(+)/H(+) ANTIPORTER SUBUNIT KHTT
341	3qde-B	4.3	CELLOBIOSE PHOSPHORYLASE
342	7agy-A	4.3	K(+)/H(+) ANTIPORTER SUBUNIT KHTT
343	5o7v-B	4.3	FUCOSE-BINDING LECTIN PROTEIN
344	2bwq-A	4.3	REGULATING SYNAPTIC MEMBRANE EXOCYTOSIS PROTEIN 2
345	6dv3-A	4.3	PROTEIN INVG
346	3zwe-B	4.3	BAMBL LECTIN
347	6xlu-B	4.3	SPIKE GLYCOPROTEIN
348	4csd-A	4.3	FUCOSE-BINDING LECTIN PROTEIN
349	3f01-A	4.3	SYNAPTOTAGMIN-1
350	5zc1-B	4.3	CYSTATIN-1
351	2k3h-A	4.3	RABPHILIN-3A
352	5lc7-A	4.3	MONELLIN CHAIN B,MONELLIN CHAIN A
353	7agv-B	4.3	K(+)/H(+) ANTIPORTER SUBUNIT KHTT
354	2o5p-B	4.3	FERRIPYOVERDINE RECEPTOR
355	7k8x-C	4.3	SPIKE GLYCOPROTEIN
356	6dv3-K	4.3	PROTEIN INVG
357	6f37-B	4.3	NANO3,FUCOSE-BINDING LECTIN PROTEIN
358	1nb3-J	4.3	CATHEPSIN H
359	4lzi-A	4.3	MULTICYSTATIN
360	7e7v-B	4.3	FUCOSE-BINDING LECTIN PROTEIN,FUCOSE-BINDING LECT
361	6dv3-L	4.3	PROTEIN INVG
362	4mjj-A	4.3	DOUBLE C2-LIKE DOMAIN-CONTAINING PROTEIN ALPHA
363	6bpo-B	4.3	CATECHOLATE SIDEROPHORE RECEPTOR FIU
364	5o7q-B	4.3	MONELLIN CHAIN B,MONELLIN CHAIN A
365	5w5c-F	4.3	VESICLE-ASSOCIATED MEMBRANE PROTEIN 2
366	5vff-A	4.3	SYNAPTOTAGMIN-1
367	6t99-A	4.3	FUCOSE-BINDING LECTIN PROTEIN
368	1yqf-A	4.2	HYPOTHETICAL PROTEIN LMAJ011689
369	6nyq-C	4.2	1H3 FAB LIGHT CHAIN
370	1ei5-A	4.2	D-AMINOPEPTIDASE
371	6ef3-A	4.2	PROTEASOME SUBUNIT BETA TYPE-1
372	3n7n-B	4.2	MONOPOLIN COMPLEX SUBUNIT CSM1
373	3rwr-R	4.2	DNA REPAIR PROTEIN XRCC4
374	3o78-B	4.2	MYOSIN LIGHT CHAIN KINASE, SMOOTH MUSCLE,GREEN FL
375	6l4j-A	4.2	SINGLE CHAIN MONELLIN
376	1h2x-A	4.2	PROLYL ENDOPEPTIDASE
377	4z27-B	4.2	AVIDIN FAMILY
378	5o7r-A	4.2	MONELLIN CHAIN B,MONELLIN CHAIN A
379	3kg9-B	4.2	CURK
380	1h2z-A	4.2	PROLYL ENDOPEPTIDASE
381	3rpb-A	4.2	RABPHILIN 3-A
382	2b3r-A	4.2	PHOSPHATIDYLINOSITOL-4-PHOSPHATE 3-KINASE C2 DOMA
383	6t99-G	4.2	FUCOSE-BINDING LECTIN PROTEIN
384	1wfm-A	4.2	SYNAPTOTAGMIN XIII
385	6zuk-E	4.2	FUCOSE-BINDING LECTIN PROTEIN
386	3q2p-A	4.2	MONELLIN CHAIN B/MONELLIN CHAIN A CHIMERIC PROTEI
387	4bcb-A	4.2	PROLYL ENDOPEPTIDASE
388	4bzg-A	4.2	ALDOSE 1-EPIMERASE
389	1jyx-B	4.2	BETA-GALACTOSIDASE
390	6u41-A	4.2	SYNAPTOTAGMIN-1
391	7eua-A	4.2	MONELLIN
392	7nbx-A	4.2	OUTER MEMBRANE PROTEIN ASSEMBLY FACTOR BAMA
393	3kg8-A	4.2	CURJ
394	2b3r-B	4.2	PHOSPHATIDYLINOSITOL-4-PHOSPHATE 3-KINASE C2 DOMA
395	1n7y-C	4.2	STREPTAVIDIN
396	1mol-B	4.2	MONELLIN
397	5o7w-A	4.2	PUTATIVE FUCOSE-BINDING LECTIN PROTEIN
398	5ajb-C	4.2	LECTIN
399	2bt9-B	4.2	LECTIN
400	1w15-A	4.2	SYNAPTOTAGMIN IV
401	5zpt-A	4.2	PHENYLETHYLAMINE OXIDASE
402	1f4h-D	4.2	BETA-GALACTOSIDASE
403	1uop-A	4.2	PROLYL ENDOPEPTIDASE
404	1swc-C	4.2	STREPTAVIDIN
405	3qv0-A	4.2	MITOCHONDRIAL ACIDIC PROTEIN MAM33
406	7cd8-A	4.2	GREEN FLUORESCENT PROTEIN
407	6z60-A	4.2	FUCOSE-BINDING LECTIN PROTEIN
408	7vh5-B	4.2	PLASMA MEMBRANE ATPASE 1
409	4cph-D	4.2	STREPTAVIDIN
410	1nb5-I	4.2	CATHEPSIN H
411	7my3-C	4.2	SPIKE GLYCOPROTEIN
412	6v05-F	4.2	OUTER MEMBRANE PROTEIN ASSEMBLY FACTOR BAMA
413	6zuk-F	4.2	FUCOSE-BINDING LECTIN PROTEIN
414	7v7q-B	4.2	SPIKE GLYCOPROTEIN
415	7nd7-A	4.2	SPIKE GLYCOPROTEIN
416	7cab-A	4.2	SARS-COV-2 SPIKE GLYCOPROTEIN
417	5mds-A	4.2	CHITOPORIN
418	1nb5-J	4.2	CATHEPSIN H
419	6yrk-A	4.2	MGP-OPERON PROTEIN 3
420	5zc1-F	4.2	CYSTATIN-1
421	4k3c-A	4.2	OUTER MEMBRANE PROTEIN ASSEMBLY FACTOR BAMA
422	7v8c-A	4.2	SPIKE GLYCOPROTEIN
423	7p2i-B	4.2	FUCOSE-BINDING LECTIN PROTEIN
424	3k9m-C	4.2	CATHEPSIN B
425	6zfc-B	4.2	BACTERIAL LECTIN FROM BURKHOLDERIA AMBIFARIA
426	7ahm-D	4.2	K(+)/H(+) ANTIPORTER SUBUNIT KHTT
427	5n4e-A	4.2	PROLYL OLIGOPEPTIDASE
428	6zdh-A	4.2	SPIKE GLYCOPROTEIN
429	4u3v-A	4.1	POLYKETIDE SYNTHASE PKSR
430	3b77-A	4.1	UNCHARACTERIZED PROTEIN
431	5wlz-C	4.1	DNA REPAIR PROTEIN XRCC4,MYOSIN-7
432	6tzk-A	4.1	CELLULOSE SYNTHASE OPERON PROTEIN C
433	6zce-p	4.1	EUKARYOTIC TRANSLATION INITIATION FACTOR 3 SUBUNI
434	4v11-A	4.1	SYNAPTOTAGMIN-1
435	1a25-A	4.1	PROTEIN KINASE C (BETA)
436	4an0-A	4.1	PROLYL ENDOPEPTIDASE
437	6u4w-A	4.1	SYNAPTOTAGMIN-1
438	5o7q-A	4.1	MONELLIN CHAIN B,MONELLIN CHAIN A
439	1n9y-C	4.1	STREPTAVIDIN
440	6zul-C	4.1	FUCOSE-BINDING LECTIN PROTEIN
441	1swu-B	4.1	STREPTAVIDIN
442	2yoa-A	4.1	SYNAPTOTAGMIN-1
443	2bs5-A	4.1	FUCOSE-BINDING LECTIN PROTEIN
444	1jyn-A	4.1	BETA-GALACTOSIDASE
445	6x4h-A	4.1	SORTILIN
446	5wlz-A	4.1	DNA REPAIR PROTEIN XRCC4,MYOSIN-7
447	7e7t-B	4.1	FUCOSE-BINDING LECTIN PROTEIN,FUCOSE-BINDING LECT
448	1swh-C	4.1	CORE-STREPTAVIDIN
449	6gl5-B	4.1	FUCOSE-BINDING LECTIN PROTEIN
450	6w6m-I	4.1	TYPE IV PILUS SECRETIN PILQ FAMILY PROTEIN
451	1swo-C	4.1	CORE-STREPTAVIDIN
452	5bp2-D	4.1	MYCOCEROSIC ACID SYNTHASE-LIKE POLYKETIDE SYNTHAS
453	1h2y-A	4.1	PROLYL ENDOPEPTIDASE
454	7e7w-C	4.1	FUCOSE-BINDING LECTIN PROTEIN,FUCOSE-BINDING LECT
455	3mwx-B	4.1	ALDOSE 1-EPIMERASE
456	7mjm-B	4.1	SPIKE GLYCOPROTEIN
457	4z28-A	4.1	AVIDIN FAMILY
458	3fbk-A	4.1	REGULATOR OF G-PROTEIN SIGNALING 3
459	7e7u-B	4.1	FUCOSE-BINDING LECTIN PROTEIN,FUCOSE-BINDING LECT
460	1yvb-I	4.1	FALCIPAIN 2
461	3zzv-C	4.1	BAMBL LECTIN
462	6y0x-B	4.1	FUCOSE-BINDING LECTIN PROTEIN
463	1ugk-A	4.1	SYNAPTOTAGMIN IV
464	5ied-A	4.1	NEUTRAL ALPHA-GLUCOSIDASE AB
465	3zwe-C	4.1	BAMBL LECTIN
466	6jci-A	4.1	PROLYL ENDOPEPTIDASE
467	7n01-A	4.1	SPIKE GLYCOPROTEIN
468	4z2v-A	4.1	AVIDIN FAMILY
469	1eqk-A	4.1	ORYZACYSTATIN-I
470	1o6g-A	4.1	PROLYL ENDOPEPTIDASE
471	6zuk-D	4.1	FUCOSE-BINDING LECTIN PROTEIN
472	1nb5-K	4.1	CATHEPSIN H
473	4dnl-A	4.1	PROTEIN KINASE C ALPHA TYPE
474	3zw0-A	4.1	BAMBL LECTIN
475	6tz3-A	4.1	SYNAPTOTAGMIN-1
476	1una-A	4.1	GA UNASSEMBLED COAT PROTEIN DIMER
477	1swq-D	4.1	CORE-STREPTAVIDIN
478	3zw0-B	4.1	BAMBL LECTIN
479	6stz-F	4.1	FUCOSE-BINDING LECTIN PROTEIN
480	4z2p-A	4.1	AVIDIN FAMILY
481	7n76-A	4.1	ISOFORM 3 OF POLYAMINE-TRANSPORTING ATPASE 13A2
482	6f7x-C	4.1	FUCOSE-BINDING LECTIN PROTEIN
483	5ajc-C	4.1	PUTATIVE FUCOSE-BINDING LECTIN PROTEIN
484	1swo-D	4.1	CORE-STREPTAVIDIN
485	6zul-B	4.1	FUCOSE-BINDING LECTIN PROTEIN
486	3zw2-A	4.1	BAMBL LECTIN
487	6gl5-A	4.1	FUCOSE-BINDING LECTIN PROTEIN
488	6stz-D	4.1	FUCOSE-BINDING LECTIN PROTEIN
489	6f7y-A	4.1	FUCOSE-BINDING LECTIN PROTEIN
490	6mjb-A	4.1	MONOPOLIN COMPLEX SUBUNIT CSM1
491	6z5x-A	4.1	FUCOSE-BINDING LECTIN PROTEIN
492	6zum-A	4.1	FUCOSE-BINDING LECTIN PROTEIN
493	2enp-A	4.1	B/K PROTEIN
494	2bt9-A	4.1	LECTIN
495	4bcc-A	4.1	PROLYL ENDOPEPTIDASE
496	6f7y-D	4.1	FUCOSE-BINDING LECTIN PROTEIN
497	5ajc-A	4.1	PUTATIVE FUCOSE-BINDING LECTIN PROTEIN
498	7v8a-A	4.1	SPIKE GLYCOPROTEIN
499	5t0s-A	4.1	SYNAPTOTAGMIN-1
500	6tm0-B	4.1	MGP-OPERON PROTEIN 3
501	2qr5-B	4.1	ACYLAMINO-ACID-RELEASING ENZYME
502	3zi8-A	4.1	PUTATIVE FUCOSE-BINDING LECTIN PROTEIN
503	7ly2-J	4.1	SPIKE GLYCOPROTEIN
504	7cab-C	4.1	SARS-COV-2 SPIKE GLYCOPROTEIN
505	6xm0-A	4.1	SPIKE GLYCOPROTEIN
506	5z1p-C	4.1	MONELLIN CHAIN B,MONELLIN CHAIN A
507	2wgq-B	4.1	AMINE OXIDASE
508	3pyj-A	4.1	MONELLIN CHAIN B/MONELLIN CHAIN A CHIMERIC PROTEI
509	3g7g-C	4.1	UPF0311 PROTEIN CA_C3321
510	4re5-B	4.1	ACYLAMINO-ACID-RELEASING ENZYME
511	2hu7-A	4.1	ACYLAMINO-ACID-RELEASING ENZYME
512	6stz-E	4.1	FUCOSE-BINDING LECTIN PROTEIN
513	6xey-B	4.1	SARS-COV-2 SPIKE GLYCOPROTEIN
514	1nb3-I	4.1	CATHEPSIN H
515	6hcp-C	4.1	BAUA
516	6zuk-C	4.1	FUCOSE-BINDING LECTIN PROTEIN
517	3kse-D	4.1	CATHEPSIN L1
518	6l44-A	4.1	SINGLE CHAIN MONELLIN
519	7enj-N	4.1	MEDIATOR OF RNA POLYMERASE II TRANSCRIPTION SUBUN
520	7e7v-C	4.1	FUCOSE-BINDING LECTIN PROTEIN,FUCOSE-BINDING LECT
521	3kfq-C	4.1	CATHEPSIN L2
522	7kdg-A	4.1	SPIKE GLYCOPROTEIN
523	6zb4-A	4.1	SPIKE GLYCOPROTEIN
524	2bt9-C	4.1	LECTIN
525	4z28-B	4.1	AVIDIN FAMILY
526	3kfq-D	4.1	CATHEPSIN L2
527	5tz7-B	4.1	CURK
528	7ahm-C	4.1	K(+)/H(+) ANTIPORTER SUBUNIT KHTT
529	3q2p-B	4.1	MONELLIN CHAIN B/MONELLIN CHAIN A CHIMERIC PROTEI
530	3kse-E	4.1	CATHEPSIN L1
531	1stf-I	4.1	PAPAIN
532	2hu5-B	4.1	ACYLAMINO-ACID-RELEASING ENZYME
533	5n89-K	4.1	STREPTAVIDIN
534	7aug-A	4.1	RSGCAMP1.3
535	6ztk-A	4.1	MIALOSTATIN
536	6t9b-B	4.1	FUCOSE-BINDING LECTIN PROTEIN
537	3rgn-A	4.1	VITAMIN B12 TRANSPORTER BTUB
538	3o4i-B	4.1	ACYLAMINO-ACID-RELEASING ENZYME
539	3eu7-A	4	PARTNER AND LOCALIZER OF BRCA2
540	4hxg-F	4	PUTATIVE UNCHARACTERIZED PROTEIN PH0594
541	1qbe-B	4	BACTERIOPHAGE Q BETA CAPSID
542	6f37-A	4	NANO3,FUCOSE-BINDING LECTIN PROTEIN
543	3h4z-B	4	MALTOSE-BINDING PERIPLASMIC PROTEIN FUSED WITH AL
544	4irt-A	4	UNCHARACTERIZED PROTEIN
545	7eeb-F	4	ENHANCED GREEN FLUORESCENT PROTEIN,CATION CHANNEL
546	4ldc-A	4	DOUBLE C2-LIKE DOMAIN-CONTAINING PROTEIN BETA
547	6u4u-A	4	SYNAPTOTAGMIN-1
548	5lob-B	4	RABPHILIN-3A
549	2rto-D	4	STREPTAVIDIN
550	4jnj-A	4	STREPTAVIDIN/RHIZAVIDIN HYBRID
551	6z5q-B	4	FUCOSE-BINDING LECTIN PROTEIN
552	5ccj-B	4	SYNAPTOTAGMIN-1
553	2dmg-A	4	KIAA1228 PROTEIN
554	6zfc-C	4	BACTERIAL LECTIN FROM BURKHOLDERIA AMBIFARIA
555	4hxg-D	4	PUTATIVE UNCHARACTERIZED PROTEIN PH0594
556	7alf-A	4	FUCOSE-BINDING LECTIN PROTEIN
557	1n9y-B	4	STREPTAVIDIN
558	1a25-B	4	PROTEIN KINASE C (BETA)
559	5lob-A	4	RABPHILIN-3A
560	3zw1-A	4	BAMBL LECTIN
561	6f7w-C	4	FUCOSE-BINDING LECTIN PROTEIN
562	6ztk-B	4	MIALOSTATIN
563	1swl-B	4	CORE-STREPTAVIDIN
564	1sws-A	4	PROTEIN (STREPTAVIDIN)
565	2bs6-C	4	LECTIN
566	6w6m-H	4	TYPE IV PILUS SECRETIN PILQ FAMILY PROTEIN
567	6tip-A	4	STREPTAVIDIN
568	2izg-D	4	STREPTAVIDIN
569	2yoa-B	4	SYNAPTOTAGMIN-1
570	3ew2-F	4	RHIZAVIDIN
571	6x6p-A	4	SARS-COV-2 SPIKE GLYCOPROTEIN
572	7vh5-D	4	PLASMA MEMBRANE ATPASE 1
573	6rpv-A	4	CYSTATIN-C
574	4jnj-B	4	STREPTAVIDIN/RHIZAVIDIN HYBRID
575	1tjm-A	4	SYNAPTOTAGMIN I
576	1nc9-B	4	STREPTAVIDIN
577	5tgn-B	4	UNCHARACTERIZED PROTEIN
578	5ccj-A	4	SYNAPTOTAGMIN-1
579	4l8h-B	4	COAT PROTEIN
580	6t9b-F	4	FUCOSE-BINDING LECTIN PROTEIN
581	3zzv-B	4	BAMBL LECTIN
582	5jd2-D	4	STREPTAVIDIN
583	6z5p-A	4	FUCOSE-BINDING LECTIN PROTEIN
584	3zwe-A	4	BAMBL LECTIN
585	5k21-C	4	PYOCYANIN DEMETHYLASE
586	7dx6-C	4	SPIKE GLYCOPROTEIN
587	7kkl-D	4	SARS-COV-2 SPIKE GLYCOPROTEIN
588	3eq7-A	4	PROLYL ENDOPEPTIDASE
589	7p2h-B	4	FUCOSE-BINDING LECTIN PROTEIN
590	6zuk-B	4	FUCOSE-BINDING LECTIN PROTEIN
591	1fa3-A	4	MNEI SWEET PROTEIN RELATED TO MONELLIN
592	1qfm-A	4	PROTEIN (PROLYL OLIGOPEPTIDASE)
593	7czw-C	4	SPIKE GLYCOPROTEIN
594	6t99-H	4	FUCOSE-BINDING LECTIN PROTEIN
595	4l8h-A	4	COAT PROTEIN
596	1n7y-B	4	STREPTAVIDIN
597	1xfd-D	4	DIPEPTIDYL AMINOPEPTIDASE-LIKE PROTEIN 6
598	5ox7-A	4	MGP-OPERON PROTEIN 3
599	3ew2-G	4	RHIZAVIDIN
600	6r3t-A	4	MGP-OPERON PROTEIN 3
601	6s99-C	4	4DZN-RSL,FUCOSE-BINDING LECTIN PROTEIN
602	1uov-A	4	SYNAPTOTAGMIN I
603	4hxg-J	4	PUTATIVE UNCHARACTERIZED PROTEIN PH0594
604	1vz3-A	4	PROLYL ENDOPEPTIDASE
605	6zul-E	4	FUCOSE-BINDING LECTIN PROTEIN
606	1f4a-A	4	BETA-GALACTOSIDASE
607	7alf-B	4	FUCOSE-BINDING LECTIN PROTEIN
608	4z6j-B	4	AVIDIN FAMILY
609	5o7v-A	4	FUCOSE-BINDING LECTIN PROTEIN
610	2xdw-A	4	PROLYL ENDOPEPTIDASE
611	3kg9-A	4	CURK
612	2oqe-D	4	PEROXISOMAL COPPER AMINE OXIDASE
613	1fr5-B	4	BACTERIOPHAGE FR CAPSID
614	6roj-A	4	PROBABLE PHOSPHOLIPID-TRANSPORTING ATPASE DRS2,OX
615	4cpi-C	4	STREPTAVIDIN
616	6t99-I	4	FUCOSE-BINDING LECTIN PROTEIN
617	7alg-B	4	FUCOSE-BINDING LECTIN PROTEIN
618	2n1t-E	4	VESICLE-ASSOCIATED MEMBRANE PROTEIN 2
619	6lcy-A	4	SYNAPTOTAGMIN-7
620	5ajc-B	4	PUTATIVE FUCOSE-BINDING LECTIN PROTEIN
621	7alg-A	4	FUCOSE-BINDING LECTIN PROTEIN
622	1swu-C	4	STREPTAVIDIN
623	6sth-B	4	FUCOSE-BINDING LECTIN PROTEIN
624	6t99-F	4	FUCOSE-BINDING LECTIN PROTEIN
625	3qlb-B	4	ENANTIO-PYOCHELIN RECEPTOR
626	2rtp-D	4	STREPTAVIDIN
627	6l44-B	4	SINGLE CHAIN MONELLIN
628	2bs6-B	4	LECTIN
629	4aef-A	4	NEOPULLULANASE (ALPHA-AMYLASE II)
630	4z2o-A	4	AVIDIN FAMILY
631	5ccj-C	4	SYNAPTOTAGMIN-1
632	4hxg-B	4	PUTATIVE UNCHARACTERIZED PROTEIN PH0594
633	7p2j-A	4	FUCOSE-BINDING LECTIN PROTEIN
634	6y0x-A	4	FUCOSE-BINDING LECTIN PROTEIN
635	6htn-E	4	FUCOSE-BINDING LECTIN
636	1xfd-C	4	DIPEPTIDYL AMINOPEPTIDASE-LIKE PROTEIN 6
637	4i6s-A	4	PUTATIVE FUCOSE-BINDING LECTIN PROTEIN
638	6f7y-C	4	FUCOSE-BINDING LECTIN PROTEIN
639	6t9a-C	4	FUCOSE-BINDING LECTIN PROTEIN
640	6jym-A	4	PROLYL ENDOPEPTIDASE
641	3kse-F	4	CATHEPSIN L1
642	6t99-B	4	FUCOSE-BINDING LECTIN PROTEIN
643	1swa-B	4	STREPTAVIDIN
644	1ve6-A	4	ACYLAMINO-ACID-RELEASING ENZYME
645	6f7x-B	4	FUCOSE-BINDING LECTIN PROTEIN
646	7vh6-A	4	PLASMA MEMBRANE ATPASE 1
647	2rtq-D	4	STREPTAVIDIN
648	6hdv-C	4	AFIFAVIDIN
649	1swb-C	4	STREPTAVIDIN
650	6stz-A	4	FUCOSE-BINDING LECTIN PROTEIN
651	6z5q-A	4	FUCOSE-BINDING LECTIN PROTEIN
652	7vh6-B	4	PLASMA MEMBRANE ATPASE 1
653	5ajb-B	4	LECTIN
654	6stz-C	4	FUCOSE-BINDING LECTIN PROTEIN
655	3kg6-D	4	CURF
656	4bcd-A	4	PROLYL ENDOPEPTIDASE
657	1nb3-K	4	CATHEPSIN H
658	7p2j-B	4	FUCOSE-BINDING LECTIN PROTEIN
659	6ve3-C	4	FIMBRIAL ASSEMBLY PROTEIN PILQ
660	6stz-B	4	FUCOSE-BINDING LECTIN PROTEIN
661	7e7w-B	4	FUCOSE-BINDING LECTIN PROTEIN,FUCOSE-BINDING LECT
662	7ly2-A	4	SPIKE GLYCOPROTEIN
663	7e7u-A	4	FUCOSE-BINDING LECTIN PROTEIN,FUCOSE-BINDING LECT
664	6ve3-D	4	FIMBRIAL ASSEMBLY PROTEIN PILQ
665	7dx9-A	4	SPIKE GLYCOPROTEIN
666	6dv3-B	4	PROTEIN INVG
667	5low-I	4	RABPHILIN-3A
668	6s99-B	4	4DZN-RSL,FUCOSE-BINDING LECTIN PROTEIN
669	7p2i-C	4	FUCOSE-BINDING LECTIN PROTEIN
670	3zzv-A	4	BAMBL LECTIN
671	6dv3-G	4	PROTEIN INVG
672	6gl5-C	4	FUCOSE-BINDING LECTIN PROTEIN
673	7b18-C	4	SPIKE GLYCOPROTEIN
674	6tm0-A	4	MGP-OPERON PROTEIN 3
675	6udb-A	4	STREPTAVIDIN
676	6hcp-A	4	BAUA
677	6zox-B	4	SPIKE GLYCOPROTEIN
678	1nbx-C	4	STREPTAVIDIN
679	5zc1-E	4	CYSTATIN-1
680	6uwa-A	4	PROTEIN KINASE C
681	6dv3-O	4	PROTEIN INVG
682	7k9j-B	4	SPIKE GLYCOPROTEIN
683	6s6z-F	4	BETA-GALACTOSIDASE
684	6s99-E	4	4DZN-RSL,FUCOSE-BINDING LECTIN PROTEIN
685	5jrl-D	4	DIPEPTIDYL AMINOPEPTIDASES/ACYLAMINOACYL-PEPTIDAS
686	6dv3-C	4	PROTEIN INVG
687	1jmz-A	4	AMINE DEHYDROGENASE
688	6td5-A	4	PROTEASOME SUBUNIT ALPHA TYPE
689	7ahm-A	4	K(+)/H(+) ANTIPORTER SUBUNIT KHTT
690	6vyb-A	4	SPIKE GLYCOPROTEIN
691	7nda-A	4	SPIKE GLYCOPROTEIN
692	6auc-A	4	STREPTAVIDIN
693	6jjt-C	4	PHNH
694	7nd4-C	4	SPIKE GLYCOPROTEIN
695	3zw0-C	4	BAMBL LECTIN
696	7kkl-C	4	SARS-COV-2 SPIKE GLYCOPROTEIN
697	5lo8-A	4	RABPHILIN-3A
698	6s6z-B	4	BETA-GALACTOSIDASE
699	6grr-B	4	AMINE OXIDASE
700	6xey-C	4	SARS-COV-2 SPIKE GLYCOPROTEIN
701	3rgm-A	4	VITAMIN B12 TRANSPORTER BTUB
702	5l8s-A	3.9	AMINO ACYL PEPTIDASE
703	4nlm-A	3.9	LMO1340 PROTEIN
704	6qb2-A	3.9	MONOMER OF SQT-1C
705	6swy-4	3.9	VACUOLAR IMPORT AND DEGRADATION PROTEIN 28
706	7kbj-I	3.9	NEUTRAL ALPHA-GLUCOSIDASE AB TRYPSIN-CLEAVED FRAG
707	4dg6-A	3.9	LOW-DENSITY LIPOPROTEIN RECEPTOR-RELATED PROTEIN
708	6cjo-B	3.9	CHALCONE--FLAVONONE ISOMERASE 1
709	5low-C	3.9	RABPHILIN-3A
710	1n7y-A	3.9	STREPTAVIDIN
711	1qfs-A	3.9	PROTEIN (PROLYL OLIGOPEPTIDASE)
712	3n5a-A	3.9	SYNAPTOTAGMIN-7
713	6pee-L	3.9	PROTEIN INVG
714	1uow-A	3.9	SYNAPTOTAGMIN I
715	3v64-D	3.9	LOW-DENSITY LIPOPROTEIN RECEPTOR-RELATED PROTEIN
716	6w6m-D	3.9	TYPE IV PILUS SECRETIN PILQ FAMILY PROTEIN
717	6t9a-B	3.9	FUCOSE-BINDING LECTIN PROTEIN
718	1swl-C	3.9	CORE-STREPTAVIDIN
719	5vfg-A	3.9	SYNAPTOTAGMIN-1
720	7k9o-C	3.9	ALPHA GLUCOSIDASE 2 ALPHA NEUTRAL SUBUNIT
721	4hxg-G	3.9	PUTATIVE UNCHARACTERIZED PROTEIN PH0594
722	2izc-D	3.9	STREPTAVIDIN
723	5l8s-C	3.9	AMINO ACYL PEPTIDASE
724	7d0b-A	3.9	SPIKE GLYCOPROTEIN
725	5ajb-A	3.9	LECTIN
726	1swn-B	3.9	CORE-STREPTAVIDIN
727	2uzp-B	3.9	PROTEIN KINASE C GAMMA TYPE
728	2rtc-D	3.9	STREPTAVIDIN
729	5w68-C	3.9	PUTATIVE TYPE II SECRETION PROTEIN
730	5edj-A	3.9	FRPC OPERON PROTEIN
731	7ofh-I	3.9	VIRION EXPORT PROTEIN
732	1jz6-C	3.9	BETA-GALACTOSIDASE
733	1swq-A	3.9	CORE-STREPTAVIDIN
734	2izi-A	3.9	STREPTAVIDIN
735	6w1s-L	3.9	MEDIATOR OF RNA POLYMERASE II TRANSCRIPTION SUBUN
736	7ofh-B	3.9	VIRION EXPORT PROTEIN
737	5w68-A	3.9	PUTATIVE TYPE II SECRETION PROTEIN
738	5jrl-B	3.9	DIPEPTIDYL AMINOPEPTIDASES/ACYLAMINOACYL-PEPTIDAS
739	5w68-E	3.9	PUTATIVE TYPE II SECRETION PROTEIN
740	6rj1-B	3.9	MGP-OPERON PROTEIN 3
741	5fok-B	3.9	IRON TRANSPORT OUTER MEMBRANE RECEPTOR
742	5tz7-A	3.9	CURK
743	4ggz-C	3.9	BRADAVIDIN 2
744	5lob-C	3.9	RABPHILIN-3A
745	6w6m-C	3.9	TYPE IV PILUS SECRETIN PILQ FAMILY PROTEIN
746	1swq-B	3.9	CORE-STREPTAVIDIN
747	5n4d-A	3.9	PROLYL OLIGOPEPTIDASE
748	4hxg-H	3.9	PUTATIVE UNCHARACTERIZED PROTEIN PH0594
749	5o7w-B	3.9	PUTATIVE FUCOSE-BINDING LECTIN PROTEIN
750	5o7u-B	3.9	PUTATIVE FUCOSE-BINDING LECTIN PROTEIN
751	1vwq-B	3.9	STREPTAVIDIN
752	7dwz-C	3.9	SPIKE GLYCOPROTEIN
753	5w5d-F	3.9	VESICLE-ASSOCIATED MEMBRANE PROTEIN 2
754	1mm9-A	3.9	STREPTAVIDIN
755	5kip-A	3.9	COAT PROTEIN
756	4ggz-A	3.9	BRADAVIDIN 2
757	3kg6-C	3.9	CURF
758	1tjx-A	3.9	SIMILAR TO SYNAPTOTAGMINI/P65
759	1nb5-L	3.9	CATHEPSIN H
760	1vwo-B	3.9	STREPTAVIDIN
761	7jty-A	3.9	ALPHA GLUCOSIDASE 2 ALPHA NEUTRAL SUBUNIT
762	5inx-E	3.9	DIPEPTIDASE
763	3nm7-C	3.9	UNCHARACTERIZED PROTEIN
764	1pts-B	3.9	STREPTAVIDIN
765	2bs6-A	3.9	LECTIN
766	2cm6-A	3.9	RABPHILIN-3A
767	7ofh-E	3.9	VIRION EXPORT PROTEIN
768	7v7p-C	3.9	SPIKE GLYCOPROTEIN
769	7v7a-A	3.9	SPIKE GLYCOPROTEIN
770	6htn-C	3.9	FUCOSE-BINDING LECTIN
771	7eb3-B	3.9	SPIKE GLYCOPROTEIN
772	1una-B	3.9	GA UNASSEMBLED COAT PROTEIN DIMER
773	3n4s-B	3.9	MONOPOLIN COMPLEX SUBUNIT CSM1
774	5mzb-A	3.9	MGP-OPERON PROTEIN 3
775	3t2o-A	3.9	BETA-GALACTOSIDASE
776	3t2x-B	3.9	AVIDIN/STREPTAVIDIN
777	7kbj-G	3.9	NEUTRAL ALPHA-GLUCOSIDASE AB TRYPSIN-CLEAVED FRAG
778	1vwi-D	3.9	STREPTAVIDIN
779	7ddh-C	3.9	SODIUM/POTASSIUM-TRANSPORTING ATPASE SUBUNIT ALPH
780	3n8b-A	3.9	UNCHARACTERIZED PROTEIN
781	1vwk-D	3.9	STREPTAVIDIN
782	6bpm-C	3.9	CATECHOLATE SIDEROPHORE RECEPTOR FIU
783	5wq8-I	3.9	TYPE II SECRETION SYSTEM PROTEIN D
784	1srj-B	3.9	STREPTAVIDIN
785	1vwj-D	3.9	STREPTAVIDIN
786	3k44-C	3.9	PURINE-RICH BINDING PROTEIN-ALPHA, ISOFORM B
787	5lo8-B	3.9	RABPHILIN-3A
788	5w68-H	3.9	PUTATIVE TYPE II SECRETION PROTEIN
789	5w68-L	3.9	PUTATIVE TYPE II SECRETION PROTEIN
790	6bju-B	3.9	ATZH
791	1v27-A	3.9	REGULATING SYNAPTIC MEMBRANE EXOCYTOSIS PROTEIN
792	1sws-D	3.9	PROTEIN (STREPTAVIDIN)
793	6w6m-F	3.9	TYPE IV PILUS SECRETIN PILQ FAMILY PROTEIN
794	6hdt-A	3.9	SHORT AFIFAVIDIN
795	7ofh-O	3.9	VIRION EXPORT PROTEIN
796	4amz-A	3.9	PROLYL ENDOPEPTIDASE
797	4i6s-B	3.9	PUTATIVE FUCOSE-BINDING LECTIN PROTEIN
798	1jyw-C	3.9	BETA-GALACTOSIDASE
799	7ofh-F	3.9	VIRION EXPORT PROTEIN
800	5wq8-M	3.9	TYPE II SECRETION SYSTEM PROTEIN D
801	7ofh-D	3.9	VIRION EXPORT PROTEIN
802	1by3-A	3.9	PROTEIN (FERRICHROME-IRON RECEPTOR PRECURSOR
803	1vwh-B	3.9	STREPTAVIDIN
804	2iza-A	3.9	STREPTAVIDIN
805	6zfc-A	3.9	BACTERIAL LECTIN FROM BURKHOLDERIA AMBIFARIA
806	7e8h-J	3.9	DIPEPTIDYL AMINOPEPTIDASE-LIKE PROTEIN 6
807	6us6-A	3.9	STREPTAVIDIN
808	6x2c-A	3.9	SPIKE GLYCOPROTEIN
809	5w68-O	3.9	PUTATIVE TYPE II SECRETION PROTEIN
810	6hds-A	3.9	SHORT AFIFAVIDIN
811	7vh5-A	3.9	PLASMA MEMBRANE ATPASE 1
812	1vwl-D	3.9	STREPTAVIDIN
813	5ccj-D	3.9	SYNAPTOTAGMIN-1
814	3rfz-E	3.9	TYPE 1 FIMBRIAL ADHESIN
815	1vwg-B	3.9	STREPTAVIDIN
816	1qbe-C	3.9	BACTERIOPHAGE Q BETA CAPSID
817	4zzg-O	3.9	PROTEASOME SUBUNIT ALPHA TYPE-1
818	3b77-D	3.9	UNCHARACTERIZED PROTEIN
819	2rtn-D	3.9	STREPTAVIDIN
820	4hxe-B	3.9	PUTATIVE UNCHARACTERIZED PROTEIN PH0594
821	1swl-D	3.9	CORE-STREPTAVIDIN
822	7vh5-F	3.9	PLASMA MEMBRANE ATPASE 1
823	6dv3-E	3.9	PROTEIN INVG
824	2rta-A	3.9	STREPTAVIDIN
825	5cj4-D	3.9	XRCC4-MYH7-(1562-1622) CHIMERA PROTEIN
826	7d0d-A	3.9	SPIKE GLYCOPROTEIN
827	7cac-B	3.9	SPIKE GLYCOPROTEIN
828	1rh8-A	3.9	PICCOLO PROTEIN
829	3o4i-A	3.9	ACYLAMINO-ACID-RELEASING ENZYME
830	7bnq-A	3.9	OUTER MEMBRANE PROTEIN ASSEMBLY FACTOR BAMA
831	2q3x-A	3.9	REGULATING SYNAPTIC MEMBRANE EXOCYTOSIS PROTEIN 1
832	3szi-I	3.9	AVIDIN/STREPTAVIDIN
833	2o9u-X	3.9	MONELLIN CHAIN B AND MONELLIN CHAIN A
834	5mrh-A	3.9	SORTILIN
835	6kxk-D	3.9	PROTEIN BONZAI 1
836	6gqf-D	3.9	GRAM DOMAIN-CONTAINING PROTEIN 1A
837	7nd8-C	3.9	SPIKE GLYCOPROTEIN
838	1mep-B	3.9	STREPTAVIDIN
839	1iv9-B	3.9	MONELLIN
840	2hu7-B	3.9	ACYLAMINO-ACID-RELEASING ENZYME
841	7a25-B	3.9	SPIKE GLYCOPROTEIN
842	6m9b-A	3.9	STREPTAVIDIN
843	2q3x-B	3.9	REGULATING SYNAPTIC MEMBRANE EXOCYTOSIS PROTEIN 1
844	1w5z-A	3.9	PHENYLETHYLAMINE OXIDASE
845	6gh7-D	3.9	STREPTAVIDIN
846	6l9c-X	3.9	PHENYLETHYLAMINE OXIDASE
847	7lyk-C	3.9	SPIKE GLYCOPROTEIN
848	3n9h-A	3.9	PEROXISOMAL PRIMARY AMINE OXIDASE
849	6wps-E	3.9	SARS-COV-2 SPIKE GLYCOPROTEIN
850	6zhd-C	3.9	SPIKE GLYCOPROTEIN,FIBRITIN
851	2qmi-F	3.9	PBP RELATED BETA-LACTAMASE
852	4bx7-B	3.9	STREPTAVIDIN
853	6udc-C	3.9	STREPTAVIDIN
854	5n7x-B	3.9	STREPTAVIDIN
855	5h9o-A	3.9	NEUTRAL ALPHA-GLUCOSIDASE AB
856	2cfw-A	3.9	PHENYLETHYLAMINE OXIDASE
857	3o4g-B	3.9	ACYLAMINO-ACID-RELEASING ENZYME
858	1luq-A	3.9	STREPTAVIDIN
859	7jwy-B	3.9	SPIKE GLYCOPROTEIN
860	3o4g-C	3.9	ACYLAMINO-ACID-RELEASING ENZYME
861	1swe-B	3.9	STREPTAVIDIN
862	6vjk-L	3.9	STREPTAVIDIN
863	3wyq-B	3.9	STREPTAVIDIN
864	3mg5-A	3.9	STREPTAVIDIN
865	6h7f-A	3.9	BAUA
866	3mg5-C	3.9	STREPTAVIDIN
867	7kbr-I	3.9	NEUTRAL ALPHA-GLUCOSIDASE AB TRYPSIN-CLEAVED FRAG
868	1mep-C	3.9	STREPTAVIDIN
869	3k9m-D	3.9	CATHEPSIN B
870	1df8-A	3.9	PROTEIN (STREPTAVIDIN)
871	1w6g-A	3.9	PHENYLETHYLAMINE OXIDASE
872	5nec-B	3.9	TONB-DEPENDENT SIDEROPHORE RECEPTOR
873	1e5t-A	3.9	PROLYL ENDOPEPTIDASE
874	4yvb-A	3.9	STREPTAVIDIN
875	2cfg-B	3.9	PHENYLETHYLAMINE OXIDASE
876	7nd5-A	3.9	SPIKE GLYCOPROTEIN
877	1mep-A	3.9	STREPTAVIDIN
878	3q2p-D	3.9	MONELLIN CHAIN B/MONELLIN CHAIN A CHIMERIC PROTEI
879	6t9a-A	3.9	FUCOSE-BINDING LECTIN PROTEIN
880	1w6c-A	3.9	PHENYLETHYLAMINE OXIDASE
881	7our-C	3.9	WILAVIDIN
882	6uth-D	3.9	PROTEASOME SUBUNIT ALPHA
883	5jd2-A	3.9	STREPTAVIDIN
884	6gel-A	3.9	GREEN FLUORESCENT PROTEIN,OPTIMIZED RATIOMETRIC C
885	7jv6-B	3.9	SARS-COV-2 SPIKE GLYCOPROTEIN
886	2nce-A	3.9	PROTEIN KINASE C ALPHA TYPE
887	6s99-F	3.9	4DZN-RSL,FUCOSE-BINDING LECTIN PROTEIN
888	1ve6-B	3.9	ACYLAMINO-ACID-RELEASING ENZYME
889	4re6-B	3.9	ACYLAMINO-ACID-RELEASING ENZYME
890	4yvb-C	3.9	STREPTAVIDIN
891	5jd2-C	3.9	STREPTAVIDIN
892	6obv-D	3.9	FLUVIRUCIN B1 DH DOMAIN FROM MODULE 1
893	7ahm-B	3.9	K(+)/H(+) ANTIPORTER SUBUNIT KHTT
894	7kni-C	3.9	SARS-COV-2 SPIKE GLYCOPROTEIN
895	6ln9-A	3.9	SARCOPLASMIC/ENDOPLASMIC RETICULUM CALCIUM ATPASE
896	6x29-B	3.9	SPIKE GLYCOPROTEIN
897	7nd6-C	3.9	SPIKE GLYCOPROTEIN
898	6vjk-B	3.9	STREPTAVIDIN
899	3szh-B	3.9	AVIDIN/STREPTAVIDIN
900	1h2w-A	3.9	PROLYL ENDOPEPTIDASE
901	4yvb-B	3.9	STREPTAVIDIN
902	3o4j-D	3.9	ACYLAMINO-ACID-RELEASING ENZYME
903	3n9h-D	3.9	PEROXISOMAL PRIMARY AMINE OXIDASE
904	5n9j-A	3.8	MEDIATOR OF RNA POLYMERASE II TRANSCRIPTION SUBUN
905	3k44-A	3.8	PURINE-RICH BINDING PROTEIN-ALPHA, ISOFORM B
906	5ijn-E	3.8	NUCLEAR PORE COMPLEX PROTEIN NUP155
907	5edf-A	3.8	FRPC OPERON PROTEIN
908	4pr7-A	3.8	OLIGOGALACTURONATE-SPECIFIC PORIN KDGM
909	1k1x-A	3.8	4-ALPHA-GLUCANOTRANSFERASE
910	5ixh-B	3.8	YCEI-LIKE DOMAIN PROTEIN
911	6cd2-C	3.8	CHAPERONE PROTEIN PAPD
912	7eh5-B	3.8	SPIKE GLYCOPROTEIN
913	7dwy-C	3.8	SPIKE GLYCOPROTEIN
914	6y0f-A	3.8	PROLYL ENDOPEPTIDASE FAP
915	5n89-F	3.8	STREPTAVIDIN
916	7dx0-C	3.8	SPIKE GLYCOPROTEIN
917	6mbh-A	3.8	GPHF DEHYDRATASE 1
918	1jz3-C	3.8	BETA-GALACTOSIDASE
919	5nmr-A	3.8	SORTILIN
920	2izd-D	3.8	STREPTAVIDIN
921	3loy-B	3.8	COPPER AMINE OXIDASE
922	5flc-B	3.8	SERINE/THREONINE-PROTEIN KINASE MTOR
923	2rtk-A	3.8	STREPTAVIDIN
924	5tz5-A	3.8	CURK
925	2rtm-A	3.8	STREPTAVIDIN
926	3ew2-A	3.8	RHIZAVIDIN
927	1nc9-C	3.8	STREPTAVIDIN
928	5sva-P	3.8	DNA-DIRECTED RNA POLYMERASE II SUBUNIT RPB1
929	6dv3-F	3.8	PROTEIN INVG
930	3szi-B	3.8	AVIDIN/STREPTAVIDIN
931	4duw-D	3.8	BETA-GALACTOSIDASE
932	1kl3-B	3.8	STREPTAVIDIN
933	4z2v-B	3.8	AVIDIN FAMILY
934	4hxg-C	3.8	PUTATIVE UNCHARACTERIZED PROTEIN PH0594
935	6t1g-B	3.8	STREPTAVIDIN
936	3t2x-C	3.8	AVIDIN/STREPTAVIDIN
937	4bx6-C	3.8	STREPTAVIDIN
938	3iun-A	3.8	PROLYL ENDOPEPTIDASE
939	7our-D	3.8	WILAVIDIN
940	2rti-D	3.8	STREPTAVIDIN
941	4dux-C	3.8	BETA-GALACTOSIDASE
942	2izb-A	3.8	STREPTAVIDIN
943	4jnj-C	3.8	STREPTAVIDIN/RHIZAVIDIN HYBRID
944	2rtd-D	3.8	STREPTAVIDIN
945	3muy-3	3.8	BETA-D-GALACTOSIDASE
946	7e8c-C	3.8	SPIKE GLYCOPROTEIN
947	1rxj-B	3.8	STREPTAVIDIN
948	5low-J	3.8	RABPHILIN-3A
949	7dx5-A	3.8	SPIKE GLYCOPROTEIN
950	1fr5-C	3.8	BACTERIOPHAGE FR CAPSID
951	2rth-D	3.8	STREPTAVIDIN
952	6w6m-J	3.8	TYPE IV PILUS SECRETIN PILQ FAMILY PROTEIN
953	5il6-A	3.8	POLYKETIDE SYNTHASE/NONRIBOSOMAL PEPTIDE SYNTHETA
954	1kl4-B	3.8	STREPTAVIDIN
955	7brs-B	3.8	BETA-GALACTOSIDASE
956	7v7g-B	3.8	SPIKE GLYCOPROTEIN
957	6roa-A	3.8	CYSTATIN-C
958	2rtf-D	3.8	STREPTAVIDIN
959	7v83-A	3.8	SPIKE GLYCOPROTEIN
960	2rtr-D	3.8	STREPTAVIDIN
961	4duv-C	3.8	BETA-GALACTOSIDASE
962	1vwp-B	3.8	STREPTAVIDIN
963	5efv-A	3.8	PHI ETA ORF 56-LIKE PROTEIN
964	5cch-F	3.8	VESICLE-ASSOCIATED MEMBRANE PROTEIN 2
965	7knb-A	3.8	SARS-COV-2 SPIKE GLYCOPROTEIN
966	2izf-D	3.8	STREPTAVIDIN
967	6fh8-A	3.8	STREPTAVIDIN
968	3iul-A	3.8	PROLYL ENDOPEPTIDASE
969	3szi-F	3.8	AVIDIN/STREPTAVIDIN
970	1vwc-B	3.8	STREPTAVIDIN
971	2rtb-D	3.8	STREPTAVIDIN
972	2lha-A	3.8	SYNAPTOTAGMIN-1
973	1rxj-C	3.8	STREPTAVIDIN
974	5img-E	3.8	DIPEPTIDASE
975	7v82-B	3.8	SPIKE GLYCOPROTEIN
976	6pee-K	3.8	PROTEIN INVG
977	6tsh-D	3.8	BETA-GALACTOSIDASE
978	1srg-B	3.8	STREPTAVIDIN
979	1xkw-A	3.8	FE(III)-PYOCHELIN RECEPTOR
980	6i7s-H	3.8	PROTEIN DISULFIDE-ISOMERASE
981	2izk-A	3.8	STREPTAVIDIN
982	6lyd-I	3.8	PROBABLE URACIL-DNA GLYCOSYLASE
983	7ljr-C	3.8	SPIKE GLYCOPROTEIN
984	7dx0-B	3.8	SPIKE GLYCOPROTEIN
985	2cm5-A	3.8	RABPHILIN-3A
986	5low-A	3.8	RABPHILIN-3A
987	6l6r-A	3.8	LOW-DENSITY LIPOPROTEIN RECEPTOR-RELATED PROTEIN
988	3szh-E	3.8	AVIDIN/STREPTAVIDIN
989	6lye-I	3.8	PROBABLE URACIL-DNA GLYCOSYLASE
990	5ijo-E	3.8	NUCLEAR PORE COMPLEX PROTEIN NUP155
991	2ize-D	3.8	STREPTAVIDIN
992	1vwe-B	3.8	STREPTAVIDIN
993	5zdh-L	3.8	TYPE II SECRETION SYSTEM PROTEIN D
994	3i3d-D	3.8	BETA-GALACTOSIDASE
995	7k8t-C	3.8	SPIKE GLYCOPROTEIN
996	7s7t-A	3.8	INICSNFR 3.0 FLUORESCENT NICOTINE SENSOR
997	2rtg-D	3.8	STREPTAVIDIN
998	5txe-A	3.8	ATXE2
999	4u1f-A	3.8	EUKARYOTIC TRANSLATION INITIATION FACTOR 3 SUBUNI
1000	3szh-D	3.8	AVIDIN/STREPTAVIDIN
1001	1vwr-B	3.8	STREPTAVIDIN
1002	2rtl-A	3.8	STREPTAVIDIN
1003	5jrk-B	3.8	DIPEPTIDYL AMINOPEPTIDASES/ACYLAMINOACYL-PEPTIDAS
1004	2izh-D	3.8	STREPTAVIDIN
1005	4yf9-C	3.8	PROTEIN RELATED TO PENICILLIN ACYLASE
1006	6w6m-E	3.8	TYPE IV PILUS SECRETIN PILQ FAMILY PROTEIN
1007	7op1-A	3.8	CATION-TRANSPORTING ATPASE
1008	1vwi-B	3.8	STREPTAVIDIN
1009	1swq-C	3.8	CORE-STREPTAVIDIN
1010	5o7u-A	3.8	PUTATIVE FUCOSE-BINDING LECTIN PROTEIN
1011	7ne5-A	3.8	OLIGOPEPTIDASE B
1012	5z1p-A	3.8	MONELLIN CHAIN B,MONELLIN CHAIN A
1013	1px4-A	3.8	BETA-GALACTOSIDASE
1014	7n73-A	3.8	ISOFORM 3 OF POLYAMINE-TRANSPORTING ATPASE 13A2
1015	1yqf-D	3.8	HYPOTHETICAL PROTEIN LMAJ011689
1016	5zdh-F	3.8	TYPE II SECRETION SYSTEM PROTEIN D
1017	1swc-D	3.8	STREPTAVIDIN
1018	1vwm-B	3.8	STREPTAVIDIN
1019	5w3a-A	3.8	POLYISOPRENOID-BINDING PROTEIN
1020	1srf-A	3.8	STREPTAVIDIN
1021	7ek9-B	3.8	STREPTAVIDIN
1022	6htn-F	3.8	FUCOSE-BINDING LECTIN
1023	1srg-A	3.8	STREPTAVIDIN
1024	1vwd-B	3.8	STREPTAVIDIN
1025	6hdv-D	3.8	AFIFAVIDIN
1026	3t09-C	3.8	BETA-GALACTOSIDASE
1027	7aht-B	3.8	K(+)/H(+) ANTIPORTER SUBUNIT KHTT
1028	6w6m-N	3.8	TYPE IV PILUS SECRETIN PILQ FAMILY PROTEIN
1029	6auh-A	3.8	STREPTAVIDIN
1030	1jz6-D	3.8	BETA-GALACTOSIDASE
1031	1nc9-D	3.8	STREPTAVIDIN
1032	7knl-A	3.8	STREPTAVIDIN
1033	7knh-C	3.8	SARS-COV-2 SPIKE GLYCOPROTEIN
1034	5wbb-A	3.8	STREPTAVIDIN
1035	1vwn-B	3.8	STREPTAVIDIN
1036	5wbd-A	3.8	STREPTAVIDIN
1037	6vob-A	3.8	STREPTAVIDIN
1038	4z2p-B	3.8	AVIDIN FAMILY
1039	7n9c-C	3.8	SPIKE GLYCOPROTEIN
1040	1n7y-D	3.8	STREPTAVIDIN
1041	1rxh-A	3.8	STREPTAVIDIN
1042	6vjk-J	3.8	STREPTAVIDIN
1043	6ve3-J	3.8	FIMBRIAL ASSEMBLY PROTEIN PILQ
1044	2b2d-B	3.8	COAT PROTEIN
1045	7v86-A	3.8	SPIKE GLYCOPROTEIN
1046	1swe-A	3.8	STREPTAVIDIN
1047	6vjk-I	3.8	STREPTAVIDIN
1048	4dne-B	3.8	STREPTAVIDIN
1049	7e8g-J	3.8	DIPEPTIDYL AMINOPEPTIDASE-LIKE PROTEIN 6
1050	3o4j-A	3.8	ACYLAMINO-ACID-RELEASING ENZYME
1051	7ke6-C	3.8	SPIKE GLYCOPROTEIN
1052	3wyq-A	3.8	STREPTAVIDIN
1053	6zox-A	3.8	SPIKE GLYCOPROTEIN
1054	5jrk-A	3.8	DIPEPTIDYL AMINOPEPTIDASES/ACYLAMINOACYL-PEPTIDAS
1055	3ry2-B	3.8	STREPTAVIDIN
1056	6m9b-D	3.8	STREPTAVIDIN
1057	2izh-B	3.8	STREPTAVIDIN
1058	4cpe-B	3.8	STREPTAVIDIN
1059	6ve3-G	3.8	FIMBRIAL ASSEMBLY PROTEIN PILQ
1060	1swl-A	3.8	CORE-STREPTAVIDIN
1061	4gjv-A	3.8	STREPTAVIDIN
1062	3wyp-C	3.8	STREPTAVIDIN
1063	3loy-A	3.8	COPPER AMINE OXIDASE
1064	6vjk-A	3.8	STREPTAVIDIN
1065	7lxz-A	3.8	SPIKE GLYCOPROTEIN
1066	1swp-B	3.8	CORE-STREPTAVIDIN
1067	1df8-B	3.8	PROTEIN (STREPTAVIDIN)
1068	4cpe-A	3.8	STREPTAVIDIN
1069	7our-E	3.8	WILAVIDIN
1070	6vjl-A	3.8	STREPTAVIDIN
1071	4l1l-A	3.8	PROTEIN KINASE C ALPHA TYPE
1072	1e8m-A	3.8	PROLYL ENDOPEPTIDASE
1073	6ve3-F	3.8	FIMBRIAL ASSEMBLY PROTEIN PILQ
1074	1luq-B	3.8	STREPTAVIDIN
1075	5cse-A	3.8	STREPTAVIDIN
1076	5vl8-A	3.8	STREPTAVIDIN
1077	1swd-A	3.8	STREPTAVIDIN
1078	7v7u-A	3.8	SPIKE GLYCOPROTEIN
1079	6ve2-L	3.8	FIMBRIAL ASSEMBLY PROTEIN PILQ
1080	1o6f-A	3.8	PROLYL ENDOPEPTIDASE
1081	3pk2-A	3.8	STREPTAVIDIN
1082	3s2k-A	3.8	LOW-DENSITY LIPOPROTEIN RECEPTOR-RELATED PROTEIN
1083	1n43-B	3.8	STREPTAVIDIN
1084	2gh7-A	3.8	STREPTAVIDIN
1085	5b5g-A	3.8	STREPTAVIDIN
1086	6h00-A	3.8	PYRIDOXINE-5'-PHOSPHATE OXIDASE
1087	4irw-A	3.8	STREPTAVIDIN
1088	1iv7-A	3.8	MONELLIN
1089	7nda-C	3.8	SPIKE GLYCOPROTEIN
1090	1lcw-A	3.8	STREPTAVIDIN
1091	4yvb-D	3.8	STREPTAVIDIN
1092	1nc9-A	3.8	STREPTAVIDIN
1093	6h7f-C	3.8	BAUA
1094	1swk-A	3.8	CORE-STREPTAVIDIN
1095	5o3v-A	3.8	PEPTIDE CYCLASE 1
1096	7lwv-C	3.8	SPIKE GLYCOPROTEIN
1097	6gqf-C	3.8	GRAM DOMAIN-CONTAINING PROTEIN 1A
1098	2d1w-A	3.8	PHENYLETHYLAMINE OXIDASE
1099	5vcq-D	3.8	STREPTAVIDIN
1100	1nqm-B	3.8	STREPTAVIDIN
1101	6udc-B	3.8	STREPTAVIDIN
1102	6hds-B	3.8	SHORT AFIFAVIDIN
1103	6kxk-E	3.8	PROTEIN BONZAI 1
1104	7k9h-B	3.8	SPIKE GLYCOPROTEIN
1105	6r41-A	3.8	MGP-OPERON PROTEIN 3
1106	5jd2-B	3.8	STREPTAVIDIN
1107	4re6-D	3.8	ACYLAMINO-ACID-RELEASING ENZYME
1108	5yp2-A	3.8	DIPEPTIDYL AMINOPEPTIDASE 4
1109	1nqm-C	3.8	STREPTAVIDIN
1110	1lcv-A	3.8	STREPTAVIDIN
1111	5lf0-G	3.8	PROTEASOME SUBUNIT ALPHA TYPE-2
1112	6gh7-A	3.8	STREPTAVIDIN
1113	1lcz-B	3.8	STREPTAVIDIN
1114	1swr-C	3.8	CORE-STREPTAVIDIN
1115	7jzn-A	3.8	SPIKE GLYCOPROTEIN
1116	6m9b-C	3.8	STREPTAVIDIN
1117	2f01-B	3.8	STREPTAVIDIN
1118	1n43-D	3.8	STREPTAVIDIN
1119	1k5w-A	3.8	SYNAPTOTAGMIN I
1120	7k8z-C	3.8	SPIKE GLYCOPROTEIN
1121	6m9b-B	3.8	STREPTAVIDIN
1122	2gh7-B	3.8	STREPTAVIDIN
1123	3dcx-D	3.8	PROTEIN OF UNKNOWN FUNCTION (DUF1696) WITH PLECKS
1124	1nqm-D	3.8	STREPTAVIDIN
1125	1ndj-C	3.8	STREPTAVIDIN
1126	2f01-A	3.8	STREPTAVIDIN
1127	3mg5-B	3.8	STREPTAVIDIN
1128	6udc-A	3.8	STREPTAVIDIN
1129	6gh7-B	3.8	STREPTAVIDIN
1130	3t6f-B	3.8	STREPTAVIDIN
1131	1lcv-B	3.8	STREPTAVIDIN
1132	7ob1-A	3.8	OLIGOPEPTIDASE B
1133	1swj-B	3.8	CORE-STREPTAVIDIN
1134	6vp1-A	3.8	STREPTAVIDIN
1135	1mk5-B	3.8	STREPTAVIDIN
1136	3wyp-A	3.8	STREPTAVIDIN
1137	3t6f-A	3.8	STREPTAVIDIN
1138	7lwt-C	3.8	SPIKE GLYCOPROTEIN
1139	5cj4-A	3.8	XRCC4-MYH7-(1562-1622) CHIMERA PROTEIN
1140	3x3z-B	3.8	PHENYLETHYLAMINE OXIDASE
1141	3o4h-C	3.8	ACYLAMINO-ACID-RELEASING ENZYME
1142	3wzn-B	3.8	STREPTAVIDIN
1143	4gjs-A	3.8	STREPTAVIDIN
1144	1jrq-B	3.8	COPPER AMINE OXIDASE
1145	4gjs-B	3.8	STREPTAVIDIN
1146	1swr-B	3.8	CORE-STREPTAVIDIN
1147	1nqm-A	3.8	STREPTAVIDIN
1148	6uc3-B	3.8	STREPTAVIDIN
1149	1swk-B	3.8	CORE-STREPTAVIDIN
1150	1mep-D	3.8	STREPTAVIDIN
1151	3wyp-D	3.8	STREPTAVIDIN
1152	1swd-D	3.8	STREPTAVIDIN
1153	4cpf-A	3.8	STREPTAVIDIN
1154	7v8a-B	3.8	SPIKE GLYCOPROTEIN
1155	1qjp-A	3.8	OUTER MEMBRANE PROTEIN A
1156	3ry2-A	3.8	STREPTAVIDIN
1157	1n43-A	3.8	STREPTAVIDIN
1158	6udc-D	3.8	STREPTAVIDIN
1159	3o4h-A	3.8	ACYLAMINO-ACID-RELEASING ENZYME
1160	5ira-A	3.8	ARTIFICIAL METATHESASE
1161	1swk-C	3.8	CORE-STREPTAVIDIN
1162	1n9m-A	3.8	STREPTAVIDIN
1163	3s25-A	3.7	HYPOTHETICAL 7-BLADED BETA-PROPELLER-LIKE PROTEIN
1164	1jmx-A	3.7	AMINE DEHYDROGENASE
1165	4ggt-B	3.7	BRADAVIDIN 2
1166	3h3h-B	3.7	UNCHARACTERIZED SNOAL-LIKE PROTEIN
1167	1uyn-X	3.7	NALP
1168	6e8a-A	3.7	DUF1795 DOMAIN-CONTAINING PROTEIN
1169	5img-A	3.7	DIPEPTIDASE
1170	4y25-A	3.7	POLY-BETA-1,6-N-ACETYL-D-GLUCOSAMINE EXPORT PROTE
1171	2d73-A	3.7	ALPHA-GLUCOSIDASE SUSB
1172	6jp6-A	3.7	TRNA (GUANOSINE(34)-2'-O)-METHYLTRANSFERASE NON-C
1173	6hdv-A	3.7	AFIFAVIDIN
1174	7bsp-A	3.7	ATP11C
1175	5tgn-A	3.7	UNCHARACTERIZED PROTEIN
1176	2qzi-A	3.7	UNCHARACTERIZED PROTEIN
1177	2h1t-A	3.7	HYPOTHETICAL PROTEIN
1178	5k21-B	3.7	PYOCYANIN DEMETHYLASE
1179	7c3c-B	3.7	AOFLEA
1180	2hcz-X	3.7	BETA-EXPANSIN 1A
1181	6i1x-H	3.7	TYPE II SECRETION SYSTEM PROTEIN D
1182	5txe-B	3.7	ATXE2
1183	5n89-A	3.7	STREPTAVIDIN
1184	3wzp-A	3.7	STREPTAVIDIN
1185	3x00-D	3.7	STREPTAVIDIN
1186	2uug-D	3.7	URACIL-DNA GLYCOSYLASE
1187	1kff-C	3.7	STREPTAVIDIN
1188	4cph-C	3.7	STREPTAVIDIN
1189	6h7f-B	3.7	BAUA
1190	6qsy-A	3.7	STREPTAVIDIN
1191	1aq4-B	3.7	PROTEIN(BACTERIOPHAGE MS2 COAT PROTEIN)
1192	6dv3-I	3.7	PROTEIN INVG
1193	7dx2-B	3.7	SPIKE GLYCOPROTEIN
1194	1kl4-D	3.7	STREPTAVIDIN
1195	1gav-e	3.7	BACTERIOPHAGE GA PROTEIN CAPSID
1196	6uc3-A	3.7	STREPTAVIDIN
1197	4bx5-A	3.7	STREPTAVIDIN
1198	1aq3-B	3.7	PROTEIN (BACTERIOPHAGE MS2 COAT PROTEIN)
1199	1gav-K	3.7	BACTERIOPHAGE GA PROTEIN CAPSID
1200	1cew-I	3.7	CYSTATIN
1201	6i1y-M	3.7	GENERAL SECRETION PATHWAY PROTEIN GSPD
1202	4cph-B	3.7	STREPTAVIDIN
1203	1gav-W	3.7	BACTERIOPHAGE GA PROTEIN CAPSID
1204	5w68-D	3.7	PUTATIVE TYPE II SECRETION PROTEIN
1205	5dsv-H	3.7	PROTEASOME SUBUNIT ALPHA TYPE-3
1206	3t6l-A	3.7	STREPTAVIDIN
1207	3p5b-L	3.7	PROPROTEIN CONVERTASE SUBTILISIN/KEXIN TYPE 9
1208	3wzq-B	3.7	STREPTAVIDIN
1209	5low-B	3.7	RABPHILIN-3A
1210	7our-F	3.7	WILAVIDIN
1211	2izm-B	3.7	MS2 COAT PROTEIN
1212	6d63-B	3.7	ATZH
1213	2uzp-C	3.7	PROTEIN KINASE C GAMMA TYPE
1214	2ize-B	3.7	STREPTAVIDIN
1215	5n7x-M	3.7	STREPTAVIDIN
1216	1gav-N	3.7	BACTERIOPHAGE GA PROTEIN CAPSID
1217	6hdv-B	3.7	AFIFAVIDIN
1218	1lcz-A	3.7	STREPTAVIDIN
1219	1swh-D	3.7	CORE-STREPTAVIDIN
1220	6qw4-A	3.7	STREPTAVIDIN
1221	1kl5-B	3.7	STREPTAVIDIN
1222	4y5d-B	3.7	STREPTAVIDIN
1223	7d0c-B	3.7	SPIKE GLYCOPROTEIN
1224	6d63-K	3.7	ATZH
1225	1gav-9	3.7	BACTERIOPHAGE GA PROTEIN CAPSID
1226	1lqm-F	3.7	URACIL-DNA GLYCOSYLASE
1227	1kl3-D	3.7	STREPTAVIDIN
1228	3szi-A	3.7	AVIDIN/STREPTAVIDIN
1229	6zjw-A	3.7	BETA-GALACTOSIDASE
1230	7r8m-C	3.7	SPIKE GLYCOPROTEIN
1231	3nm7-D	3.7	UNCHARACTERIZED PROTEIN
1232	7v85-B	3.7	SPIKE GLYCOPROTEIN
1233	1swj-D	3.7	CORE-STREPTAVIDIN
1234	5img-G	3.7	DIPEPTIDASE
1235	2w75-A	3.7	FERRIPYOVERDINE RECEPTOR
1236	2rti-B	3.7	STREPTAVIDIN
1237	3ivm-A	3.7	PROLYL ENDOPEPTIDASE
1238	4jnj-D	3.7	STREPTAVIDIN/RHIZAVIDIN HYBRID
1239	3t2p-C	3.7	BETA-GALACTOSIDASE
1240	3vd3-B	3.7	BETA-GALACTOSIDASE
1241	6xmt-A	3.7	P5A-TYPE ATPASE
1242	6xo4-J	3.7	TOGAVIRIN
1243	1gav-b	3.7	BACTERIOPHAGE GA PROTEIN CAPSID
1244	6zu9-p	3.7	18S RIBOSOMAL RNA
1245	4bx6-B	3.7	STREPTAVIDIN
1246	7lwl-C	3.7	SPIKE GLYCOPROTEIN
1247	5n8j-A	3.7	STREPTAVIDIN
1248	1gav-E	3.7	BACTERIOPHAGE GA PROTEIN CAPSID
1249	7ek9-C	3.7	STREPTAVIDIN
1250	1srh-B	3.7	STREPTAVIDIN
1251	7a94-B	3.7	SPIKE GLYCOPROTEIN
1252	5n89-H	3.7	STREPTAVIDIN
1253	7dx6-B	3.7	SPIKE GLYCOPROTEIN
1254	1kl5-D	3.7	STREPTAVIDIN
1255	6tu3-D	3.7	PROTEASOME SUBUNIT ALPHA TYPE-6
1256	1rxj-A	3.7	STREPTAVIDIN
1257	2izc-B	3.7	STREPTAVIDIN
1258	1n4j-A	3.7	STREPTAVIDIN
1259	4gwq-B	3.7	MEDIATOR OF RNA POLYMERASE II TRANSCRIPTION SUBUN
1260	7btk-D	3.7	BETA-GALACTOSIDASE
1261	6qbb-B	3.7	STREPTAVIDIN
1262	7p8z-B	3.7	WILAVIDIN
1263	6rrt-A	3.7	CAPSID PROTEIN
1264	4y59-B	3.7	STREPTAVIDIN
1265	2rtq-B	3.7	STREPTAVIDIN
1266	3t2o-B	3.7	BETA-GALACTOSIDASE
1267	3szi-J	3.7	AVIDIN/STREPTAVIDIN
1268	6i1y-F	3.7	GENERAL SECRETION PATHWAY PROTEIN GSPD
1269	1sws-B	3.7	PROTEIN (STREPTAVIDIN)
1270	1hqq-D	3.7	STREPTAVIDIN
1271	1rxj-D	3.7	STREPTAVIDIN
1272	2b2e-C	3.7	COAT PROTEIN
1273	2rtd-B	3.7	STREPTAVIDIN
1274	3t2q-A	3.7	BETA-GALACTOSIDASE
1275	6drv-A	3.7	BETA-GALACTOSIDASE
1276	3i3e-B	3.7	BETA-GALACTOSIDASE
1277	2ou5-B	3.7	PYRIDOXAMINE 5'-PHOSPHATE OXIDASE-RELATED, FMN-BI
1278	2rte-D	3.7	STREPTAVIDIN
1279	1uug-B	3.7	URACIL-DNA GLYCOSYLASE
1280	1gav-6	3.7	BACTERIOPHAGE GA PROTEIN CAPSID
1281	6i1y-N	3.7	GENERAL SECRETION PATHWAY PROTEIN GSPD
1282	1mva-B	3.7	BACTERIOPHAGE MS2 CAPSID
1283	2izd-B	3.7	STREPTAVIDIN
1284	5b4x-B	3.7	REELIN
1285	1msc-A	3.7	BACTERIOPHAGE MS2 COAT PROTEIN
1286	1rxk-B	3.7	STREPTAVIDIN
1287	5n7x-K	3.7	STREPTAVIDIN
1288	7ej5-B	3.7	SPIKE GLYCOPROTEIN
1289	1u1y-B	3.7	COAT PROTEIN
1290	2izg-B	3.7	STREPTAVIDIN
1291	1swh-A	3.7	CORE-STREPTAVIDIN
1292	5n99-K	3.7	STREPTAVIDIN
1293	3t0u-C	3.7	PEROXISOMAL PRIMARY AMINE OXIDASE
1294	4cpi-A	3.7	STREPTAVIDIN
1295	1n9y-D	3.7	STREPTAVIDIN
1296	3wzq-C	3.7	STREPTAVIDIN
1297	1ugi-G	3.7	URACIL-DNA GLYCOSYLASE INHIBITOR
1298	2izl-D	3.7	STREPTAVIDIN
1299	1moy-A	3.7	STREPTAVIDIN
1300	1nbx-D	3.7	STREPTAVIDIN
1301	1pts-A	3.7	STREPTAVIDIN
1302	2rth-B	3.7	STREPTAVIDIN
1303	2rtb-B	3.7	STREPTAVIDIN
1304	5txc-B	3.7	ATXE2
1305	1kff-A	3.7	STREPTAVIDIN
1306	5n99-U	3.7	STREPTAVIDIN
1307	7ofh-C	3.7	VIRION EXPORT PROTEIN
1308	5b5f-D	3.7	STREPTAVIDIN
1309	7pw7-A	3.7	SMG1,SERINE/THREONINE-PROTEIN KINASE SMG1,SMG1,
1310	6aul-A	3.7	STREPTAVIDIN
1311	2rto-B	3.7	STREPTAVIDIN
1312	1hxl-A	3.7	STREPTAVIDIN
1313	1gav-Z	3.7	BACTERIOPHAGE GA PROTEIN CAPSID
1314	2rtn-B	3.7	STREPTAVIDIN
1315	7k8s-B	3.7	SPIKE GLYCOPROTEIN
1316	6t1k-A	3.7	STREPTAVIDIN
1317	6anx-A	3.7	STREPTAVIDIN
1318	7kms-B	3.7	ANGIOTENSIN-CONVERTING ENZYME 2
1319	5low-H	3.7	RABPHILIN-3A
1320	6h1p-A	3.7	BETA-GALACTOSIDASE
1321	3wzn-A	3.7	STREPTAVIDIN
1322	6jjs-A	3.7	PHNH
1323	5w68-G	3.7	PUTATIVE TYPE II SECRETION PROTEIN
1324	5n7x-E	3.7	STREPTAVIDIN
1325	4h62-Q	3.7	MEDIATOR OF RNA POLYMERASE II TRANSCRIPTION SUBUN
1326	5n89-D	3.7	STREPTAVIDIN
1327	6ud1-A	3.7	STREPTAVIDIN
1328	2b2g-B	3.7	COAT PROTEIN
1329	4dne-A	3.7	STREPTAVIDIN
1330	1dp0-B	3.7	BETA-GALACTOSIDASE
1331	1kl3-C	3.7	STREPTAVIDIN
1332	7d0d-B	3.7	SPIKE GLYCOPROTEIN
1333	3e1f-1	3.7	BETA-GALACTOSIDASE
1334	6zp5-A	3.7	SPIKE GLYCOPROTEIN
1335	1swk-D	3.7	CORE-STREPTAVIDIN
1336	1kl4-C	3.7	STREPTAVIDIN
1337	6dv3-N	3.7	PROTEIN INVG
1338	1rxk-A	3.7	STREPTAVIDIN
1339	1zse-B	3.7	COAT PROTEIN
1340	1vwl-B	3.7	STREPTAVIDIN
1341	1vwk-B	3.7	STREPTAVIDIN
1342	6ud6-B	3.7	STREPTAVIDIN
1343	2gbi-A	3.7	DIPEPTIDYL PEPTIDASE 4
1344	3s8v-A	3.7	LOW-DENSITY LIPOPROTEIN RECEPTOR-RELATED PROTEIN
1345	6t1e-A	3.7	STREPTAVIDIN
1346	6jjt-B	3.7	PHNH
1347	1zdi-B	3.7	PROTEIN (RNA BACTERIOPHAGE MS2 COAT PROTEIN)
1348	1kl5-C	3.7	STREPTAVIDIN
1349	1swp-A	3.7	CORE-STREPTAVIDIN
1350	1kff-D	3.7	STREPTAVIDIN
1351	4cpf-B	3.7	STREPTAVIDIN
1352	3wzq-D	3.7	STREPTAVIDIN
1353	3szi-G	3.7	AVIDIN/STREPTAVIDIN
1354	7ek8-B	3.7	STREPTAVIDIN
1355	1vwj-B	3.7	STREPTAVIDIN
1356	5wby-B	3.7	SERINE/THREONINE-PROTEIN KINASE MTOR
1357	5to2-C	3.7	STREPTAVIDIN
1358	5n99-I	3.7	STREPTAVIDIN
1359	1srj-A	3.7	STREPTAVIDIN
1360	1dp0-D	3.7	BETA-GALACTOSIDASE
1361	1yqf-E	3.7	HYPOTHETICAL PROTEIN LMAJ011689
1362	3wzp-B	3.7	STREPTAVIDIN
1363	1slf-D	3.7	STREPTAVIDIN
1364	3ry1-C	3.7	STREPTAVIDIN
1365	2rtg-B	3.7	STREPTAVIDIN
1366	6ud6-A	3.7	STREPTAVIDIN
1367	5w17-A	3.7	PUTATIVE PERIPLASMIC PROTEIN
1368	1i9h-B	3.7	STREPTAVIDIN
1369	6vp2-A	3.7	STREPTAVIDIN
1370	6zp7-A	3.7	SPIKE GLYCOPROTEIN
1371	6lng-D	3.7	STREPTAVIDIN
1372	1gav-T	3.7	BACTERIOPHAGE GA PROTEIN CAPSID
1373	1swh-B	3.7	CORE-STREPTAVIDIN
1374	3nx0-A	3.7	CYSTATIN-C
1375	3ek4-A	3.7	MYOSIN LIGHT CHAIN KINASE, GREEN FLUORESCENT PROT
1376	5n89-O	3.7	STREPTAVIDIN
1377	2rtj-A	3.7	STREPTAVIDIN
1378	5n7x-A	3.7	STREPTAVIDIN
1379	2wbh-B	3.7	COAT PROTEIN
1380	3x00-C	3.7	STREPTAVIDIN
1381	5n89-B	3.7	STREPTAVIDIN
1382	3czj-D	3.7	BETA-GALACTOSIDASE
1383	4bx5-C	3.7	STREPTAVIDIN
1384	3e1f-3	3.7	BETA-GALACTOSIDASE
1385	4jo6-B	3.7	STREPTAVIDIN
1386	3x00-A	3.7	STREPTAVIDIN
1387	5b5g-C	3.7	STREPTAVIDIN
1388	2qmi-H	3.7	PBP RELATED BETA-LACTAMASE
1389	3vda-C	3.7	BETA-GALACTOSIDASE
1390	6vp3-D	3.7	STREPTAVIDIN
1391	5n8e-B	3.7	STREPTAVIDIN
1392	6f7y-B	3.7	FUCOSE-BINDING LECTIN PROTEIN
1393	7kbz-B	3.7	STREPTAVIDIN
1394	6vo9-A	3.7	STREPTAVIDIN
1395	6j6j-A	3.7	STREPTAVIDIN
1396	5l3y-A	3.7	STREPTAVIDIN
1397	4bx5-D	3.7	STREPTAVIDIN
1398	6h7v-A	3.7	LIGAND-GATED CHANNEL PROTEIN
1399	6zdh-C	3.7	SPIKE GLYCOPROTEIN
1400	3szi-L	3.7	AVIDIN/STREPTAVIDIN
1401	7v7e-B	3.7	SPIKE GLYCOPROTEIN
1402	6hds-C	3.7	SHORT AFIFAVIDIN
1403	6j6j-D	3.7	STREPTAVIDIN
1404	3wzp-C	3.7	STREPTAVIDIN
1405	4oka-A	3.7	STREPTAVIDIN
1406	6uiz-A	3.7	STREPTAVIDIN
1407	7jvc-B	3.7	SARS-COV-2 SPIKE GLYCOPROTEIN
1408	3rdu-A	3.7	STREPTAVIDIN
1409	5zp1-A	3.7	PHENYLETHYLAMINE OXIDASE
1410	7v7g-A	3.7	SPIKE GLYCOPROTEIN
1411	6xmu-A	3.7	P5A-TYPE ATPASE
1412	6fry-A	3.7	STREPTAVIDIN
1413	7ksg-C	3.7	SPIKE GLYCOPROTEIN
1414	6uiu-A	3.7	STREPTAVIDIN
1415	6ui0-A	3.7	STREPTAVIDIN
1416	3szi-C	3.7	AVIDIN/STREPTAVIDIN
1417	6vp1-C	3.7	STREPTAVIDIN
1418	7l09-B	3.7	SPIKE GLYCOPROTEIN
1419	4kfe-C	3.7	PEROXISOMAL PRIMARY AMINE OXIDASE
1420	3b77-F	3.7	UNCHARACTERIZED PROTEIN
1421	2qcb-A	3.7	STREPTAVIDIN
1422	5to2-D	3.7	STREPTAVIDIN
1423	4msl-A	3.7	SORTILIN
1424	6x2c-C	3.7	SPIKE GLYCOPROTEIN
1425	7ndb-A	3.7	SPIKE GLYCOPROTEIN
1426	6h16-A	3.7	LOW-DENSITY LIPOPROTEIN RECEPTOR-RELATED PROTEIN
1427	2oqe-A	3.7	PEROXISOMAL COPPER AMINE OXIDASE
1428	6tlz-B	3.7	MGP-OPERON PROTEIN 3
1429	4kfe-F	3.7	PEROXISOMAL PRIMARY AMINE OXIDASE
1430	1iqx-A	3.7	CO(II)-SUBSTITUTED AMINE OXIDASE
1431	2qmi-B	3.7	PBP RELATED BETA-LACTAMASE
1432	4kfe-A	3.7	PEROXISOMAL PRIMARY AMINE OXIDASE
1433	2w16-B	3.7	FERRIPYOVERDINE RECEPTOR
1434	6vp1-D	3.7	STREPTAVIDIN
1435	1rjo-A	3.7	PHENYLETHYLAMINE OXIDASE
1436	5vkx-A	3.7	STREPTAVIDIN
1437	6vjk-D	3.7	STREPTAVIDIN
1438	6t9j-T	3.7	TRANSCRIPTION FACTOR SPT20
1439	6z43-B	3.7	SPIKE GLYCOPROTEIN
1440	5zdh-J	3.7	TYPE II SECRETION SYSTEM PROTEIN D
1441	4bx5-B	3.7	STREPTAVIDIN
1442	6zxn-C	3.7	SPIKE GLYCOPROTEIN
1443	6vjk-G	3.7	STREPTAVIDIN
1444	5mdq-A	3.7	CHITOPORIN
1445	6cd8-B	3.7	GLUCOSE-INDUCED DEGRADATION PROTEIN 4 HOMOLOG
1446	6j6j-C	3.7	STREPTAVIDIN
1447	4ax4-A	3.7	PROLYL OLIGOPEPTIDASE
1448	6t32-A	3.7	STREPTAVIDIN
1449	4uou-C	3.7	FUCOSE-SPECIFIC LECTIN FLEA
1450	2qr5-A	3.7	ACYLAMINO-ACID-RELEASING ENZYME
1451	4aui-B	3.7	PORIN (PORB)
1452	7jv4-A	3.7	SARS-COV-2 SPIKE GLYCOPROTEIN
1453	7lws-A	3.7	SPIKE GLYCOPROTEIN
1454	1iv7-B	3.7	MONELLIN
1455	5vcq-A	3.7	STREPTAVIDIN
1456	7czz-C	3.7	SPIKE GLYCOPROTEIN
1457	2wpu-A	3.7	STREPTAVIDIN
1458	6vp3-A	3.7	STREPTAVIDIN
1459	4z27-A	3.7	AVIDIN FAMILY
1460	3wyp-B	3.7	STREPTAVIDIN
1461	1zdh-B	3.7	PROTEIN (BACTERIOPHAGE MS2 COAT PROTEIN)
1462	7ks9-B	3.7	910-30 FAB LIGHT CHAIN
1463	7v7v-A	3.7	SPIKE GLYCOPROTEIN
1464	1swp-C	3.7	CORE-STREPTAVIDIN
1465	6vp3-B	3.7	STREPTAVIDIN
1466	5imt-A	3.7	INTERMEDILYSIN
1467	5n8j-C	3.7	STREPTAVIDIN
1468	7cyp-C	3.7	SARS-COV-2 SPIKE GLYCOPROTEIN
1469	6vp2-B	3.7	STREPTAVIDIN
1470	7v7e-C	3.7	SPIKE GLYCOPROTEIN
1471	6udb-D	3.7	STREPTAVIDIN
1472	7cpz-A	3.7	MATURE STREPTOAVIDIN-C1
1473	5z1p-D	3.7	MONELLIN CHAIN B,MONELLIN CHAIN A
1474	3rdx-B	3.7	STREPTAVIDIN
1475	1swr-D	3.7	CORE-STREPTAVIDIN
1476	6vxx-C	3.7	SARS-COV-2 SPIKE GLYCOPROTEIN
1477	6j6j-B	3.7	STREPTAVIDIN
1478	6hdt-D	3.7	SHORT AFIFAVIDIN
1479	2oqe-C	3.7	PEROXISOMAL COPPER AMINE OXIDASE
1480	6udb-C	3.7	STREPTAVIDIN
1481	1qal-B	3.7	COPPER AMINE OXIDASE
1482	1ndj-D	3.7	STREPTAVIDIN
1483	7emf-N	3.7	MEDIATOR OF RNA POLYMERASE II TRANSCRIPTION SUBUN
1484	4y59-A	3.7	STREPTAVIDIN
1485	3ew2-D	3.7	RHIZAVIDIN
1486	7jta-B	3.7	NTF2-LIKE NUCLEASE/ANTI-CRISPR
1487	2rtr-B	3.7	STREPTAVIDIN
1488	6voz-A	3.7	STREPTAVIDIN
1489	2w6t-B	3.7	FERRIPYOVERDINE RECEPTOR
1490	5vcq-B	3.7	STREPTAVIDIN
1491	1sre-B	3.7	STREPTAVIDIN
1492	5wba-A	3.7	STREPTAVIDIN
1493	1mk5-A	3.7	STREPTAVIDIN
1494	1i9h-A	3.7	STREPTAVIDIN
1495	3ew1-B	3.7	RHIZAVIDIN
1496	7kbz-D	3.7	STREPTAVIDIN
1497	3rdq-A	3.7	STREPTAVIDIN
1498	6tf5-A	3.7	OLIGOPEPTIDASE B
1499	3oba-A	3.7	BETA-GALACTOSIDASE
1500	6t2z-A	3.7	STREPTAVIDIN
1501	3eq9-A	3.7	PROLYL ENDOPEPTIDASE
1502	4wjl-B	3.7	INACTIVE DIPEPTIDYL PEPTIDASE 10
1503	6uiy-A	3.7	STREPTAVIDIN
1504	1swu-A	3.7	STREPTAVIDIN
1505	6vp2-C	3.7	STREPTAVIDIN
1506	6vjk-F	3.7	STREPTAVIDIN
1507	3o4h-B	3.7	ACYLAMINO-ACID-RELEASING ENZYME
1508	6jpl-A	3.7	TRNA (GUANOSINE(34)-2'-O)-METHYLTRANSFERASE NON-C
1509	3szh-C	3.7	AVIDIN/STREPTAVIDIN
1510	1ndj-A	3.7	STREPTAVIDIN
1511	5f2b-A	3.7	STREPTAVIDIN
1512	4c00-A	3.6	TRANSLOCATION AND ASSEMBLY MODULE TAMA
1513	6gn5-A	3.6	GRAM DOMAIN-CONTAINING PROTEIN 1C
1514	5txc-A	3.6	ATXE2
1515	3a2s-X	3.6	OUTER MEMBRANE PROTEIN II
1516	6ubl-A	3.6	DYNF
1517	6bjt-B	3.6	DUF4440 DOMAIN-CONTAINING PROTEIN
1518	3nm7-A	3.6	UNCHARACTERIZED PROTEIN
1519	3en8-A	3.6	UNCHARACTERIZED NTF-2 LIKE PROTEIN
1520	2o5p-A	3.6	FERRIPYOVERDINE RECEPTOR
1521	5ldt-A	3.6	MOMP PORIN
1522	5nz7-A	3.6	CELLODEXTRIN PHOSPHORYLASE
1523	5yx4-A	3.6	CHALCONE-FLAVONONE ISOMERASE FAMILY PROTEIN
1524	6wil-A	3.6	HEMOLYSIN ACTIVATOR PROTEIN CDIB
1525	2joz-A	3.6	HYPOTHETICAL PROTEIN YXEF
1526	7dpa-A	3.6	DEDICATOR OF CYTOKINESIS PROTEIN 5
1527	4bp8-A	3.6	OLIGOPEPTIDASE B
1528	2i51-A	3.6	UNCHARACTERIZED CONSERVED PROTEIN OF COG5135
1529	4gwp-B	3.6	MEDIATOR OF RNA POLYMERASE II TRANSCRIPTION SUBUN
1530	3qqz-A	3.6	PUTATIVE UNCHARACTERIZED PROTEIN YJIK
1531	5efv-B	3.6	PHI ETA ORF 56-LIKE PROTEIN
1532	2j04-A	3.6	HYPOTHETICAL PROTEIN YPL007C
1533	7jta-A	3.6	NTF2-LIKE NUCLEASE/ANTI-CRISPR
1534	7pw9-A	3.6	SERINE/THREONINE-PROTEIN KINASE SMG1,SERINE/THREO
1535	5n4b-A	3.6	PROLYL OLIGOPEPTIDASE
1536	5ibo-A	3.6	OPLOPHORUS-LUCIFERIN 2-MONOOXYGENASE CATALYTIC SU
1537	1aq3-A	3.6	PROTEIN (BACTERIOPHAGE MS2 COAT PROTEIN)
1538	7my2-E	3.6	SPIKE GLYCOPROTEIN
1539	7ls9-B	3.6	SPIKE GLYCOPROTEIN
1540	7k90-C	3.6	SPIKE GLYCOPROTEIN
1541	7n1q-B	3.6	SPIKE GLYCOPROTEIN
1542	3rdj-A	3.6	PROTEIN KINASE C ALPHA TYPE
1543	4xa4-A	3.6	XRCC4-MYH7(1551-1609) CHIMERA PROTEIN
1544	7a3j-C	3.6	DIPEPTIDYL PEPTIDASE 8
1545	6iab-A	3.6	TAIL FIBER OF PHAGE P68
1546	7ouq-A	3.6	WILAVIDIN
1547	5w68-N	3.6	PUTATIVE TYPE II SECRETION PROTEIN
1548	1rxh-B	3.6	STREPTAVIDIN
1549	4fqe-A	3.6	OLIGOGALACTURONATE-SPECIFIC PORIN KDGM
1550	3vda-A	3.6	BETA-GALACTOSIDASE
1551	7ek9-D	3.6	STREPTAVIDIN
1552	4cpi-D	3.6	STREPTAVIDIN
1553	1swe-D	3.6	STREPTAVIDIN
1554	1mva-A	3.6	BACTERIOPHAGE MS2 CAPSID
1555	3vd7-C	3.6	BETA-GALACTOSIDASE
1556	2guf-A	3.6	VITAMIN B12 TRANSPORTER BTUB
1557	5b5g-B	3.6	STREPTAVIDIN
1558	5yzo-B	3.6	ACYL-PEPTIDE HYDROLASE, PUTATIVE
1559	7v5g-O	3.6	PROTEASOME SUBUNIT BETA TYPE-6
1560	6vjk-E	3.6	STREPTAVIDIN
1561	4ggz-D	3.6	BRADAVIDIN 2
1562	6t1g-A	3.6	STREPTAVIDIN
1563	3muz-2	3.6	BETA-GALACTOSIDASE
1564	6tte-C	3.6	BETA-GALACTOSIDASE
1565	2bs1-A	3.6	MS2 COAT PROTEIN
1566	4y5d-C	3.6	STREPTAVIDIN
1567	1sri-B	3.6	STREPTAVIDIN
1568	1ndj-B	3.6	STREPTAVIDIN
1569	2qoe-B	3.6	DIPEPTIDYL PEPTIDASE 4
1570	3t09-D	3.6	BETA-GALACTOSIDASE
1571	3wzo-B	3.6	STREPTAVIDIN
1572	5zid-A	3.6	DIPEPTIDYL PEPTIDASE 4
1573	1fr5-A	3.6	BACTERIOPHAGE FR CAPSID
1574	1mvb-A	3.6	BACTERIOPHAGE MS2 CAPSID
1575	3oba-B	3.6	BETA-GALACTOSIDASE
1576	1sri-A	3.6	STREPTAVIDIN
1577	5msf-A	3.6	MS2 PROTEIN CAPSID
1578	7ek9-A	3.6	STREPTAVIDIN
1579	1px4-B	3.6	BETA-GALACTOSIDASE
1580	1mva-C	3.6	BACTERIOPHAGE MS2 CAPSID
1581	2b2g-A	3.6	COAT PROTEIN
1582	7m0j-C	3.6	SPIKE GLYCOPROTEIN
1583	5yzn-A	3.6	ACYL-PEPTIDE HYDROLASE, PUTATIVE
1584	1kl5-A	3.6	STREPTAVIDIN
1585	5n8j-B	3.6	STREPTAVIDIN
1586	1swp-D	3.6	CORE-STREPTAVIDIN
1587	5kku-A	3.6	POLYKETIDE SYNTHASE TYPE I
1588	4y59-D	3.6	STREPTAVIDIN
1589	6tte-A	3.6	BETA-GALACTOSIDASE
1590	1hqq-A	3.6	STREPTAVIDIN
1591	5hjr-C	3.6	NEUTRAL ALPHA-GLUCOSIDASE AB
1592	5w68-K	3.6	PUTATIVE TYPE II SECRETION PROTEIN
1593	2y3e-A	3.6	STREPTAVIDIN
1594	1vwa-D	3.6	STREPTAVIDIN
1595	5k21-A	3.6	PYOCYANIN DEMETHYLASE
1596	1zdk-A	3.6	PROTEIN (MS2 PROTEIN CAPSID)
1597	4bx6-D	3.6	STREPTAVIDIN
1598	2iz9-A	3.6	MS2 COAT PROTEIN
1599	7n9b-B	3.6	SPIKE GLYCOPROTEIN
1600	6msf-C	3.6	PROTEIN (MS2 PROTEIN CAPSID)
1601	1swn-C	3.6	CORE-STREPTAVIDIN
1602	1gav-B	3.6	BACTERIOPHAGE GA PROTEIN CAPSID
1603	1xfd-B	3.6	DIPEPTIDYL AMINOPEPTIDASE-LIKE PROTEIN 6
1604	2iz8-A	3.6	MS2 COAT PROTEIN
1605	1hqq-C	3.6	STREPTAVIDIN
1606	7c39-B	3.6	AOFLCA
1607	6utf-O	3.6	PROTEASOME SUBUNIT BETA
1608	6s99-A	3.6	4DZN-RSL,FUCOSE-BINDING LECTIN PROTEIN
1609	1kl4-A	3.6	STREPTAVIDIN
1610	1rst-B	3.6	STREPTAVIDIN
1611	7rd7-A	3.6	PROBABLE PHOSPHOLIPID-TRANSPORTING ATPASE NEO1
1612	1zdh-A	3.6	PROTEIN (BACTERIOPHAGE MS2 COAT PROTEIN)
1613	1hqq-B	3.6	STREPTAVIDIN
1614	7dk5-A	3.6	SARS-COV-2 S PROTEIN
1615	1jz7-C	3.6	BETA-GALACTOSIDASE
1616	4x6z-A	3.6	PROTEASOME SUBUNIT BETA TYPE-6
1617	6t2l-A	3.6	STREPTAVIDIN
1618	3nbj-A	3.6	PEROXISOMAL PRIMARY AMINE OXIDASE
1619	1gav-D	3.6	BACTERIOPHAGE GA PROTEIN CAPSID
1620	1kl3-A	3.6	STREPTAVIDIN
1621	5v1a-A	3.6	UBIQUITIN-LIKE-SPECIFIC PROTEASE 2
1622	1nbx-A	3.6	STREPTAVIDIN
1623	6tte-D	3.6	BETA-GALACTOSIDASE
1624	7p8y-B	3.6	WILAVIDIN
1625	3nbj-C	3.6	PEROXISOMAL PRIMARY AMINE OXIDASE
1626	1swe-C	3.6	STREPTAVIDIN
1627	7p8z-A	3.6	WILAVIDIN
1628	1hxl-B	3.6	STREPTAVIDIN
1629	4jo6-D	3.6	STREPTAVIDIN
1630	1zdj-C	3.6	PROTEIN (MS2 PROTEIN CAPSID)
1631	2y3f-A	3.6	STREPTAVIDIN
1632	7p8z-D	3.6	WILAVIDIN
1633	5lf0-U	3.6	PROTEASOME SUBUNIT ALPHA TYPE-2
1634	1ijq-B	3.6	LOW-DENSITY LIPOPROTEIN RECEPTOR
1635	7ek8-C	3.6	STREPTAVIDIN
1636	2b2d-A	3.6	COAT PROTEIN
1637	3x00-B	3.6	STREPTAVIDIN
1638	1pfq-B	3.6	DIPEPTIDYL PEPTIDASE IV SOLUBLE FORM
1639	2ms2-A	3.6	BACTERIOPHAGE MS2 COAT PROTEIN
1640	5b5f-A	3.6	STREPTAVIDIN
1641	6rrt-D	3.6	CAPSID PROTEIN
1642	1stp-A	3.6	STREPTAVIDIN COMPLEX WITH BIOTIN
1643	1n9m-B	3.6	STREPTAVIDIN
1644	5b5g-D	3.6	STREPTAVIDIN
1645	7p8y-A	3.6	WILAVIDIN
1646	5wj7-A	3.6	DNA REPAIR PROTEIN XRCC4,MYOSIN-7
1647	3zw1-B	3.6	BAMBL LECTIN
1648	1lcw-B	3.6	STREPTAVIDIN
1649	1frs-B	3.6	BACTERIOPHAGE FR CAPSID
1650	2g5l-B	3.6	STREPTAVIDIN
1651	5msf-C	3.6	MS2 PROTEIN CAPSID
1652	5to2-A	3.6	STREPTAVIDIN
1653	1px4-C	3.6	BETA-GALACTOSIDASE
1654	5n99-Y	3.6	STREPTAVIDIN
1655	7efd-A	3.6	STREPTAVIDIN
1656	6tte-B	3.6	BETA-GALACTOSIDASE
1657	5gje-B	3.6	LOW-DENSITY LIPOPROTEIN RECEPTOR-RELATED PROTEIN
1658	2bq5-A	3.6	COAT PROTEIN
1659	2c4q-A	3.6	COAT PROTEIN
1660	1uoq-A	3.6	PROLYL ENDOPEPTIDASE
1661	2c4z-A	3.6	COAT PROTEIN
1662	1aq4-C	3.6	PROTEIN(BACTERIOPHAGE MS2 COAT PROTEIN)
1663	6t32-B	3.6	STREPTAVIDIN
1664	6lcp-A	3.6	PHOSPHOLIPID-TRANSPORTING ATPASE
1665	1str-D	3.6	STREPTAVIDIN
1666	7l06-C	3.6	SPIKE GLYCOPROTEIN
1667	2bq5-B	3.6	COAT PROTEIN
1668	2izm-A	3.6	MS2 COAT PROTEIN
1669	3mg5-D	3.6	STREPTAVIDIN
1670	2iz8-B	3.6	MS2 COAT PROTEIN
1671	2uzp-A	3.6	PROTEIN KINASE C GAMMA TYPE
1672	3srb-B	3.6	ACYL-HOMOSERINE LACTONE ACYLASE PVDQ
1673	5w68-I	3.6	PUTATIVE TYPE II SECRETION PROTEIN
1674	1swr-A	3.6	CORE-STREPTAVIDIN
1675	1swj-C	3.6	CORE-STREPTAVIDIN
1676	5n99-O	3.6	STREPTAVIDIN
1677	1gav-P	3.6	BACTERIOPHAGE GA PROTEIN CAPSID
1678	2izn-A	3.6	MS2 COAT PROTEIN
1679	1swt-B	3.6	PROTEIN (STREPTAVIDIN)
1680	6rrt-B	3.6	CAPSID PROTEIN
1681	5o3u-A	3.6	PEPTIDE CYCLASE 1
1682	1swa-A	3.6	STREPTAVIDIN
1683	5to2-B	3.6	STREPTAVIDIN
1684	5t4f-B	3.6	DIPEPTIDYL PEPTIDASE 4
1685	4y59-C	3.6	STREPTAVIDIN
1686	3ob8-C	3.6	BETA-GALACTOSIDASE
1687	3bjm-B	3.6	DIPEPTIDYL PEPTIDASE 4
1688	6msf-B	3.6	PROTEIN (MS2 PROTEIN CAPSID)
1689	7k8y-E	3.6	SPIKE GLYCOPROTEIN
1690	1hy2-C	3.6	STREPTAVIDIN
1691	7brs-D	3.6	BETA-GALACTOSIDASE
1692	2rtp-B	3.6	STREPTAVIDIN
1693	1frs-A	3.6	BACTERIOPHAGE FR CAPSID
1694	5n8e-C	3.6	STREPTAVIDIN
1695	5n8b-A	3.6	STREPTAVIDIN
1696	6aue-A	3.6	STREPTAVIDIN
1697	1swo-A	3.6	CORE-STREPTAVIDIN
1698	3muy-2	3.6	BETA-D-GALACTOSIDASE
1699	5inr-A	3.6	DIPEPTIDASE
1700	1bms-C	3.6	BACTERIOPHAGE MS2 CAPSID
1701	7edi-C	3.6	SPIKE GLYCOPROTEIN
1702	1aq4-A	3.6	PROTEIN(BACTERIOPHAGE MS2 COAT PROTEIN)
1703	7p8z-C	3.6	WILAVIDIN
1704	3t2x-A	3.6	AVIDIN/STREPTAVIDIN
1705	3n9h-C	3.6	PEROXISOMAL PRIMARY AMINE OXIDASE
1706	5w68-B	3.6	PUTATIVE TYPE II SECRETION PROTEIN
1707	1uug-D	3.6	URACIL-DNA GLYCOSYLASE
1708	6t30-B	3.6	STREPTAVIDIN
1709	1zdi-A	3.6	PROTEIN (RNA BACTERIOPHAGE MS2 COAT PROTEIN)
1710	3wzp-D	3.6	STREPTAVIDIN
1711	6se8-A	3.6	BETA-GALACTOSIDASE
1712	2zhx-D	3.6	URACIL-DNA GLYCOSYLASE
1713	6lng-C	3.6	STREPTAVIDIN
1714	1swt-A	3.6	PROTEIN (STREPTAVIDIN)
1715	1slg-D	3.6	STREPTAVIDIN
1716	1gav-Y	3.6	BACTERIOPHAGE GA PROTEIN CAPSID
1717	2izn-B	3.6	MS2 COAT PROTEIN
1718	4jo6-C	3.6	STREPTAVIDIN
1719	5n99-D	3.6	STREPTAVIDIN
1720	7ek8-D	3.6	STREPTAVIDIN
1721	7our-A	3.6	WILAVIDIN
1722	2rtf-B	3.6	STREPTAVIDIN
1723	1kff-B	3.6	STREPTAVIDIN
1724	3ry1-B	3.6	STREPTAVIDIN
1725	7bwl-A	3.6	UPF0312 PROTEIN PA0423
1726	3wzo-D	3.6	STREPTAVIDIN
1727	1ugi-F	3.6	URACIL-DNA GLYCOSYLASE INHIBITOR
1728	5zp6-A	3.6	PHENYLETHYLAMINE OXIDASE
1729	4bp9-F	3.6	OLIGOPEPTIDASSE B
1730	1ugi-E	3.6	URACIL-DNA GLYCOSYLASE INHIBITOR
1731	1dvd-A	3.6	STEFIN A
1732	1gav-5	3.6	BACTERIOPHAGE GA PROTEIN CAPSID
1733	7v82-A	3.6	SPIKE GLYCOPROTEIN
1734	7kec-A	3.6	SPIKE GLYCOPROTEIN
1735	1gav-H	3.6	BACTERIOPHAGE GA PROTEIN CAPSID
1736	3g0g-C	3.6	DIPEPTIDYL PEPTIDASE 4
1737	1jz7-D	3.6	BETA-GALACTOSIDASE
1738	4jh0-B	3.6	DIPEPTIDYL PEPTIDASE 4
1739	7vh5-C	3.6	PLASMA MEMBRANE ATPASE 1
1740	3vd7-B	3.6	BETA-GALACTOSIDASE
1741	7ddh-A	3.6	SODIUM/POTASSIUM-TRANSPORTING ATPASE SUBUNIT ALPH
1742	6t31-A	3.6	STREPTAVIDIN
1743	4bx6-A	3.6	STREPTAVIDIN
1744	1swc-B	3.6	STREPTAVIDIN
1745	5yzn-C	3.6	ACYL-PEPTIDE HYDROLASE, PUTATIVE
1746	2rte-B	3.6	STREPTAVIDIN
1747	3rds-A	3.6	STREPTAVIDIN
1748	1u1y-A	3.6	COAT PROTEIN
1749	3rdm-A	3.6	STREPTAVIDIN
1750	3re5-A	3.6	STREPTAVIDIN
1751	3rdx-A	3.6	STREPTAVIDIN
1752	3wzo-C	3.6	STREPTAVIDIN
1753	7c72-B	3.6	PROLYL OLIGOPEPTIDASE
1754	1bms-B	3.6	BACTERIOPHAGE MS2 CAPSID
1755	1gav-G	3.6	BACTERIOPHAGE GA PROTEIN CAPSID
1756	5n89-M	3.6	STREPTAVIDIN
1757	3szh-A	3.6	AVIDIN/STREPTAVIDIN
1758	3iaq-D	3.6	BETA-GALACTOSIDASE
1759	2c50-A	3.6	COAT PROTEIN
1760	3ew2-B	3.6	RHIZAVIDIN
1761	3gax-A	3.6	CYSTATIN-C
1762	4zor-B	3.6	COAT PROTEIN
1763	6lng-F	3.6	STREPTAVIDIN
1764	3el6-A	3.6	ERYTHROMYCIN DEHYDRATASE
1765	3iaq-C	3.6	BETA-GALACTOSIDASE
1766	6ud1-B	3.6	STREPTAVIDIN
1767	1ugi-B	3.6	URACIL-DNA GLYCOSYLASE INHIBITOR
1768	1mst-A	3.6	BACTERIOPHAGE MS2 CAPSID
1769	5n7x-O	3.6	STREPTAVIDIN
1770	5n99-Q	3.6	STREPTAVIDIN
1771	1zdj-A	3.6	PROTEIN (MS2 PROTEIN CAPSID)
1772	6trw-B	3.6	DIPEPTIDYL PEPTIDASE 8
1773	3muu-B	3.6	STRUCTURAL POLYPROTEIN
1774	4bx7-A	3.6	STREPTAVIDIN
1775	2b2e-A	3.6	COAT PROTEIN
1776	1z68-B	3.6	FIBROBLAST ACTIVATION PROTEIN, ALPHA SUBUNIT
1777	5fgp-A	3.6	CG1507-PB, ISOFORM B
1778	3rdo-A	3.6	STREPTAVIDIN
1779	2bny-A	3.6	MS2 COAT PROTEIN
1780	2c51-A	3.6	COAT PROTEIN
1781	5b5f-C	3.6	STREPTAVIDIN
1782	1jz2-C	3.6	BETA-GALACTOSIDASE
1783	5n7x-F	3.6	STREPTAVIDIN
1784	6s4q-B	3.6	STREPTAVIDIN
1785	1gav-A	3.6	BACTERIOPHAGE GA PROTEIN CAPSID
1786	2rtc-B	3.6	STREPTAVIDIN
1787	6vjk-C	3.6	STREPTAVIDIN
1788	1sts-D	3.6	STREPTAVIDIN
1789	5n99-G	3.6	STREPTAVIDIN
1790	5yzn-D	3.6	ACYL-PEPTIDE HYDROLASE, PUTATIVE
1791	2izj-A	3.6	STREPTAVIDIN
1792	4bhr-A	3.6	PILIN, TYPE IV
1793	6ess-A	3.6	STREPTAVIDIN
1794	6dv6-A	3.6	PROTEIN INVG
1795	1gav-J	3.6	BACTERIOPHAGE GA PROTEIN CAPSID
1796	5n8j-D	3.6	STREPTAVIDIN
1797	6lng-A	3.6	STREPTAVIDIN
1798	1eui-C	3.6	URACIL-DNA GLYCOSYLASE
1799	1r7a-A	3.6	SUCROSE PHOSPHORYLASE
1800	7ek8-A	3.6	STREPTAVIDIN
1801	2uug-C	3.6	URACIL-DNA GLYCOSYLASE
1802	3re6-A	3.6	STREPTAVIDIN
1803	6qbb-A	3.6	STREPTAVIDIN
1804	6mje-G	3.6	MONOPOLIN COMPLEX SUBUNIT CSM1
1805	5b5f-B	3.6	STREPTAVIDIN
1806	1hxz-A	3.6	STREPTAVIDIN
1807	7knb-C	3.6	SARS-COV-2 SPIKE GLYCOPROTEIN
1808	5wbc-A	3.6	STREPTAVIDIN
1809	1gav-d	3.6	BACTERIOPHAGE GA PROTEIN CAPSID
1810	5n99-M	3.6	STREPTAVIDIN
1811	1gav-g	3.6	BACTERIOPHAGE GA PROTEIN CAPSID
1812	1zdk-C	3.6	PROTEIN (MS2 PROTEIN CAPSID)
1813	6lng-B	3.6	STREPTAVIDIN
1814	3ry1-D	3.6	STREPTAVIDIN
1815	6avk-A	3.6	STREPTAVIDIN
1816	7dy0-A	3.6	STREPTAVIDIN
1817	5n8w-B	3.6	STREPTAVIDIN
1818	3wzq-A	3.6	STREPTAVIDIN
1819	7k9n-A	3.6	ALPHA GLUCOSIDASE 2 ALPHA NEUTRAL SUBUNIT
1820	6lng-E	3.6	STREPTAVIDIN
1821	6msf-A	3.6	PROTEIN (MS2 PROTEIN CAPSID)
1822	1gav-M	3.6	BACTERIOPHAGE GA PROTEIN CAPSID
1823	6t2z-B	3.6	STREPTAVIDIN
1824	3wzo-A	3.6	STREPTAVIDIN
1825	4c1y-C	3.6	FUCOSE-SPECIFIC LECTIN FLEA
1826	1nqh-A	3.6	VITAMIN B12 RECEPTOR
1827	6avk-B	3.6	STREPTAVIDIN
1828	4jo6-A	3.6	STREPTAVIDIN
1829	6roa-B	3.6	CYSTATIN-C
1830	6xms-A	3.6	P5A-TYPE ATPASE
1831	6gh7-C	3.6	STREPTAVIDIN
1832	5tc1-E	3.6	CAPSID PROTEIN
1833	3vd7-D	3.6	BETA-GALACTOSIDASE
1834	7bsq-A	3.6	ATP11C
1835	3t0b-D	3.6	BETA-GALACTOSIDASE
1836	3w2t-A	3.6	DIPEPTIDYL PEPTIDASE 4
1837	1bms-A	3.6	BACTERIOPHAGE MS2 CAPSID
1838	7eb4-C	3.6	SPIKE GLYCOPROTEIN
1839	1swn-D	3.6	CORE-STREPTAVIDIN
1840	4u1f-B	3.6	EUKARYOTIC TRANSLATION INITIATION FACTOR 3 SUBUNI
1841	7czu-C	3.6	SPIKE GLYCOPROTEIN
1842	7kdk-C	3.6	SPIKE GLYCOPROTEIN
1843	6x2a-A	3.6	SPIKE GLYCOPROTEIN
1844	7nd7-B	3.6	SPIKE GLYCOPROTEIN
1845	7v7o-C	3.6	SPIKE GLYCOPROTEIN
1846	3iur-A	3.6	PROLYL ENDOPEPTIDASE
1847	3nbj-E	3.6	PEROXISOMAL PRIMARY AMINE OXIDASE
1848	7lxy-A	3.6	SPIKE GLYCOPROTEIN
1849	5o7r-B	3.6	MONELLIN CHAIN B,MONELLIN CHAIN A
1850	1ivu-B	3.6	AMINE OXIDASE
1851	6j6k-C	3.6	STREPTAVIDIN
1852	7jzl-B	3.6	SPIKE GLYCOPROTEIN
1853	7k9j-A	3.6	SPIKE GLYCOPROTEIN
1854	2w20-A	3.6	SIALIDASE A
1855	6vp3-C	3.6	STREPTAVIDIN
1856	3ddu-A	3.6	PROLYL ENDOPEPTIDASE
1857	5wf7-A	3.6	POLYCOMB PROTEIN EED
1858	3s94-A	3.6	LOW-DENSITY LIPOPROTEIN RECEPTOR-RELATED PROTEIN
1859	6sok-B	3.6	STREPTAVIDIN
1860	7k9j-C	3.6	SPIKE GLYCOPROTEIN
1861	2oov-B	3.6	PEROXISOMAL COPPER AMINE OXIDASE
1862	6hdt-B	3.6	SHORT AFIFAVIDIN
1863	5zdh-E	3.6	TYPE II SECRETION SYSTEM PROTEIN D
1864	2cg1-A	3.6	PHENYLETHYLAMINE OXIDASE
1865	4zor-D	3.6	COAT PROTEIN
1866	2bkl-A	3.6	PROLYL ENDOPEPTIDASE
1867	7k9h-C	3.6	SPIKE GLYCOPROTEIN
1868	3mun-A	3.6	PROLYL ENDOPEPTIDASE
1869	1w4n-A	3.6	PHENYLETHYLAMINE OXIDASE
1870	2qzp-A	3.6	ACYLAMINO-ACID-RELEASING ENZYME
1871	3i3b-D	3.6	BETA-GALACTOSIDASE
1872	7jwy-C	3.6	SPIKE GLYCOPROTEIN
1873	1uyo-X	3.6	NALP
1874	6kuz-A	3.6	BETA-GALACTOSIDASE
1875	5fp2-B	3.6	FERRIC ENTEROBACTIN RECEPTOR PIRA
1876	5fww-A	3.6	LOW-DENSITY LIPOPROTEIN RECEPTOR-RELATED PROTEIN
1877	6i1x-N	3.6	TYPE II SECRETION SYSTEM PROTEIN D
1878	5w31-A	3.6	PUTATIVE PERIPLASMIC PROTEIN
1879	7nd3-B	3.6	SPIKE GLYCOPROTEIN
1880	6igr-D	3.6	ACYL-PEPTIDE HYDROLASE, PUTATIVE
1881	6igr-A	3.6	ACYL-PEPTIDE HYDROLASE, PUTATIVE
1882	3x40-A	3.6	PHENYLETHYLAMINE OXIDASE
1883	7krs-C	3.6	SPIKE GLYCOPROTEIN
1884	6igp-D	3.6	ACYL-PEPTIDE HYDROLASE, PUTATIVE
1885	6y0x-C	3.6	FUCOSE-BINDING LECTIN PROTEIN
1886	6z62-A	3.6	FUCOSE-BINDING LECTIN PROTEIN
1887	7e8g-K	3.6	DIPEPTIDYL AMINOPEPTIDASE-LIKE PROTEIN 6
1888	3b77-E	3.6	UNCHARACTERIZED PROTEIN
1889	7v88-B	3.6	SPIKE GLYCOPROTEIN
1890	7kdh-A	3.6	SPIKE GLYCOPROTEIN
1891	6i98-A	3.6	FERRIC HYDROXAMATE UPTAKE
1892	4kfe-E	3.6	PEROXISOMAL PRIMARY AMINE OXIDASE
1893	2c50-B	3.6	COAT PROTEIN
1894	1mr5-A	3.6	TRANS-SIALIDASE
1895	7dzw-A	3.6	SPIKE GLYCOPROTEIN
1896	7nt9-B	3.6	SPIKE GLYCOPROTEIN
1897	5yzm-C	3.6	ACYL-PEPTIDE HYDROLASE, PUTATIVE
1898	3nbb-F	3.6	PEROXISOMAL PRIMARY AMINE OXIDASE
1899	5zp4-A	3.6	PHENYLETHYLAMINE OXIDASE
1900	2ecf-A	3.6	DIPEPTIDYL PEPTIDASE IV
1901	6h15-A	3.6	LOW-DENSITY LIPOPROTEIN RECEPTOR-RELATED PROTEIN
1902	3cst-A	3.6	PHOSPHATIDYLINOSITOL-4,5-BISPHOSPHATE 3-KINASE CA
1903	7v76-C	3.6	SPIKE GLYCOPROTEIN
1904	4kff-C	3.6	PEROXISOMAL PRIMARY AMINE OXIDASE
1905	5ktb-B	3.6	MONOPOLIN COMPLEX SUBUNIT CSM1
1906	7sob-D	3.6	SPIKE GLYCOPROTEIN
1907	4ekv-A	3.6	STREPTAVIDIN
1908	3kg6-A	3.6	CURF
1909	7l7k-A	3.6	SPIKE GLYCOPROTEIN
1910	7v86-B	3.6	SPIKE GLYCOPROTEIN
1911	3ci0-K	3.5	PSEUDOPILIN GSPI
1912	2gia-G	3.5	MITOCHONDRIAL RNA-BINDING PROTEIN 2
1913	6nd4-Q	3.5	ETS RRNA
1914	4uuy-B	3.5	VACUOLAR MEMBRANE PROTEIN PEP3
1915	3s8r-B	3.5	GLUTARYL-7-AMINOCEPHALOSPORANIC-ACID ACYLASE
1916	4bhr-B	3.5	PILIN, TYPE IV
1917	4po7-A	3.5	SORTILIN
1918	6jjt-D	3.5	PHNH
1919	1eut-A	3.5	SIALIDASE
1920	3pgb-A	3.5	PUTATIVE UNCHARACTERIZED PROTEIN
1921	5o15-A	3.5	AMBC
1922	5mz9-A	3.5	MGP-OPERON PROTEIN 3
1923	6s6z-A	3.5	BETA-GALACTOSIDASE
1924	6x1k-A	3.5	DE NOVO DESIGNED TRANSMEMBRANE BETA-BARREL TMB2.3
1925	6m63-A	3.5	CHIMERA OF CYCLIC NUCLEOTIDE-GATED POTASSIUM CHAN
1926	3muu-A	3.5	STRUCTURAL POLYPROTEIN
1927	7cn8-A	3.5	GLYCOPROTEIN
1928	3hty-A	3.5	HYPOTHETICAL PROTEIN BT_0869
1929	5hal-A	3.5	UNCHARACTERIZED PROTEIN
1930	6sy0-A	3.5	TRANSCRIPTION FACTOR WITH AP2 DOMAIN(S)
1931	5chx-A	3.5	XRCC4-MYH7-1590-1657
1932	5c9i-A	3.5	PROTEIN RELATED TO PENICILLIN ACYLASE
1933	4o9d-B	3.5	RIK1-ASSOCIATED FACTOR 1
1934	1lqm-H	3.5	URACIL-DNA GLYCOSYLASE
1935	6u3r-A	3.5	DNAJ HOMOLOG SUBFAMILY B MEMBER 6,DNAJ HOMOLOG SU
1936	4cdb-A	3.5	LISTERIOLYSIN O
1937	7l3n-C	3.5	SPIKE GLYCOPROTEIN
1938	6sos-D	3.5	STREPTAVIDIN
1939	1gav-C	3.5	BACTERIOPHAGE GA PROTEIN CAPSID
1940	1gav-F	3.5	BACTERIOPHAGE GA PROTEIN CAPSID
1941	3twy-A	3.5	PROTEIN KINASE C ALPHA TYPE
1942	5muk-A	3.5	NEURAMINIDASE
1943	4ev5-A	3.5	PEROXISOMAL PRIMARY AMINE OXIDASE
1944	3muo-A	3.5	PROLYL ENDOPEPTIDASE
1945	3szi-K	3.5	AVIDIN/STREPTAVIDIN
1946	3vdb-A	3.5	BETA-GALACTOSIDASE
1947	7v7r-C	3.5	SPIKE GLYCOPROTEIN
1948	2ajc-D	3.5	DIPEPTIDYL PEPTIDASE 4
1949	6auo-A	3.5	STREPTAVIDIN
1950	2izl-B	3.5	STREPTAVIDIN
1951	6fme-A	3.5	SUCROSE PHOSPHORYLASE
1952	5n8b-G	3.5	STREPTAVIDIN
1953	3zw2-B	3.5	BAMBL LECTIN
1954	1udi-I	3.5	URACIL-DNA GLYCOSYLASE
1955	3g0d-B	3.5	DIPEPTIDYL PEPTIDASE 4
1956	1sle-D	3.5	STREPTAVIDIN
1957	6k7k-A	3.5	PHOSPHOLIPID-TRANSPORTING ATPASE
1958	2c4y-B	3.5	COAT PROTEIN
1959	7v77-A	3.5	SPIKE GLYCOPROTEIN
1960	5vly-A	3.5	CAPSID PROTEIN
1961	1mvb-C	3.5	BACTERIOPHAGE MS2 CAPSID
1962	7kmz-C	3.5	SARS-COV-2 SPIKE GLYCOPROTEIN
1963	3bjm-A	3.5	DIPEPTIDYL PEPTIDASE 4
1964	6qzv-B	3.5	DIPEPTIDYL PEPTIDASE 9
1965	7a98-B	3.5	SPIKE GLYCOPROTEIN
1966	3nox-B	3.5	DIPEPTIDYL-PEPTIDASE 4 (CD26, ADENOSINE DEAMINASE
1967	1gav-L	3.5	BACTERIOPHAGE GA PROTEIN CAPSID
1968	3gax-B	3.5	CYSTATIN-C
1969	2qjr-A	3.5	DIPEPTIDYL PEPTIDASE 4
1970	7n0g-B	3.5	SPIKE GLYCOPROTEIN
1971	6sok-A	3.5	STREPTAVIDIN
1972	5n8e-D	3.5	STREPTAVIDIN
1973	1orv-C	3.5	DIPEPTIDYL PEPTIDASE IV
1974	2oag-D	3.5	DIPEPTIDYL PEPTIDASE 4
1975	5eo7-A	3.5	PREDICTED PROTEIN
1976	7czy-B	3.5	SPIKE GLYCOPROTEIN
1977	7rkv-B	3.5	SPIKE GLYCOPROTEIN
1978	7czt-B	3.5	SPIKE GLYCOPROTEIN
1979	7e89-B	3.5	DIPEPTIDYL AMINOPEPTIDASE-LIKE PROTEIN 6
1980	1n43-C	3.5	STREPTAVIDIN
1981	5n8b-B	3.5	STREPTAVIDIN
1982	2c4y-A	3.5	COAT PROTEIN
1983	1gav-O	3.5	BACTERIOPHAGE GA PROTEIN CAPSID
1984	6sok-D	3.5	STREPTAVIDIN
1985	6mbf-A	3.5	GPHF DEHYDRATASE 1
1986	4dtc-B	3.5	DIPEPTIDYL PEPTIDASE 4
1987	7ofh-L	3.5	VIRION EXPORT PROTEIN
1988	6rrs-B	3.5	CAPSID PROTEIN
1989	6gmi-A	3.5	STREPTAVIDIN
1990	1aq3-C	3.5	PROTEIN (BACTERIOPHAGE MS2 COAT PROTEIN)
1991	1mst-C	3.5	BACTERIOPHAGE MS2 CAPSID
1992	1hxz-B	3.5	STREPTAVIDIN
1993	1slg-B	3.5	STREPTAVIDIN
1994	7czs-B	3.5	SPIKE GLYCOPROTEIN
1995	3iap-D	3.5	BETA-GALACTOSIDASE
1996	6f7w-A	3.5	FUCOSE-BINDING LECTIN PROTEIN
1997	2i51-B	3.5	UNCHARACTERIZED CONSERVED PROTEIN OF COG5135
1998	2c4y-C	3.5	COAT PROTEIN
[truncated: 5,650 more rows]

## Sheet: FfEcp20-2
Hit number	PBD acession IDa	Z-scoreb	PDB description
1	5xmz-A	9.1	EFFECTOR PROTEIN PEVD1
2	4aud-A	8.7	MAJOR ALLERGEN ALT A 1 SUBUNIT
3	4aud-B	8.7	MAJOR ALLERGEN ALT A 1 SUBUNIT
4	3v0r-A	8.4	MAJOR ALLERGEN ALT A 1
5	7cwp-C	8.3	ROOT INDUCED SIGNALLING PROTEIN
6	7cwp-B	8.2	ROOT INDUCED SIGNALLING PROTEIN
7	7cwp-D	8.2	ROOT INDUCED SIGNALLING PROTEIN
8	7cwp-A	8.1	ROOT INDUCED SIGNALLING PROTEIN
9	7cwj-D	8	ROOT INDUCED EFFECTOR PROTEIN TSP1
10	7cwj-C	7.9	ROOT INDUCED EFFECTOR PROTEIN TSP1
11	7cwj-A	7.9	ROOT INDUCED EFFECTOR PROTEIN TSP1
12	7cwj-B	7.8	ROOT INDUCED EFFECTOR PROTEIN TSP1
13	3fdw-A	5.9	SYNAPTOTAGMIN-LIKE PROTEIN 4
14	3fdw-B	5.8	SYNAPTOTAGMIN-LIKE PROTEIN 4
15	4lcv-A	5.6	DOUBLE C2-LIKE DOMAIN-CONTAINING PROTEIN BETA
16	5t0r-A	5.5	SYNAPTOTAGMIN-1
17	1byn-A	5.5	PROTEIN (SYNAPTOTAGMIN I)
18	5kj7-E	5.5	VESICLE-ASSOCIATED MEMBRANE PROTEIN 3
19	4lcv-D	5.5	DOUBLE C2-LIKE DOMAIN-CONTAINING PROTEIN BETA
20	1w15-A	5.5	SYNAPTOTAGMIN IV
21	5h4y-A	5.5	SYNAPTOTAGMIN-5
22	6fjc-A	5.4	PROTEIN KIBRA
23	2z0u-A	5.4	WW DOMAIN-CONTAINING PROTEIN 1
24	6fb4-B	5.4	PROTEIN KIBRA
25	6fb4-A	5.4	PROTEIN KIBRA
26	2r83-B	5.4	SYNAPTOTAGMIN-1
27	5ccg-E	5.4	VESICLE-ASSOCIATED MEMBRANE PROTEIN 2
28	4lcv-C	5.4	DOUBLE C2-LIKE DOMAIN-CONTAINING PROTEIN BETA
29	6h6g-A	5.3	TCDB2,TCCC3
30	5ccg-F	5.3	VESICLE-ASSOCIATED MEMBRANE PROTEIN 2
31	2k3h-A	5.3	RABPHILIN-3A
32	5kj8-F	5.3	VESICLE-ASSOCIATED MEMBRANE PROTEIN 3
33	5ccg-K	5.3	VESICLE-ASSOCIATED MEMBRANE PROTEIN 2
34	5kj7-F	5.3	VESICLE-ASSOCIATED MEMBRANE PROTEIN 3
35	5kj7-K	5.3	VESICLE-ASSOCIATED MEMBRANE PROTEIN 3
36	2z0u-B	5.3	WW DOMAIN-CONTAINING PROTEIN 1
37	2r83-A	5.3	SYNAPTOTAGMIN-1
38	2k45-A	5.3	SYNAPTOTAGMIN-1
39	6fjc-B	5.3	PROTEIN KIBRA
40	6fjd-A	5.3	PROTEIN KIBRA
41	2ki6-A	5.3	SYNAPTOTAGMIN-1
42	6mti-1	5.3	SYNAPTOTAGMIN-1
43	5vfe-B	5.3	SYNAPTOTAGMIN-1
44	2k4a-A	5.3	SYNAPTOTAGMIN-1
45	6fd0-A	5.3	PROTEIN KIBRA
46	6anj-A	5.3	SYNAPTOTAGMIN-7
47	5h4z-B	5.3	SYNAPTOTAGMIN-5
48	6ank-B	5.3	SYNAPTOTAGMIN-7
49	6btz-B	5.3	PHOSPHATIDYLINOSITOL 4-PHOSPHATE 3-KINASE C2 DOMA
50	6bty-A	5.3	PHOSPHATIDYLINOSITOL 4-PHOSPHATE 3-KINASE C2 DOMA
51	6bu0-A	5.3	PHOSPHATIDYLINOSITOL 4-PHOSPHATE 3-KINASE C2 DOMA
52	6bty-B	5.3	PHOSPHATIDYLINOSITOL 4-PHOSPHATE 3-KINASE C2 DOMA
53	3hn8-A	5.3	SYNAPTOTAGMIN-3
54	5cch-E	5.2	VESICLE-ASSOCIATED MEMBRANE PROTEIN 2
55	5kj8-E	5.2	VESICLE-ASSOCIATED MEMBRANE PROTEIN 3
56	5cch-F	5.2	VESICLE-ASSOCIATED MEMBRANE PROTEIN 2
57	6fjd-B	5.2	PROTEIN KIBRA
58	3f05-A	5.2	SYNAPTOTAGMIN-1
59	2k8m-A	5.2	PUTATIVE UNCHARACTERIZED PROTEIN
60	6mti-6	5.2	SYNAPTOTAGMIN-1
61	6mti-4	5.2	SYNAPTOTAGMIN-1
62	5kj8-K	5.2	VESICLE-ASSOCIATED MEMBRANE PROTEIN 3
63	1rsy-A	5.2	SYNAPTOTAGMIN I
64	5vfe-A	5.2	SYNAPTOTAGMIN-1
65	6mti-2	5.2	SYNAPTOTAGMIN-1
66	6mti-3	5.2	SYNAPTOTAGMIN-1
67	6mti-5	5.2	SYNAPTOTAGMIN-1
68	2ki6-F	5.2	SYNAPTOTAGMIN-1
69	6ank-A	5.2	SYNAPTOTAGMIN-7
70	6bu0-C	5.2	PHOSPHATIDYLINOSITOL 4-PHOSPHATE 3-KINASE C2 DOMA
71	6btz-C	5.2	PHOSPHATIDYLINOSITOL 4-PHOSPHATE 3-KINASE C2 DOMA
72	6cxw-A	5.2	SYNAPTOTAGMIN 1 C2A BETA4 CHIMERA
73	1w16-A	5.2	SYNAPTOTAGMIN IV
74	2b3r-A	5.2	PHOSPHATIDYLINOSITOL-4-PHOSPHATE 3-KINASE C2 DOMA
75	1a25-A	5.2	PROTEIN KINASE C (BETA)
76	3hn8-C	5.2	SYNAPTOTAGMIN-3
77	3hn8-B	5.2	SYNAPTOTAGMIN-3
78	5h4z-A	5.2	SYNAPTOTAGMIN-5
79	1a25-B	5.2	PROTEIN KINASE C (BETA)
80	5wln-G	5.2	TYPE II SECRETION SYSTEM PROTEIN D
81	5wln-N	5.2	TYPE II SECRETION SYSTEM PROTEIN D
82	5wln-O	5.2	TYPE II SECRETION SYSTEM PROTEIN D
83	5wln-H	5.2	TYPE II SECRETION SYSTEM PROTEIN D
84	5wln-C	5.2	TYPE II SECRETION SYSTEM PROTEIN D
85	4ns0-A	5.1	RABPHILIN-3A
86	3f04-A	5.1	SYNAPTOTAGMIN-1
87	5cci-F	5.1	VESICLE-ASSOCIATED MEMBRANE PROTEIN 2
88	5cci-E	5.1	VESICLE-ASSOCIATED MEMBRANE PROTEIN 2
89	4wee-A	5.1	SYNAPTOTAGMIN-1
90	4np9-A	5.1	RABPHILIN-3A
91	6l7i-F	5.1	TCDA1
92	2chd-A	5.1	RABPHILIN-3A
93	2b3r-B	5.1	PHOSPHATIDYLINOSITOL-4-PHOSPHATE 3-KINASE C2 DOMA
94	6btz-A	5.1	PHOSPHATIDYLINOSITOL 4-PHOSPHATE 3-KINASE C2 DOMA
95	6btz-D	5.1	PHOSPHATIDYLINOSITOL 4-PHOSPHATE 3-KINASE C2 DOMA
96	5tcq-E	5.1	PROTEIN INVG
97	5tcq-I	5.1	PROTEIN INVG
98	3rdj-A	5.1	PROTEIN KINASE C ALPHA TYPE
99	4dnl-A	5.1	PROTEIN KINASE C ALPHA TYPE
100	6fd0-B	5	PROTEIN KIBRA
101	4lt7-A	5	RABPHILIN-3A
102	3n5a-A	5	SYNAPTOTAGMIN-7
103	3gpe-A	5	PROTEIN KINASE C ALPHA TYPE
104	2uzp-A	5	PROTEIN KINASE C GAMMA TYPE
105	5ccj-D	5	SYNAPTOTAGMIN-1
106	5wln-B	5	TYPE II SECRETION SYSTEM PROTEIN D
107	6bu0-B	5	PHOSPHATIDYLINOSITOL 4-PHOSPHATE 3-KINASE C2 DOMA
108	5tcq-L	5	PROTEIN INVG
109	4l1l-A	5	PROTEIN KINASE C ALPHA TYPE
110	3twy-A	5	PROTEIN KINASE C ALPHA TYPE
111	1dsy-A	5	PROTEIN KINASE C, ALPHA TYPE
112	5ccj-B	5	SYNAPTOTAGMIN-1
113	3f00-A	4.9	SYNAPTOTAGMIN-1
114	3f01-A	4.9	SYNAPTOTAGMIN-1
115	2k8m-D	4.9	PUTATIVE UNCHARACTERIZED PROTEIN
116	1tjx-A	4.9	SIMILAR TO SYNAPTOTAGMINI/P65
117	1uow-A	4.9	SYNAPTOTAGMIN I
118	5vff-A	4.9	SYNAPTOTAGMIN-1
119	2uzp-C	4.9	PROTEIN KINASE C GAMMA TYPE
120	2yoa-A	4.9	SYNAPTOTAGMIN-1
121	5vfg-A	4.9	SYNAPTOTAGMIN-1
122	2uzp-B	4.9	PROTEIN KINASE C GAMMA TYPE
123	6u4u-A	4.9	SYNAPTOTAGMIN-1
124	5ccj-C	4.9	SYNAPTOTAGMIN-1
125	6u41-A	4.9	SYNAPTOTAGMIN-1
126	1uov-A	4.9	SYNAPTOTAGMIN I
127	4ts6-A	4.9	RAB3 INTERACTING MOLECULE VARIANT 2
128	5ccj-A	4.9	SYNAPTOTAGMIN-1
129	5wln-A	4.9	TYPE II SECRETION SYSTEM PROTEIN D
130	5wq9-N	4.9	TYPE II SECRETION SYSTEM PROTEIN D
131	1wfm-A	4.9	SYNAPTOTAGMIN XIII
132	3pfq-A	4.8	PROTEIN KINASE C BETA TYPE
133	5t0s-A	4.8	SYNAPTOTAGMIN-1
134	6u4w-A	4.8	SYNAPTOTAGMIN-1
135	4v11-A	4.8	SYNAPTOTAGMIN-1
136	6i1x-J	4.8	TYPE II SECRETION SYSTEM PROTEIN D
137	4lcv-B	4.8	DOUBLE C2-LIKE DOMAIN-CONTAINING PROTEIN BETA
138	5lo8-A	4.8	RABPHILIN-3A
139	6tz3-A	4.8	SYNAPTOTAGMIN-1
140	2d8k-A	4.8	SYNAPTOTAGMIN VII
141	3fbk-A	4.8	REGULATOR OF G-PROTEIN SIGNALING 3
142	1dqv-A	4.8	SYNAPTOTAGMIN III
143	5wln-L	4.8	TYPE II SECRETION SYSTEM PROTEIN D
144	5wln-D	4.8	TYPE II SECRETION SYSTEM PROTEIN D
145	5wln-M	4.8	TYPE II SECRETION SYSTEM PROTEIN D
146	5wq8-F	4.8	TYPE II SECRETION SYSTEM PROTEIN D
147	2yoa-B	4.8	SYNAPTOTAGMIN-1
148	5wq7-C	4.8	PUTATIVE TYPE II SECRETION SYSTEM PROTEIN D
149	5wln-J	4.8	TYPE II SECRETION SYSTEM PROTEIN D
150	1k5w-A	4.7	SYNAPTOTAGMIN I
151	4mjj-A	4.7	DOUBLE C2-LIKE DOMAIN-CONTAINING PROTEIN ALPHA
152	6i1y-H	4.7	GENERAL SECRETION PATHWAY PROTEIN GSPD
153	5tz5-B	4.7	CURK
154	6i1y-K	4.7	GENERAL SECRETION PATHWAY PROTEIN GSPD
155	6i1y-B	4.7	GENERAL SECRETION PATHWAY PROTEIN GSPD
156	1tjm-A	4.7	SYNAPTOTAGMIN I
157	6ve3-F	4.7	FIMBRIAL ASSEMBLY PROTEIN PILQ
158	5wq9-E	4.7	TYPE II SECRETION SYSTEM PROTEIN D
159	5wq7-M	4.7	PUTATIVE TYPE II SECRETION SYSTEM PROTEIN D
160	1ugk-A	4.7	SYNAPTOTAGMIN IV
161	4igl-A	4.6	YENB
162	6p0x-A	4.6	SALMONELLA PLASMID VIRULENCE
163	5kis-A	4.6	YENB
164	2nce-A	4.6	PROTEIN KINASE C ALPHA TYPE
165	5lo8-B	4.6	RABPHILIN-3A
166	2q3x-A	4.6	REGULATING SYNAPTIC MEMBRANE EXOCYTOSIS PROTEIN 1
167	2dmg-A	4.6	KIAA1228 PROTEIN
168	1rh8-A	4.6	PICCOLO PROTEIN
169	3rpb-A	4.6	RABPHILIN 3-A
170	6i1x-L	4.6	TYPE II SECRETION SYSTEM PROTEIN D
171	6i1y-G	4.6	GENERAL SECRETION PATHWAY PROTEIN GSPD
172	6i1y-E	4.6	GENERAL SECRETION PATHWAY PROTEIN GSPD
173	3fbk-B	4.6	REGULATOR OF G-PROTEIN SIGNALING 3
174	6i1y-D	4.6	GENERAL SECRETION PATHWAY PROTEIN GSPD
175	6lcy-A	4.6	SYNAPTOTAGMIN-7
176	5lob-A	4.6	RABPHILIN-3A
177	5wq9-D	4.6	TYPE II SECRETION SYSTEM PROTEIN D
178	5wq7-K	4.6	PUTATIVE TYPE II SECRETION SYSTEM PROTEIN D
179	5wq9-J	4.6	TYPE II SECRETION SYSTEM PROTEIN D
180	5wq9-K	4.6	TYPE II SECRETION SYSTEM PROTEIN D
181	6dv3-F	4.6	PROTEIN INVG
182	5wq8-K	4.6	TYPE II SECRETION SYSTEM PROTEIN D
183	5wq9-A	4.6	TYPE II SECRETION SYSTEM PROTEIN D
184	6dv6-A	4.6	PROTEIN INVG
185	5lob-B	4.6	RABPHILIN-3A
186	6w6m-I	4.6	TYPE IV PILUS SECRETIN PILQ FAMILY PROTEIN
187	5wq9-G	4.6	TYPE II SECRETION SYSTEM PROTEIN D
188	7cn8-A	4.5	GLYCOPROTEIN
189	6sup-A	4.5	TCDB2,TCCC3,CELL DIVISION CONTROL PROTEIN 42 HOMO
190	4ldc-A	4.5	DOUBLE C2-LIKE DOMAIN-CONTAINING PROTEIN BETA
191	5low-B	4.5	RABPHILIN-3A
192	5low-J	4.5	RABPHILIN-3A
193	6i1y-L	4.5	GENERAL SECRETION PATHWAY PROTEIN GSPD
194	7lwl-C	4.5	SPIKE GLYCOPROTEIN
195	2cm5-A	4.5	RABPHILIN-3A
196	6i1y-J	4.5	GENERAL SECRETION PATHWAY PROTEIN GSPD
197	5w5c-F	4.5	VESICLE-ASSOCIATED MEMBRANE PROTEIN 2
198	6i1y-O	4.5	GENERAL SECRETION PATHWAY PROTEIN GSPD
199	6i1x-N	4.5	TYPE II SECRETION SYSTEM PROTEIN D
200	6i1x-H	4.5	TYPE II SECRETION SYSTEM PROTEIN D
201	6i1x-M	4.5	TYPE II SECRETION SYSTEM PROTEIN D
202	6i1x-C	4.5	TYPE II SECRETION SYSTEM PROTEIN D
203	5lob-C	4.5	RABPHILIN-3A
204	6i1x-A	4.5	TYPE II SECRETION SYSTEM PROTEIN D
205	6uwa-A	4.5	PROTEIN KINASE C
206	5w5d-F	4.5	VESICLE-ASSOCIATED MEMBRANE PROTEIN 2
207	6w6m-N	4.5	TYPE IV PILUS SECRETIN PILQ FAMILY PROTEIN
208	6i1x-D	4.5	TYPE II SECRETION SYSTEM PROTEIN D
209	6i1y-C	4.5	GENERAL SECRETION PATHWAY PROTEIN GSPD
210	5low-C	4.5	RABPHILIN-3A
211	5wq9-M	4.5	TYPE II SECRETION SYSTEM PROTEIN D
212	5wq9-O	4.5	TYPE II SECRETION SYSTEM PROTEIN D
213	5tcq-M	4.5	PROTEIN INVG
214	5tcq-C	4.5	PROTEIN INVG
215	5tcq-J	4.5	PROTEIN INVG
216	6dv3-G	4.5	PROTEIN INVG
217	6dv3-N	4.5	PROTEIN INVG
218	5wq9-I	4.5	TYPE II SECRETION SYSTEM PROTEIN D
219	5tcq-D	4.5	PROTEIN INVG
220	5tcq-N	4.5	PROTEIN INVG
221	5wq9-F	4.5	TYPE II SECRETION SYSTEM PROTEIN D
222	5tcq-K	4.5	PROTEIN INVG
223	5tcq-A	4.5	PROTEIN INVG
224	2cm6-A	4.4	RABPHILIN-3A
225	7lwk-A	4.4	SPIKE GLYCOPROTEIN
226	6i1x-O	4.4	TYPE II SECRETION SYSTEM PROTEIN D
227	7dwy-C	4.4	SPIKE GLYCOPROTEIN
228	6i1y-A	4.4	GENERAL SECRETION PATHWAY PROTEIN GSPD
229	5o15-B	4.4	AMBC
230	7lyk-C	4.4	SPIKE GLYCOPROTEIN
231	6x79-B	4.4	SARS-COV-2 SPIKE GLYCOPROTEIN
232	7jvc-A	4.4	SARS-COV-2 SPIKE GLYCOPROTEIN
233	6x79-A	4.4	SARS-COV-2 SPIKE GLYCOPROTEIN
234	7jvc-E	4.4	SARS-COV-2 SPIKE GLYCOPROTEIN
235	6dv6-J	4.4	PROTEIN INVG
236	5low-A	4.4	RABPHILIN-3A
237	5wq9-C	4.4	TYPE II SECRETION SYSTEM PROTEIN D
238	6dv6-H	4.4	PROTEIN INVG
239	6dv3-E	4.4	PROTEIN INVG
240	6dv3-I	4.4	PROTEIN INVG
241	6dv3-B	4.4	PROTEIN INVG
242	6p0x-B	4.3	SALMONELLA PLASMID VIRULENCE
243	6i1y-I	4.3	GENERAL SECRETION PATHWAY PROTEIN GSPD
244	2cm6-B	4.3	RABPHILIN-3A
245	7jzn-C	4.3	SPIKE GLYCOPROTEIN
246	7l3n-C	4.3	SPIKE GLYCOPROTEIN
247	6i1x-I	4.3	TYPE II SECRETION SYSTEM PROTEIN D
248	7lwi-A	4.3	SPIKE GLYCOPROTEIN
249	6x79-C	4.3	SARS-COV-2 SPIKE GLYCOPROTEIN
250	6i1x-K	4.3	TYPE II SECRETION SYSTEM PROTEIN D
251	7lyn-A	4.3	SPIKE GLYCOPROTEIN
252	6i1x-F	4.3	TYPE II SECRETION SYSTEM PROTEIN D
253	7rkv-B	4.3	SPIKE GLYCOPROTEIN
254	6x2c-B	4.3	SPIKE GLYCOPROTEIN
255	7lyo-A	4.3	SPIKE GLYCOPROTEIN
256	6x2a-C	4.3	SPIKE GLYCOPROTEIN
257	5tcq-O	4.3	PROTEIN INVG
258	6dv6-L	4.3	PROTEIN INVG
259	5zdh-J	4.3	TYPE II SECRETION SYSTEM PROTEIN D
260	5tcq-H	4.3	PROTEIN INVG
261	6x29-B	4.3	SPIKE GLYCOPROTEIN
262	6i1x-E	4.3	TYPE II SECRETION SYSTEM PROTEIN D
263	3mm0-E	4.3	AVIDIN, AVIDIN-RELATED PROTEIN 4/5
264	3t2p-D	4.3	BETA-GALACTOSIDASE
265	2q3x-B	4.2	REGULATING SYNAPTIC MEMBRANE EXOCYTOSIS PROTEIN 1
266	5low-I	4.2	RABPHILIN-3A
267	7lwq-C	4.2	SPIKE GLYCOPROTEIN
268	6vyb-A	4.2	SPIKE GLYCOPROTEIN
269	7lww-A	4.2	SPIKE GLYCOPROTEIN
270	6x2c-C	4.2	SPIKE GLYCOPROTEIN
271	3kg6-B	4.2	CURF
272	7b18-C	4.2	SPIKE GLYCOPROTEIN
273	5low-H	4.2	RABPHILIN-3A
274	7nd4-A	4.2	SPIKE GLYCOPROTEIN
275	7btk-C	4.2	BETA-GALACTOSIDASE
276	7lyo-C	4.2	SPIKE GLYCOPROTEIN
277	7kdg-A	4.2	SPIKE GLYCOPROTEIN
278	6vxx-A	4.2	SARS-COV-2 SPIKE GLYCOPROTEIN
279	7chh-B	4.2	SPIKE GLYCOPROTEIN
280	7lwo-A	4.2	SPIKE GLYCOPROTEIN
281	7nd5-A	4.2	SPIKE GLYCOPROTEIN
282	6nb7-A	4.2	SPIKE GLYCOPROTEIN
283	7jzl-C	4.2	SPIKE GLYCOPROTEIN
284	3vda-B	4.2	BETA-GALACTOSIDASE
285	6dv3-O	4.2	PROTEIN INVG
286	2enp-A	4.2	B/K PROTEIN
287	3kg9-B	4.2	CURK
288	2bwq-A	4.2	REGULATING SYNAPTIC MEMBRANE EXOCYTOSIS PROTEIN 2
289	4ggz-A	4.2	BRADAVIDIN 2
290	6dv3-D	4.2	PROTEIN INVG
291	4ggz-B	4.2	BRADAVIDIN 2
292	2n1t-E	4.2	VESICLE-ASSOCIATED MEMBRANE PROTEIN 2
293	1dp0-A	4.2	BETA-GALACTOSIDASE
294	6dv6-M	4.2	PROTEIN INVG
295	1jyx-B	4.2	BETA-GALACTOSIDASE
296	6dv6-N	4.2	PROTEIN INVG
297	4igl-C	4.1	YENB
298	7l09-B	4.1	SPIKE GLYCOPROTEIN
299	7k4n-B	4.1	SPIKE GLYCOPROTEIN
300	7kdk-B	4.1	SPIKE GLYCOPROTEIN
301	5tz7-B	4.1	CURK
302	7n0g-A	4.1	SPIKE GLYCOPROTEIN
303	7lwv-C	4.1	SPIKE GLYCOPROTEIN
304	3muu-E	4.1	STRUCTURAL POLYPROTEIN
305	1swu-D	4.1	STREPTAVIDIN
306	7k4n-A	4.1	SPIKE GLYCOPROTEIN
307	1sws-C	4.1	PROTEIN (STREPTAVIDIN)
308	6xm3-C	4.1	SPIKE GLYCOPROTEIN
309	6k97-A	4.1	FUSION DH
310	7kdh-B	4.1	SPIKE GLYCOPROTEIN
311	2lha-A	4.1	SYNAPTOTAGMIN-1
312	6x29-C	4.1	SPIKE GLYCOPROTEIN
313	7kqb-B	4.1	SPIKE GLYCOPROTEIN
314	6xm5-A	4.1	SPIKE GLYCOPROTEIN
315	7ksg-C	4.1	SPIKE GLYCOPROTEIN
316	7lws-C	4.1	SPIKE GLYCOPROTEIN
317	6x2c-A	4.1	SPIKE GLYCOPROTEIN
318	1rxj-B	4.1	STREPTAVIDIN
319	7nt9-C	4.1	SPIKE GLYCOPROTEIN
320	6i4y-B	4.1	MALTOSE TRANSPORT SYSTEM, SUBSTRATE-BINDING PROTE
321	7kdh-C	4.1	SPIKE GLYCOPROTEIN
322	7lwo-B	4.1	SPIKE GLYCOPROTEIN
323	7kdl-A	4.1	SPIKE GLYCOPROTEIN
324	7l3n-B	4.1	SPIKE GLYCOPROTEIN
325	7lab-B	4.1	DH1052 LIGHT CHAIN
326	7d00-C	4.1	SPIKE GLYCOPROTEIN
327	3ew2-D	4.1	RHIZAVIDIN
328	1swc-C	4.1	STREPTAVIDIN
329	1swc-D	4.1	STREPTAVIDIN
330	3iaq-B	4.1	BETA-GALACTOSIDASE
331	1jz5-D	4.1	BETA-GALACTOSIDASE
332	3t0b-C	4.1	BETA-GALACTOSIDASE
333	1yqf-A	4	HYPOTHETICAL PROTEIN LMAJ011689
334	2w4z-C	4	CAULOBACTER BACTERIOPHAGE 5
335	7lyn-C	4	SPIKE GLYCOPROTEIN
336	4dne-A	4	STREPTAVIDIN
337	7k4n-E	4	SPIKE GLYCOPROTEIN
338	1swh-D	4	CORE-STREPTAVIDIN
339	7edg-A	4	SPIKE GLYCOPROTEIN
340	6xm0-C	4	SPIKE GLYCOPROTEIN
341	1sri-B	4	STREPTAVIDIN
342	7czu-C	4	SPIKE GLYCOPROTEIN
343	7lym-B	4	SPIKE GLYCOPROTEIN
344	7k8s-B	4	SPIKE GLYCOPROTEIN
345	1vwi-D	4	STREPTAVIDIN
346	2w4y-B	4	CAULOBACTER 5 VIRUS-LIKE PARTICLE
347	1swo-C	4	CORE-STREPTAVIDIN
348	7lyl-A	4	SPIKE GLYCOPROTEIN
349	3t6f-A	4	STREPTAVIDIN
350	7cn8-B	4	GLYCOPROTEIN
351	1hxz-A	4	STREPTAVIDIN
352	6vjk-D	4	STREPTAVIDIN
353	7n0h-B	4	SPIKE GLYCOPROTEIN
354	1sws-D	4	PROTEIN (STREPTAVIDIN)
355	7rkv-A	4	SPIKE GLYCOPROTEIN
356	1swu-B	4	STREPTAVIDIN
357	2rto-D	4	STREPTAVIDIN
358	7cn4-A	4	SPIKE GLYCOPROTEIN
359	7czr-C	4	SPIKE GLYCOPROTEIN
360	7nd3-C	4	SPIKE GLYCOPROTEIN
361	7ljr-C	4	SPIKE GLYCOPROTEIN
362	7czq-A	4	SPIKE GLYCOPROTEIN
363	7nd9-B	4	SPIKE GLYCOPROTEIN
364	7lwp-B	4	SPIKE GLYCOPROTEIN
365	6xey-A	4	SARS-COV-2 SPIKE GLYCOPROTEIN
366	1n7y-C	4	STREPTAVIDIN
367	2izc-D	4	STREPTAVIDIN
368	7mjg-C	4	SPIKE GLYCOPROTEIN
369	7lwp-A	4	SPIKE GLYCOPROTEIN
370	6zgf-C	4	SPIKE GLYCOPROTEIN
371	1rxj-A	4	STREPTAVIDIN
372	3k25-B	4	SLR1438 PROTEIN
373	7nd9-A	4	SPIKE GLYCOPROTEIN
374	6xey-C	4	SARS-COV-2 SPIKE GLYCOPROTEIN
375	7lyq-A	4	SPIKE GLYCOPROTEIN
376	1v27-A	4	REGULATING SYNAPTIC MEMBRANE EXOCYTOSIS PROTEIN
377	6wps-B	4	SARS-COV-2 SPIKE GLYCOPROTEIN
378	2w4y-C	4	CAULOBACTER 5 VIRUS-LIKE PARTICLE
379	6xf6-A	4	SPIKE GLYCOPROTEIN
380	6uiz-A	4	STREPTAVIDIN
381	7lwm-B	4	SPIKE GLYCOPROTEIN
382	5jd2-D	4	STREPTAVIDIN
383	7edg-C	4	SPIKE GLYCOPROTEIN
384	1swb-D	4	STREPTAVIDIN
385	6xm0-A	4	SPIKE GLYCOPROTEIN
386	7nd9-C	4	SPIKE GLYCOPROTEIN
387	7jv4-A	4	SARS-COV-2 SPIKE GLYCOPROTEIN
388	4gjv-A	4	STREPTAVIDIN
389	6zhd-C	4	SPIKE GLYCOPROTEIN,FIBRITIN
390	7czt-C	4	SPIKE GLYCOPROTEIN
391	4cpi-B	4	STREPTAVIDIN
392	6xm0-B	4	SPIKE GLYCOPROTEIN
393	4cph-D	4	STREPTAVIDIN
394	1swq-D	4	CORE-STREPTAVIDIN
395	7czy-C	4	SPIKE GLYCOPROTEIN
396	7dx1-A	4	SPIKE GLYCOPROTEIN
397	1n7y-D	4	STREPTAVIDIN
398	7ndb-A	4	SPIKE GLYCOPROTEIN
399	6nb6-B	4	SPIKE GLYCOPROTEIN
400	1swd-C	4	STREPTAVIDIN
401	7my3-C	4	SPIKE GLYCOPROTEIN
402	2w4z-B	4	CAULOBACTER BACTERIOPHAGE 5
403	1hxz-B	4	STREPTAVIDIN
404	7rkv-C	4	SPIKE GLYCOPROTEIN
405	6auc-A	4	STREPTAVIDIN
406	2rtp-D	4	STREPTAVIDIN
407	3ew1-B	4	RHIZAVIDIN
408	1swc-B	4	STREPTAVIDIN
409	4cph-C	4	STREPTAVIDIN
410	4cph-A	4	STREPTAVIDIN
411	1swr-B	4	CORE-STREPTAVIDIN
412	4bx5-C	4	STREPTAVIDIN
413	4jnj-B	4	STREPTAVIDIN/RHIZAVIDIN HYBRID
414	4cph-B	4	STREPTAVIDIN
415	3ry2-B	4	STREPTAVIDIN
416	5wq9-L	4	TYPE II SECRETION SYSTEM PROTEIN D
417	1swk-B	4	CORE-STREPTAVIDIN
418	6dv6-G	4	PROTEIN INVG
419	1jz2-D	4	BETA-GALACTOSIDASE
420	4cpf-B	4	STREPTAVIDIN
421	5tz6-A	3.9	CURJ
422	3os7-A		GALACTOSE MUTAROTASE-LIKE PROTEIN
423	2w4y-A	3.9	CAULOBACTER 5 VIRUS-LIKE PARTICLE
424	1n10-B	3.9	POLLEN ALLERGEN PHL P 1
425	1n10-A	3.9	POLLEN ALLERGEN PHL P 1
426	1bhg-A	3.9	BETA-GLUCURONIDASE
427	7czx-B	3.9	SPIKE GLYCOPROTEIN
428	7czw-B	3.9	SPIKE GLYCOPROTEIN
429	6zp1-A	3.9	SPIKE GLYCOPROTEIN
430	1hy2-B	3.9	STREPTAVIDIN
431	6auo-A	3.9	STREPTAVIDIN
432	7d00-B	3.9	SPIKE GLYCOPROTEIN
433	6vjk-G	3.9	STREPTAVIDIN
434	7d0c-C	3.9	SPIKE GLYCOPROTEIN
435	7czq-B	3.9	SPIKE GLYCOPROTEIN
436	7kbz-C	3.9	STREPTAVIDIN
437	2izj-A	3.9	STREPTAVIDIN
438	5n7x-B	3.9	STREPTAVIDIN
439	6vyb-C	3.9	SPIKE GLYCOPROTEIN
440	7lwt-C	3.9	SPIKE GLYCOPROTEIN
441	7czw-C	3.9	SPIKE GLYCOPROTEIN
442	1vwa-D	3.9	STREPTAVIDIN
443	7n1q-B	3.9	SPIKE GLYCOPROTEIN
444	3g7g-D	3.9	UPF0311 PROTEIN CA_C3321
445	6w6m-F	3.9	TYPE IV PILUS SECRETIN PILQ FAMILY PROTEIN
446	5n99-B	3.9	STREPTAVIDIN
447	7n0g-B	3.9	SPIKE GLYCOPROTEIN
448	3wzn-B	3.9	STREPTAVIDIN
449	7kdj-C	3.9	SPIKE GLYCOPROTEIN
450	5n8j-A	3.9	STREPTAVIDIN
451	5cse-B	3.9	STREPTAVIDIN
452	3g7g-E	3.9	UPF0311 PROTEIN CA_C3321
453	6vjk-H	3.9	STREPTAVIDIN
454	7n9b-C	3.9	SPIKE GLYCOPROTEIN
455	6sok-C	3.9	STREPTAVIDIN
456	7czv-B	3.9	SPIKE GLYCOPROTEIN
457	6t1k-A	3.9	STREPTAVIDIN
458	7l06-C	3.9	SPIKE GLYCOPROTEIN
459	1mk5-A	3.9	STREPTAVIDIN
460	3g7g-H	3.9	UPF0311 PROTEIN CA_C3321
461	7lyq-C	3.9	SPIKE GLYCOPROTEIN
462	7n01-B	3.9	SPIKE GLYCOPROTEIN
463	7dwy-A	3.9	SPIKE GLYCOPROTEIN
464	2izh-D	3.9	STREPTAVIDIN
465	7jzl-B	3.9	SPIKE GLYCOPROTEIN
466	6z43-B	3.9	SPIKE GLYCOPROTEIN
467	3g7g-A	3.9	UPF0311 PROTEIN CA_C3321
468	3g7g-F	3.9	UPF0311 PROTEIN CA_C3321
469	6w6m-H	3.9	TYPE IV PILUS SECRETIN PILQ FAMILY PROTEIN
470	6aue-A	3.9	STREPTAVIDIN
471	2rtj-A	3.9	STREPTAVIDIN
472	7czt-B	3.9	SPIKE GLYCOPROTEIN
473	6udb-A	3.9	STREPTAVIDIN
474	5cse-A	3.9	STREPTAVIDIN
475	7czr-B	3.9	SPIKE GLYCOPROTEIN
476	7byr-B	3.9	SARS-COV-2 SPIKE GLYCOPROTEIN
477	7czq-C	3.9	SPIKE GLYCOPROTEIN
478	7czp-B	3.9	SPIKE GLYCOPROTEIN
479	7jvc-B	3.9	SARS-COV-2 SPIKE GLYCOPROTEIN
480	7my2-E	3.9	SPIKE GLYCOPROTEIN
481	7lyl-B	3.9	SPIKE GLYCOPROTEIN
482	2w4z-A	3.9	CAULOBACTER BACTERIOPHAGE 5
483	6s4q-B	3.9	STREPTAVIDIN
484	2zsc-B	3.9	TAMAVIDIN2
485	6x6p-B	3.9	SARS-COV-2 SPIKE GLYCOPROTEIN
486	7lym-A	3.9	SPIKE GLYCOPROTEIN
487	6udc-A	3.9	STREPTAVIDIN
488	7czu-B	3.9	SPIKE GLYCOPROTEIN
489	4irw-A	3.9	STREPTAVIDIN
490	3ew2-B	3.9	RHIZAVIDIN
491	7m0j-A	3.9	SPIKE GLYCOPROTEIN
492	1f4h-B	3.9	BETA-GALACTOSIDASE
493	6lng-B	3.9	STREPTAVIDIN
494	4y5d-B	3.9	STREPTAVIDIN
495	1swk-A	3.9	CORE-STREPTAVIDIN
496	5b5g-D	3.9	STREPTAVIDIN
497	5mdr-D		CHITOPORIN
498	6lng-A	3.9	STREPTAVIDIN
499	4ggz-C	3.9	BRADAVIDIN 2
500	5n99-O	3.9	STREPTAVIDIN
501	4bx7-A	3.9	STREPTAVIDIN
502	1jz8-D	3.9	BETA-GALACTOSIDASE
503	6lng-E	3.9	STREPTAVIDIN
504	1luq-B	3.9	STREPTAVIDIN
505	5vl8-A	3.9	STREPTAVIDIN
506	7dx5-B	3.9	SPIKE GLYCOPROTEIN
507	5jql-G	3.9	PROTEIN UPS1, MITOCHONDRIAL
508	3hn3-E	3.9	BETA-GLUCURONIDASE
509	3dec-A	3.9	BETA-GALACTOSIDASE
510	4ggz-D	3.9	BRADAVIDIN 2
511	6w6m-G	3.9	TYPE IV PILUS SECRETIN PILQ FAMILY PROTEIN
512	1swu-C	3.9	STREPTAVIDIN
513	5xqi-B	3.8	PROTEIN ROGDI HOMOLOG
514	1k1x-A		4-ALPHA-GLUCANOTRANSFERASE
515	5nz7-A	3.8	CELLODEXTRIN PHOSPHORYLASE
516	6auh-A	3.8	STREPTAVIDIN
517	4bbo-B	3.8	BLR5658 PROTEIN
518	5w4s-A	3.8	PROTEIN KINASE C ALPHA TYPE
519	7czs-B	3.8	SPIKE GLYCOPROTEIN
520	6fh8-A	3.8	STREPTAVIDIN
521	7dx9-B	3.8	SPIKE GLYCOPROTEIN
522	7lwt-A	3.8	SPIKE GLYCOPROTEIN
523	1df8-A	3.8	PROTEIN (STREPTAVIDIN)
524	1kl4-D	3.8	STREPTAVIDIN
525	1sre-A	3.8	STREPTAVIDIN
526	6uiu-A	3.8	STREPTAVIDIN
527	6uc3-A	3.8	STREPTAVIDIN
528	7kdh-A	3.8	SPIKE GLYCOPROTEIN
529	6w6m-K	3.8	TYPE IV PILUS SECRETIN PILQ FAMILY PROTEIN
530	1hqq-D	3.8	STREPTAVIDIN
531	1hy2-C	3.8	STREPTAVIDIN
532	6w6m-E	3.8	TYPE IV PILUS SECRETIN PILQ FAMILY PROTEIN
533	1swa-B	3.8	STREPTAVIDIN
534	6tip-A	3.8	STREPTAVIDIN
535	7k8u-B	3.8	SPIKE GLYCOPROTEIN
536	7edf-C	3.8	SPIKE GLYCOPROTEIN
537	4ekv-A	3.8	STREPTAVIDIN
538	4cpe-B	3.8	STREPTAVIDIN
539	7kec-A	3.8	SPIKE GLYCOPROTEIN
540	6zp5-A	3.8	SPIKE GLYCOPROTEIN
541	7kmz-C	3.8	SARS-COV-2 SPIKE GLYCOPROTEIN
542	1swj-C	3.8	CORE-STREPTAVIDIN
543	7knb-C	3.8	SARS-COV-2 SPIKE GLYCOPROTEIN
544	7jw0-E	3.8	SARS-COV-2 SPIKE GLYCOPROTEIN
545	6zp5-B	3.8	SPIKE GLYCOPROTEIN
546	1vwb-B	3.8	STREPTAVIDIN
547	1kl4-C	3.8	STREPTAVIDIN
548	5n7x-O	3.8	STREPTAVIDIN
549	7bno-B	3.8	SURFACE GLYCOPROTEIN
550	4cpi-D	3.8	STREPTAVIDIN
551	1hxl-B	3.8	STREPTAVIDIN
552	7nd7-A	3.8	SPIKE GLYCOPROTEIN
553	3el6-A	3.8	ERYTHROMYCIN DEHYDRATASE
554	6w6m-D	3.8	TYPE IV PILUS SECRETIN PILQ FAMILY PROTEIN
555	7kdl-B	3.8	SPIKE GLYCOPROTEIN
556	1lcz-B	3.8	STREPTAVIDIN
557	6sos-D	3.8	STREPTAVIDIN
558	1swd-B	3.8	STREPTAVIDIN
559	4cpi-A	3.8	STREPTAVIDIN
560	3wzo-C	3.8	STREPTAVIDIN
561	1vwa-B	3.8	STREPTAVIDIN
562	5o16-B	3.8	AMBC
563	7lyq-B	3.8	SPIKE GLYCOPROTEIN
564	6zdh-A	3.8	SPIKE GLYCOPROTEIN
565	3g7g-B	3.8	UPF0311 PROTEIN CA_C3321
566	7k8y-E	3.8	SPIKE GLYCOPROTEIN
567	7byr-C	3.8	SARS-COV-2 SPIKE GLYCOPROTEIN
568	1hxl-A	3.8	STREPTAVIDIN
569	3mg5-B	3.8	STREPTAVIDIN
570	7ld1-B	3.8	SPIKE GLYCOPROTEIN
571	7ct5-B	3.8	SPIKE GLYCOPROTEIN
572	6nb6-A	3.8	SPIKE GLYCOPROTEIN
573	6us6-A	3.8	STREPTAVIDIN
574	6xlu-C	3.8	SPIKE GLYCOPROTEIN
575	6t1g-B	3.8	STREPTAVIDIN
576	7p7a-C	3.8	SPIKE GLYCOPROTEIN
577	4bx5-A	3.8	STREPTAVIDIN
578	5n7x-E	3.8	STREPTAVIDIN
579	7lwl-B	3.8	SPIKE GLYCOPROTEIN
580	5jd2-B	3.8	STREPTAVIDIN
581	7rw2-C	3.8	SPIKE GLYCOPROTEIN
582	6x6p-C	3.8	SARS-COV-2 SPIKE GLYCOPROTEIN
583	6zp7-A	3.8	SPIKE GLYCOPROTEIN
584	1swh-C	3.8	CORE-STREPTAVIDIN
585	7dx7-B	3.8	SPIKE GLYCOPROTEIN
586	1sts-B	3.8	STREPTAVIDIN
587	7nd4-B	3.8	SPIKE GLYCOPROTEIN
588	7kni-C	3.8	SARS-COV-2 SPIKE GLYCOPROTEIN
589	4yvb-D	3.8	STREPTAVIDIN
590	7ke4-A	3.8	SPIKE GLYCOPROTEIN
591	1hqq-C	3.8	STREPTAVIDIN
592	7ly2-A	3.8	SPIKE GLYCOPROTEIN
593	6w6m-C	3.8	TYPE IV PILUS SECRETIN PILQ FAMILY PROTEIN
594	6aul-A	3.8	STREPTAVIDIN
595	7lwi-B	3.8	SPIKE GLYCOPROTEIN
596	7lxy-B	3.8	SPIKE GLYCOPROTEIN
597	7lxy-A	3.8	SPIKE GLYCOPROTEIN
598	1kl5-D	3.8	STREPTAVIDIN
599	6vjk-J	3.8	STREPTAVIDIN
600	1str-B	3.8	STREPTAVIDIN
601	4bx6-B	3.8	STREPTAVIDIN
602	6vjk-F	3.8	STREPTAVIDIN
603	7dx6-B	3.8	SPIKE GLYCOPROTEIN
604	6t2y-B	3.8	STREPTAVIDIN
605	7kj3-C	3.8	SPIKE GLYCOPROTEIN
606	7jv4-C	3.8	SARS-COV-2 SPIKE GLYCOPROTEIN
607	1swp-A	3.8	CORE-STREPTAVIDIN
608	7lyp-A	3.8	SPIKE GLYCOPROTEIN
609	1swh-A	3.8	CORE-STREPTAVIDIN
610	7e7d-B	3.8	SPIKE GLYCOPROTEIN,COLLAGEN ALPHA-1(I) CHAIN
611	3wzn-A	3.8	STREPTAVIDIN
612	1vwl-D	3.8	STREPTAVIDIN
613	5l3y-A	3.8	STREPTAVIDIN
614	7ly2-J	3.8	SPIKE GLYCOPROTEIN
615	7dx1-B	3.8	SPIKE GLYCOPROTEIN
616	1yqf-C	3.8	HYPOTHETICAL PROTEIN LMAJ011689
617	1swn-B	3.8	CORE-STREPTAVIDIN
618	2y3e-A	3.8	STREPTAVIDIN
619	1vwf-B	3.8	STREPTAVIDIN
620	3qde-B	3.8	CELLOBIOSE PHOSPHORYLASE
621	1sws-A	3.8	PROTEIN (STREPTAVIDIN)
622	6vyb-B	3.8	SPIKE GLYCOPROTEIN
623	7lyl-C	3.8	SPIKE GLYCOPROTEIN
624	1nbx-B	3.8	STREPTAVIDIN
625	1swe-A	3.8	STREPTAVIDIN
626	7dx1-C	3.8	SPIKE GLYCOPROTEIN
627	7jw0-A	3.8	SARS-COV-2 SPIKE GLYCOPROTEIN
628	7k8w-B	3.8	SPIKE GLYCOPROTEIN
629	1rxk-A	3.8	STREPTAVIDIN
630	2rtr-D	3.8	STREPTAVIDIN
631	6xkl-C	3.8	SPIKE GLYCOPROTEIN
632	6xlu-A	3.8	SPIKE GLYCOPROTEIN
633	7lxy-J	3.8	SPIKE GLYCOPROTEIN
634	7dwz-B	3.8	SPIKE GLYCOPROTEIN
635	7cab-B	3.8	SARS-COV-2 SPIKE GLYCOPROTEIN
636	7jv4-B	3.8	SARS-COV-2 SPIKE GLYCOPROTEIN
637	7n9c-C	3.8	SPIKE GLYCOPROTEIN
638	6w6m-J	3.8	TYPE IV PILUS SECRETIN PILQ FAMILY PROTEIN
639	7krr-B	3.8	SPIKE GLYCOPROTEIN
640	7cai-A	3.8	SPIKE GLYCOPROTEIN
641	7dx0-B	3.8	SPIKE GLYCOPROTEIN
642	1hqq-A	3.8	STREPTAVIDIN
643	6vo9-A	3.8	STREPTAVIDIN
644	3g7g-C	3.8	UPF0311 PROTEIN CA_C3321
645	4rev-A	3.8	DISEASE RESISTANCE RESPONSE PROTEIN 206
646	7dx6-A	3.8	SPIKE GLYCOPROTEIN
647	1n9y-A	3.8	STREPTAVIDIN
648	5zdh-G	3.8	TYPE II SECRETION SYSTEM PROTEIN D
649	6dv6-B	3.8	PROTEIN INVG
650	3t6l-A	3.8	STREPTAVIDIN
651	5mdo-A		CHITOPORIN
652	5n8e-B	3.8	STREPTAVIDIN
653	2y3e-B	3.8	STREPTAVIDIN
654	5zdh-M	3.8	TYPE II SECRETION SYSTEM PROTEIN D
655	4y5d-D	3.8	STREPTAVIDIN
656	5vcq-D	3.8	STREPTAVIDIN
657	5jqo-B	3.8	MITOCHONDRIAL DISTRIBUTION AND MORPHOLOGY PROTEIN
658	4ctd-A		OUTER MEMBRANE PROTEIN G
659	4cpi-C	3.8	STREPTAVIDIN
660	4rev-B	3.8	DISEASE RESISTANCE RESPONSE PROTEIN 206
661	3hn3-A	3.8	BETA-GLUCURONIDASE
662	2rtq-B	3.8	STREPTAVIDIN
663	2vqu-A	3.8	BETA-MANNOSIDASE
664	6kyl-B	3.8	MITOCHONDRIAL DISTRIBUTION AND MORPHOLOGY PROTEIN
665	5zdh-D	3.8	TYPE II SECRETION SYSTEM PROTEIN D
666	5mdo-E		CHITOPORIN
667	5wq9-B	3.8	TYPE II SECRETION SYSTEM PROTEIN D
668	1sws-B	3.8	PROTEIN (STREPTAVIDIN)
669	1swu-A	3.8	STREPTAVIDIN
670	5mdr-A		CHITOPORIN
671	5mdp-A		CHITOPORIN
672	5h3z-A		UNCHARACTERIZED PROTEIN
673	5mwv-A	3.7	OUTER MEMBRANE PROTEIN G
674	5bw0-F	3.7	TYPE II SECRETION SYSTEM PROTEIN J
675	5kis-B	3.7	YENB
676	3kg6-C	3.7	CURF
677	5wbb-A	3.7	STREPTAVIDIN
678	3mm0-G	3.7	AVIDIN, AVIDIN-RELATED PROTEIN 4/5
679	6vp2-C	3.7	STREPTAVIDIN
680	6uiy-A	3.7	STREPTAVIDIN
681	4iqh-C	3.7	DYSFERLIN
682	6ui0-A	3.7	STREPTAVIDIN
683	2izg-D	3.7	STREPTAVIDIN
684	7czy-B	3.7	SPIKE GLYCOPROTEIN
685	5jd2-A	3.7	STREPTAVIDIN
686	1n7y-B	3.7	STREPTAVIDIN
687	2rti-D	3.7	STREPTAVIDIN
688	5n99-Y	3.7	STREPTAVIDIN
689	7jwb-C	3.7	AUTONOMOUS HUMAN HEAVY CHAIN VARIABLE DOMAIN
690	7ad1-C	3.7	SPIKE GLYCOPROTEIN,ENVELOPE GLYCOPROTEIN,SPIKE
691	1vwo-B	3.7	STREPTAVIDIN
692	1nbx-A	3.7	STREPTAVIDIN
693	6xf5-A	3.7	SPIKE GLYCOPROTEIN
694	1swd-D	3.7	STREPTAVIDIN
695	2f01-B	3.7	STREPTAVIDIN
696	2rtc-D	3.7	STREPTAVIDIN
697	1ndj-D	3.7	STREPTAVIDIN
698	2ize-D	3.7	STREPTAVIDIN
699	2izb-A	3.7	STREPTAVIDIN
700	6t30-B	3.7	STREPTAVIDIN
701	5n7x-K	3.7	STREPTAVIDIN
702	2rta-A	3.7	STREPTAVIDIN
703	6zdh-C	3.7	SPIKE GLYCOPROTEIN
704	1swb-C	3.7	STREPTAVIDIN
705	7kl9-C	3.7	SPIKE GLYCOPROTEIN
706	7lym-C	3.7	SPIKE GLYCOPROTEIN
707	2izd-D	3.7	STREPTAVIDIN
708	6wps-E	3.7	SARS-COV-2 SPIKE GLYCOPROTEIN
709	6j6k-A	3.7	STREPTAVIDIN
710	2rtq-D	3.7	STREPTAVIDIN
711	1n9y-C	3.7	STREPTAVIDIN
712	3rdu-A	3.7	STREPTAVIDIN
713	3mg5-D	3.7	STREPTAVIDIN
714	4fqe-A	3.7	OLIGOGALACTURONATE-SPECIFIC PORIN KDGM
715	6wps-A	3.7	SARS-COV-2 SPIKE GLYCOPROTEIN
716	7czr-A	3.7	SPIKE GLYCOPROTEIN
717	7cab-A	3.7	SARS-COV-2 SPIKE GLYCOPROTEIN
718	6ud6-B	3.7	STREPTAVIDIN
719	7k8z-C	3.7	SPIKE GLYCOPROTEIN
720	1kl3-A	3.7	STREPTAVIDIN
721	4bx6-D	3.7	STREPTAVIDIN
722	7kne-C	3.7	SARS-COV-2 SPIKE GLYCOPROTEIN
723	6ud6-A	3.7	STREPTAVIDIN
724	3muu-F	3.7	STRUCTURAL POLYPROTEIN
725	1lcz-A	3.7	STREPTAVIDIN
726	6vp2-D	3.7	STREPTAVIDIN
727	6vjl-A	3.7	STREPTAVIDIN
728	6vob-A	3.7	STREPTAVIDIN
729	5n7x-M	3.7	STREPTAVIDIN
730	7k8w-G	3.7	SPIKE GLYCOPROTEIN
731	6i1y-F	3.7	GENERAL SECRETION PATHWAY PROTEIN GSPD
732	1n9m-C	3.7	STREPTAVIDIN
733	6fry-A	3.7	STREPTAVIDIN
734	6obv-C	3.7	FLUVIRUCIN B1 DH DOMAIN FROM MODULE 1
735	1sri-A	3.7	STREPTAVIDIN
736	1swe-C	3.7	STREPTAVIDIN
737	3wyp-B	3.7	STREPTAVIDIN
738	1swr-A	3.7	CORE-STREPTAVIDIN
739	6j6j-C	3.7	STREPTAVIDIN
740	6j6j-D	3.7	STREPTAVIDIN
741	3x00-D	3.7	STREPTAVIDIN
742	3wzq-D	3.7	STREPTAVIDIN
743	7lwu-C	3.7	SPIKE GLYCOPROTEIN
744	1lcw-A	3.7	STREPTAVIDIN
745	4yvb-B	3.7	STREPTAVIDIN
746	1ldq-A	3.7	AVIDIN
747	7nd8-C	3.7	SPIKE GLYCOPROTEIN
748	4jnj-A	3.7	STREPTAVIDIN/RHIZAVIDIN HYBRID
749	7lyn-B	3.7	SPIKE GLYCOPROTEIN
750	1swp-D	3.7	CORE-STREPTAVIDIN
751	7d0b-C	3.7	SPIKE GLYCOPROTEIN
752	1yqf-D	3.7	HYPOTHETICAL PROTEIN LMAJ011689
753	7kby-A	3.7	STREPTAVIDIN
754	4bx5-D	3.7	STREPTAVIDIN
755	1kff-A	3.7	STREPTAVIDIN
756	1vwg-B	3.7	STREPTAVIDIN
757	6m9b-D	3.7	STREPTAVIDIN
758	7lyk-B	3.7	SPIKE GLYCOPROTEIN
759	5n89-K	3.7	STREPTAVIDIN
760	6obv-A	3.7	FLUVIRUCIN B1 DH DOMAIN FROM MODULE 1
761	3rds-A	3.7	STREPTAVIDIN
762	1ndj-A	3.7	STREPTAVIDIN
763	1lcw-B	3.7	STREPTAVIDIN
764	1hqq-B	3.7	STREPTAVIDIN
765	7kkl-D	3.7	SARS-COV-2 SPIKE GLYCOPROTEIN
766	1kl3-D	3.7	STREPTAVIDIN
767	7kea-C	3.7	SPIKE GLYCOPROTEIN
768	6j6j-B	3.7	STREPTAVIDIN
769	1moy-A	3.7	STREPTAVIDIN
770	6vp2-B	3.7	STREPTAVIDIN
771	7m6f-B	3.7	SPIKE GLYCOPROTEIN
772	7l58-A	3.7	SPIKE GLYCOPROTEIN
773	1vwk-D	3.7	STREPTAVIDIN
774	6i1y-N	3.7	GENERAL SECRETION PATHWAY PROTEIN GSPD
775	1n4j-A	3.7	STREPTAVIDIN
776	7d0b-A	3.7	SPIKE GLYCOPROTEIN
777	1mep-D	3.7	STREPTAVIDIN
778	7d0c-B	3.7	SPIKE GLYCOPROTEIN
779	1nc9-A	3.7	STREPTAVIDIN
780	2rtb-D	3.7	STREPTAVIDIN
781	1swr-D	3.7	CORE-STREPTAVIDIN
782	1lcv-B	3.7	STREPTAVIDIN
783	1stp-A	3.7	STREPTAVIDIN COMPLEX WITH BIOTIN
784	1vwh-B	3.7	STREPTAVIDIN
785	1swo-B	3.7	CORE-STREPTAVIDIN
786	7kkl-C	3.7	SARS-COV-2 SPIKE GLYCOPROTEIN
787	1kff-D	3.7	STREPTAVIDIN
788	7ke6-C	3.7	SPIKE GLYCOPROTEIN
789	1vwn-B	3.7	STREPTAVIDIN
790	4cpe-A	3.7	STREPTAVIDIN
791	1swa-A	3.7	STREPTAVIDIN
792	7nd4-C	3.7	SPIKE GLYCOPROTEIN
793	5n99-U	3.7	STREPTAVIDIN
794	7nd5-B	3.7	SPIKE GLYCOPROTEIN
795	5b5f-D	3.7	STREPTAVIDIN
796	1n43-D	3.7	STREPTAVIDIN
797	6m9b-B	3.7	STREPTAVIDIN
798	4bx6-A	3.7	STREPTAVIDIN
799	1slf-D	3.7	STREPTAVIDIN
800	6j6j-A	3.7	STREPTAVIDIN
801	6xlu-B	3.7	SPIKE GLYCOPROTEIN
802	7kkk-A	3.7	SARS-COV-2 SPIKE GLYCOPROTEIN
803	1swj-B	3.7	CORE-STREPTAVIDIN
804	7nd6-C	3.7	SPIKE GLYCOPROTEIN
805	7d00-A	3.7	SPIKE GLYCOPROTEIN
806	7czt-A	3.7	SPIKE GLYCOPROTEIN
807	1nc9-D	3.7	STREPTAVIDIN
808	1luq-A	3.7	STREPTAVIDIN
809	7kdj-B	3.7	SPIKE GLYCOPROTEIN
810	7my3-A	3.7	SPIKE GLYCOPROTEIN
811	1swa-D	3.7	STREPTAVIDIN
812	1hy2-A	3.7	STREPTAVIDIN
813	7dy0-A	3.7	STREPTAVIDIN
814	1vwm-B	3.7	STREPTAVIDIN
815	1swk-C	3.7	CORE-STREPTAVIDIN
816	7a94-B	3.7	SPIKE GLYCOPROTEIN
817	6obv-B	3.7	FLUVIRUCIN B1 DH DOMAIN FROM MODULE 1
818	7k8x-A	3.7	SPIKE GLYCOPROTEIN
819	1pts-A	3.7	STREPTAVIDIN
820	1mk5-B	3.7	STREPTAVIDIN
821	6i1y-M	3.7	GENERAL SECRETION PATHWAY PROTEIN GSPD
822	4bzg-A	3.7	ALDOSE 1-EPIMERASE
823	6xo4-J	3.7	TOGAVIRIN
824	5k67-A	3.7	STREPTAVIDIN
825	6m9b-C	3.7	STREPTAVIDIN
826	1vwj-D	3.7	STREPTAVIDIN
827	5wba-A	3.7	STREPTAVIDIN
828	3wzo-B	3.7	STREPTAVIDIN
829	7akd-A	3.7	SPIKE GLYCOPROTEIN
830	7ks9-C	3.7	910-30 FAB LIGHT CHAIN
831	1n9y-B	3.7	STREPTAVIDIN
832	2rtn-D	3.7	STREPTAVIDIN
833	6udc-C	3.7	STREPTAVIDIN
834	1nqm-D	3.7	STREPTAVIDIN
835	5b5f-C	3.7	STREPTAVIDIN
836	1swr-C	3.7	CORE-STREPTAVIDIN
837	7k8y-D	3.7	SPIKE GLYCOPROTEIN
838	7nd5-C	3.7	SPIKE GLYCOPROTEIN
839	1i9h-B	3.7	STREPTAVIDIN
840	3x00-C	3.7	STREPTAVIDIN
841	6xm5-B	3.7	SPIKE GLYCOPROTEIN
842	1vwp-B	3.7	STREPTAVIDIN
843	7n9e-B	3.7	NB34 NANOBODY
844	6x2a-A	3.7	SPIKE GLYCOPROTEIN
845	5n7x-A	3.7	STREPTAVIDIN
846	1mep-B	3.7	STREPTAVIDIN
847	1vwr-B	3.7	STREPTAVIDIN
848	4yvb-A	3.7	STREPTAVIDIN
849	6t1e-A	3.7	STREPTAVIDIN
850	7lwu-A	3.7	SPIKE GLYCOPROTEIN
851	1srj-A	3.7	STREPTAVIDIN
852	6vp2-A	3.7	STREPTAVIDIN
853	6gh7-B	3.7	STREPTAVIDIN
854	3ry1-D	3.7	STREPTAVIDIN
855	7ly2-B	3.7	SPIKE GLYCOPROTEIN
856	5wbd-A	3.7	STREPTAVIDIN
857	4dne-B	3.7	STREPTAVIDIN
858	1ndj-C	3.7	STREPTAVIDIN
859	3wyq-B	3.7	STREPTAVIDIN
860	7krq-C	3.7	SPIKE GLYCOPROTEIN
861	3g7g-G	3.7	UPF0311 PROTEIN CA_C3321
862	1kl5-A	3.7	STREPTAVIDIN
863	6vsb-A	3.7	SARS-COV-2 SPIKE GLYCOPROTEIN
864	5b5f-A	3.7	STREPTAVIDIN
865	2gh7-B	3.7	STREPTAVIDIN
866	7lwn-A	3.7	SPIKE GLYCOPROTEIN
867	1df8-B	3.7	PROTEIN (STREPTAVIDIN)
868	1swh-B	3.7	CORE-STREPTAVIDIN
869	1hy2-D	3.7	STREPTAVIDIN
870	1swb-B	3.7	STREPTAVIDIN
871	7dx8-C	3.7	SPIKE GLYCOPROTEIN
872	7d03-A	3.7	SPIKE GLYCOPROTEIN
873	1nqm-C	3.7	STREPTAVIDIN
874	7m6f-A	3.7	SPIKE GLYCOPROTEIN
875	5xqi-A	3.7	PROTEIN ROGDI HOMOLOG
876	3ew1-C	3.7	RHIZAVIDIN
877	2izl-B	3.7	STREPTAVIDIN
878	1f4a-A	3.7	BETA-GALACTOSIDASE
879	6lng-F	3.7	STREPTAVIDIN
880	5n8j-C	3.7	STREPTAVIDIN
881	6esu-A	3.7	STREPTAVIDIN
882	5k68-A	3.7	STREPTAVIDIN
883	2izf-B	3.7	STREPTAVIDIN
884	3kg7-D	3.7	CURH
885	5mdr-C		CHITOPORIN
886	4y59-C	3.7	STREPTAVIDIN
887	5wq8-A	3.7	TYPE II SECRETION SYSTEM PROTEIN D
888	4jo6-D	3.7	STREPTAVIDIN
889	6i1x-G	3.7	TYPE II SECRETION SYSTEM PROTEIN D
890	6dv6-F	3.7	PROTEIN INVG
891	5wq9-H	3.7	TYPE II SECRETION SYSTEM PROTEIN D
892	2izh-B	3.7	STREPTAVIDIN
893	5mdo-B		CHITOPORIN
894	4jo6-A	3.7	STREPTAVIDIN
895	5mdr-F		CHITOPORIN
896	5n99-D	3.7	STREPTAVIDIN
897	7dpa-A	3.6	DEDICATOR OF CYTOKINESIS PROTEIN 5
898	4u3v-A	3.6	POLYKETIDE SYNTHASE PKSR
899	5mdq-A	3.6	CHITOPORIN
900	3muu-A	3.6	STRUCTURAL POLYPROTEIN
901	3esi-A	3.6	UNCHARACTERIZED PROTEIN
902	4iqh-A	3.6	DYSFERLIN
903	5xqi-D	3.6	PROTEIN ROGDI HOMOLOG
904	1n43-A	3.6	STREPTAVIDIN
905	1swt-A	3.6	PROTEIN (STREPTAVIDIN)
906	2rtn-B	3.6	STREPTAVIDIN
907	3kg6-D	3.6	CURF
908	1swe-D	3.6	STREPTAVIDIN
909	5b5g-B	3.6	STREPTAVIDIN
910	1srj-B	3.6	STREPTAVIDIN
911	7ke8-A	3.6	SPIKE GLYCOPROTEIN
912	6j6k-D	3.6	STREPTAVIDIN
913	4bx5-B	3.6	STREPTAVIDIN
914	5vcq-B	3.6	STREPTAVIDIN
915	7lwj-B	3.6	SPIKE GLYCOPROTEIN
916	2rth-D	3.6	STREPTAVIDIN
917	7k43-E	3.6	SARS-COV-2 SPIKE GLYCOPROTEIN
918	1rxk-B	3.6	STREPTAVIDIN
919	5n89-H	3.6	STREPTAVIDIN
920	4bbo-D	3.6	BLR5658 PROTEIN
921	2rte-D	3.6	STREPTAVIDIN
922	5n89-B	3.6	STREPTAVIDIN
923	5n99-Q	3.6	STREPTAVIDIN
924	7atp-A	3.6	SYNAPTOTAGMIN-1
925	4bx6-C	3.6	STREPTAVIDIN
926	5n99-M	3.6	STREPTAVIDIN
927	6xcm-B	3.6	SPIKE GLYCOPROTEIN
928	7byr-A	3.6	SARS-COV-2 SPIKE GLYCOPROTEIN
929	7l56-C	3.6	SPIKE GLYCOPROTEIN
930	5b5g-A	3.6	STREPTAVIDIN
931	7k43-A	3.6	SARS-COV-2 SPIKE GLYCOPROTEIN
932	6voz-A	3.6	STREPTAVIDIN
933	7nd6-B	3.6	SPIKE GLYCOPROTEIN
934	1vwd-B	3.6	STREPTAVIDIN
935	5f2b-A	3.6	STREPTAVIDIN
936	5vl5-A	3.6	STREPTAVIDIN
937	1mep-A	3.6	STREPTAVIDIN
938	7kdk-A	3.6	SPIKE GLYCOPROTEIN
939	7kbz-A	3.6	STREPTAVIDIN
940	6xcm-A	3.6	SPIKE GLYCOPROTEIN
941	6vp3-D	3.6	STREPTAVIDIN
942	2izf-D	3.6	STREPTAVIDIN
943	6t1g-A	3.6	STREPTAVIDIN
944	1swl-A	3.6	CORE-STREPTAVIDIN
945	5n8e-A	3.6	STREPTAVIDIN
946	1nqm-B	3.6	STREPTAVIDIN
947	7kea-A	3.6	SPIKE GLYCOPROTEIN
948	7l02-B	3.6	SPIKE GLYCOPROTEIN
949	2izi-A	3.6	STREPTAVIDIN
950	1swb-A	3.6	STREPTAVIDIN
951	6j6k-B	3.6	STREPTAVIDIN
952	1sle-D	3.6	STREPTAVIDIN
953	3wzp-A	3.6	STREPTAVIDIN
954	5lur-B	3.6	AVIDIN
955	6ess-A	3.6	STREPTAVIDIN
956	3wzq-A	3.6	STREPTAVIDIN
957	7b18-A	3.6	SPIKE GLYCOPROTEIN
958	1kff-C	3.6	STREPTAVIDIN
959	6vp1-A	3.6	STREPTAVIDIN
960	1swn-D	3.6	CORE-STREPTAVIDIN
961	6x29-A	3.6	SPIKE GLYCOPROTEIN
962	2iza-A	3.6	STREPTAVIDIN
963	4yvb-C	3.6	STREPTAVIDIN
964	1yqf-E	3.6	HYPOTHETICAL PROTEIN LMAJ011689
965	7l56-B	3.6	SPIKE GLYCOPROTEIN
966	1mm9-A	3.6	STREPTAVIDIN
967	3mg5-A	3.6	STREPTAVIDIN
968	7eb3-B	3.6	SPIKE GLYCOPROTEIN
969	6vxx-C	3.6	SARS-COV-2 SPIKE GLYCOPROTEIN
970	5vkx-A	3.6	STREPTAVIDIN
971	2cqt-A	3.6	CELLOBIOSE PHOSPHORYLASE
972	7ke9-A	3.6	SPIKE GLYCOPROTEIN
973	7a93-B	3.6	SPIKE GLYCOPROTEIN
974	1vwq-B	3.6	STREPTAVIDIN
975	7kl9-B	3.6	SPIKE GLYCOPROTEIN
976	7kdg-B	3.6	SPIKE GLYCOPROTEIN
977	2ize-B	3.6	STREPTAVIDIN
978	1swt-B	3.6	PROTEIN (STREPTAVIDIN)
979	5k49-A	3.6	STREPTAVIDIN
980	7kdk-C	3.6	SPIKE GLYCOPROTEIN
981	1vwe-B	3.6	STREPTAVIDIN
982	6xm4-B	3.6	SPIKE GLYCOPROTEIN
983	1vwj-B	3.6	STREPTAVIDIN
984	5b5f-B	3.6	STREPTAVIDIN
985	7p4z-B	3.6	AVIDIN
986	1swd-A	3.6	STREPTAVIDIN
987	6nb7-B	3.6	SPIKE GLYCOPROTEIN
988	7n8i-A	3.6	S2L20 FAB LIGHT CHAIN VARIABLE REGION
989	2rtg-D	3.6	STREPTAVIDIN
990	3esi-C	3.6	UNCHARACTERIZED PROTEIN
991	7ke7-B	3.6	SPIKE GLYCOPROTEIN
992	2izc-B	3.6	STREPTAVIDIN
993	6x6p-A	3.6	SARS-COV-2 SPIKE GLYCOPROTEIN
994	7ndb-B	3.6	SPIKE GLYCOPROTEIN
995	4bx7-B	3.6	STREPTAVIDIN
996	2rtg-B	3.6	STREPTAVIDIN
997	3muu-B	3.6	STRUCTURAL POLYPROTEIN
998	1vwk-B	3.6	STREPTAVIDIN
999	7knb-A	3.6	SARS-COV-2 SPIKE GLYCOPROTEIN
1000	7edj-A	3.6	SPIKE GLYCOPROTEIN
1001	6qvi-C	3.6	COMZ
1002	1srh-B	3.6	STREPTAVIDIN
1003	6gh7-C	3.6	STREPTAVIDIN
1004	6udc-B	3.6	STREPTAVIDIN
1005	2qcb-A	3.6	STREPTAVIDIN
1006	2rtf-D	3.6	STREPTAVIDIN
1007	6avk-B	3.6	STREPTAVIDIN
1008	1n43-C	3.6	STREPTAVIDIN
1009	2izk-A	3.6	STREPTAVIDIN
1010	2izd-B	3.6	STREPTAVIDIN
1011	7lcn-C	3.6	SPIKE GLYCOPROTEIN
1012	5n89-F	3.6	STREPTAVIDIN
1013	1swo-A	3.6	CORE-STREPTAVIDIN
1014	5to2-D	3.6	STREPTAVIDIN
1015	1pts-B	3.6	STREPTAVIDIN
1016	3kg8-A	3.6	CURJ
1017	2rtf-B	3.6	STREPTAVIDIN
1018	7k90-C	3.6	SPIKE GLYCOPROTEIN
1019	6anx-A	3.6	STREPTAVIDIN
1020	1str-D	3.6	STREPTAVIDIN
1021	1vwi-B	3.6	STREPTAVIDIN
1022	6vp1-C	3.6	STREPTAVIDIN
1023	5ira-A	3.6	ARTIFICIAL METATHESASE
1024	5w0w-B	3.6	SERINE/THREONINE-PROTEIN PHOSPHATASE 2A 65 KDA RE
1025	7knh-C	3.6	SARS-COV-2 SPIKE GLYCOPROTEIN
1026	5wbc-A	3.6	STREPTAVIDIN
1027	2rtl-A	3.6	STREPTAVIDIN
1028	3esi-B	3.6	UNCHARACTERIZED PROTEIN
1029	7dwz-A	3.6	SPIKE GLYCOPROTEIN
1030	1kl4-A	3.6	STREPTAVIDIN
1031	2rtd-D	3.6	STREPTAVIDIN
1032	3kg6-A	3.6	CURF
1033	6gh7-D	3.6	STREPTAVIDIN
1034	1kl3-C	3.6	STREPTAVIDIN
1035	1swp-C	3.6	CORE-STREPTAVIDIN
1036	1vwl-B	3.6	STREPTAVIDIN
1037	6oaz-B	3.6	LIPOPROTEIN LIPASE
1038	7ej5-A	3.6	SPIKE GLYCOPROTEIN
1039	3pk2-A	3.6	STREPTAVIDIN
1040	1ndj-B	3.6	STREPTAVIDIN
1041	3esi-D	3.6	UNCHARACTERIZED PROTEIN
1042	1swk-D	3.6	CORE-STREPTAVIDIN
1043	2rti-B	3.6	STREPTAVIDIN
1044	3wyq-A	3.6	STREPTAVIDIN
1045	7l56-A	3.6	SPIKE GLYCOPROTEIN
1046	2rtd-B	3.6	STREPTAVIDIN
1047	7jv6-B	3.6	SARS-COV-2 SPIKE GLYCOPROTEIN
1048	5jd2-C	3.6	STREPTAVIDIN
1049	3mg5-C	3.6	STREPTAVIDIN
1050	7b62-A	3.6	SPIKE GLYCOPROTEIN
1051	6oaz-C	3.6	LIPOPROTEIN LIPASE
1052	7lws-B	3.6	SPIKE GLYCOPROTEIN
1053	7nda-A	3.6	SPIKE GLYCOPROTEIN
1054	5b5g-C	3.6	STREPTAVIDIN
1055	5n8b-B	3.6	STREPTAVIDIN
1056	2rtb-B	3.6	STREPTAVIDIN
1057	1nqm-A	3.6	STREPTAVIDIN
1058	6vp1-D	3.6	STREPTAVIDIN
1059	7knl-A	3.6	STREPTAVIDIN
1060	5n89-D	3.6	STREPTAVIDIN
1061	4ln9-B	3.6	RIFAMYCIN POLYKETIDE SYNTHASE
1062	2izg-B	3.6	STREPTAVIDIN
1063	2rto-B	3.6	STREPTAVIDIN
1064	1sld-B	3.6	STREPTAVIDIN
1065	7p78-A	3.6	SPIKE GLYCOPROTEIN
1066	1n9m-B	3.6	STREPTAVIDIN
1067	2rtp-B	3.6	STREPTAVIDIN
1068	7dzx-C	3.6	SPIKE GLYCOPROTEIN
1069	6t2y-A	3.6	STREPTAVIDIN
1070	4oka-A	3.6	STREPTAVIDIN
1071	1n43-B	3.6	STREPTAVIDIN
1072	7n01-C	3.6	SPIKE GLYCOPROTEIN
1073	7ke6-A	3.6	SPIKE GLYCOPROTEIN
1074	6j6k-C	3.6	STREPTAVIDIN
1075	5vcq-A	3.6	STREPTAVIDIN
1076	5n89-M	3.6	STREPTAVIDIN
1077	7cyp-C	3.6	SARS-COV-2 SPIKE GLYCOPROTEIN
1078	3ew1-A	3.6	RHIZAVIDIN
1079	6hdv-C	3.6	AFIFAVIDIN
1080	6dv6-C	3.6	PROTEIN INVG
1081	4y5d-C	3.6	STREPTAVIDIN
1082	7jwy-C	3.6	SPIKE GLYCOPROTEIN
1083	5n99-S	3.6	STREPTAVIDIN
1084	3wzo-D	3.6	STREPTAVIDIN
1085	1f4h-D	3.6	BETA-GALACTOSIDASE
1086	5zdh-H	3.6	TYPE II SECRETION SYSTEM PROTEIN D
1087	3iap-B	3.6	BETA-GALACTOSIDASE
1088	4y59-A	3.6	STREPTAVIDIN
1089	5zdh-A	3.6	TYPE II SECRETION SYSTEM PROTEIN D
1090	1jyn-A	3.6	BETA-GALACTOSIDASE
1091	3hn3-B	3.6	BETA-GLUCURONIDASE
1092	5a51-A	3.6	AT3G17980
1093	7a1r-A	3.5	SYNAPTOTAGMIN
1094	6w6m-A	3.5	TYPE IV PILUS SECRETIN PILQ FAMILY PROTEIN
1095	6qvi-A	3.5	COMZ
1096	6s4q-A	3.5	STREPTAVIDIN
1097	2rth-B	3.5	STREPTAVIDIN
1098	6sos-C	3.5	STREPTAVIDIN
1099	7jof-D	3.5	ISOFORM 6 OF DYSFERLIN
1100	3wzo-A	3.5	STREPTAVIDIN
1101	1yqf-F	3.5	HYPOTHETICAL PROTEIN LMAJ011689
1102	7czy-A	3.5	SPIKE GLYCOPROTEIN
1103	6vp1-B	3.5	STREPTAVIDIN
1104	7cws-R	3.5	HEAVY CHAIN OF FC05 FAB
1105	7cak-B	3.5	SPIKE GLYCOPROTEIN
1106	4gjs-A	3.5	STREPTAVIDIN
1107	6s50-B	3.5	STREPTAVIDIN
1108	7krq-A	3.5	SPIKE GLYCOPROTEIN
1109	6xm4-A	3.5	SPIKE GLYCOPROTEIN
1110	1n9m-D	3.5	STREPTAVIDIN
1111	7eb5-A	3.5	SPIKE GLYCOPROTEIN
1112	7cak-A	3.5	SPIKE GLYCOPROTEIN
1113	7czz-C	3.5	SPIKE GLYCOPROTEIN
1114	6udb-B	3.5	STREPTAVIDIN
1115	6oaz-D	3.5	LIPOPROTEIN LIPASE
1116	7k8x-C	3.5	SPIKE GLYCOPROTEIN
1117	6i1x-B	3.5	TYPE II SECRETION SYSTEM PROTEIN D
1118	6vp3-C	3.5	STREPTAVIDIN
1119	6xm3-A	3.5	SPIKE GLYCOPROTEIN
1120	1vwc-B	3.5	STREPTAVIDIN
1121	6xkl-A	3.5	SPIKE GLYCOPROTEIN
1122	3mwx-B	3.5	ALDOSE 1-EPIMERASE
1123	2g5l-A	3.5	STREPTAVIDIN
1124	7jwy-A	3.5	SPIKE GLYCOPROTEIN
1125	3ry1-B	3.5	STREPTAVIDIN
1126	7ld1-C	3.5	SPIKE GLYCOPROTEIN
1127	7kbz-D	3.5	STREPTAVIDIN
1128	7ljr-B	3.5	SPIKE GLYCOPROTEIN
1129	7lcn-K	3.5	SPIKE GLYCOPROTEIN
1130	6t30-A	3.5	STREPTAVIDIN
1131	5bp2-D	3.5	MYCOCEROSIC ACID SYNTHASE-LIKE POLYKETIDE SYNTHAS
1132	1slf-B	3.5	STREPTAVIDIN
1133	7mte-B	3.5	SPIKE GLYCOPROTEIN
1134	7cac-A	3.5	SPIKE GLYCOPROTEIN
1135	1nbx-C	3.5	STREPTAVIDIN
1136	7k8s-C	3.5	SPIKE GLYCOPROTEIN
1137	6vjk-E	3.5	STREPTAVIDIN
1138	7lww-C	3.5	SPIKE GLYCOPROTEIN
1139	7a96-B	3.5	SPIKE GLYCOPROTEIN
1140	4bzg-B	3.5	ALDOSE 1-EPIMERASE
1141	3wzq-C	3.5	STREPTAVIDIN
1142	7a95-B	3.5	SPIKE GLYCOPROTEIN
1143	7kbz-B	3.5	STREPTAVIDIN
1144	7nt9-B	3.5	SPIKE GLYCOPROTEIN
1145	1srf-A	3.5	STREPTAVIDIN
1146	1lel-A	3.5	AVIDIN
1147	7a93-A	3.5	SPIKE GLYCOPROTEIN
1148	7cab-C	3.5	SARS-COV-2 SPIKE GLYCOPROTEIN
1149	2rtm-A	3.5	STREPTAVIDIN
1150	7b18-B	3.5	SPIKE GLYCOPROTEIN
1151	6k97-B	3.5	FUSION DH
1152	7efd-A	3.5	STREPTAVIDIN
1153	7cai-C	3.5	SPIKE GLYCOPROTEIN
1154	7p4z-A	3.5	AVIDIN
1155	7edf-B	3.5	SPIKE GLYCOPROTEIN
1156	4fer-B	3.5	EXPANSIN-YOAJ
1157	7d0d-A	3.5	SPIKE GLYCOPROTEIN
1158	7cac-B	3.5	SPIKE GLYCOPROTEIN
1159	5vcq-C	3.5	STREPTAVIDIN
1160	6w6m-B	3.5	TYPE IV PILUS SECRETIN PILQ FAMILY PROTEIN
1161	7kdg-C	3.5	SPIKE GLYCOPROTEIN
1162	7kj4-B	3.5	SPIKE GLYCOPROTEIN
1163	7kj5-C	3.5	SPIKE GLYCOPROTEIN
1164	7lwm-A	3.5	SPIKE GLYCOPROTEIN
1165	7my2-B	3.5	SPIKE GLYCOPROTEIN
1166	1srf-B	3.5	STREPTAVIDIN
1167	6ud1-B	3.5	STREPTAVIDIN
1168	6t31-B	3.5	STREPTAVIDIN
1169	7eb5-B	3.5	SPIKE GLYCOPROTEIN
1170	6vp3-A	3.5	STREPTAVIDIN
1171	7dx0-A	3.5	SPIKE GLYCOPROTEIN
1172	7ra8-B	3.5	SPIKE GLYCOPROTEIN
1173	3rdm-A	3.5	STREPTAVIDIN
1174	6acd-C	3.5	SPIKE GLYCOPROTEIN
1175	1ij8-A	3.5	AVIDIN
1176	7mtc-B	3.5	SPIKE GLYCOPROTEIN
1177	6ud1-A	3.5	STREPTAVIDIN
1178	3wzp-C	3.5	STREPTAVIDIN
1179	7my2-C	3.5	SPIKE GLYCOPROTEIN
1180	4ln9-A	3.5	RIFAMYCIN POLYKETIDE SYNTHASE
1181	7kj2-C	3.5	SPIKE GLYCOPROTEIN
1182	1mep-C	3.5	STREPTAVIDIN
1183	6gmi-A	3.5	STREPTAVIDIN
1184	6vp3-B	3.5	STREPTAVIDIN
1185	7k8t-B	3.5	SPIKE GLYCOPROTEIN
1186	6oau-A	3.5	LIPOPROTEIN LIPASE
1187	2rte-B	3.5	STREPTAVIDIN
1188	6crx-C	3.5	SPIKE GLYCOPROTEIN,FIBRITIN
1189	6xey-B	3.5	SARS-COV-2 SPIKE GLYCOPROTEIN
1190	7edg-B	3.5	SPIKE GLYCOPROTEIN
1191	2wpu-A	3.5	STREPTAVIDIN
1192	7edj-C	3.5	SPIKE GLYCOPROTEIN
1193	7d03-B	3.5	SPIKE GLYCOPROTEIN
1194	5n8e-D	3.5	STREPTAVIDIN
1195	6zgf-B	3.5	SPIKE GLYCOPROTEIN
1196	6avk-A	3.5	STREPTAVIDIN
1197	6e7k-A	3.5	LIPOPROTEIN LIPASE
1198	2c1s-A	3.5	BIOTIN BINDING PROTEIN A
1199	2zsc-A	3.5	TAMAVIDIN2
1200	2rtr-B	3.5	STREPTAVIDIN
1201	7knh-A	3.5	SARS-COV-2 SPIKE GLYCOPROTEIN
1202	6kz8-B	3.5	PHOSPHOLIPASE D ALPHA 1
1203	7kkk-C	3.5	SARS-COV-2 SPIKE GLYCOPROTEIN
1204	7chh-A	3.5	SPIKE GLYCOPROTEIN
1205	7nd3-B	3.5	SPIKE GLYCOPROTEIN
1206	5lal-A	3.5	DIRIGENT PROTEIN 6
1207	7kdi-A	3.5	SPIKE GLYCOPROTEIN
1208	1srh-A	3.5	STREPTAVIDIN
1209	4gjs-B	3.5	STREPTAVIDIN
1210	2rtc-B	3.5	STREPTAVIDIN
1211	6zox-B	3.5	SPIKE GLYCOPROTEIN
1212	1swp-B	3.5	CORE-STREPTAVIDIN
1213	7lyo-B	3.5	SPIKE GLYCOPROTEIN
1214	7n9c-B	3.5	SPIKE GLYCOPROTEIN
1215	3x00-B	3.5	STREPTAVIDIN
1216	7m0j-C	3.5	SPIKE GLYCOPROTEIN
1217	3re6-A	3.5	STREPTAVIDIN
1218	5n8j-D	3.5	STREPTAVIDIN
1219	3i3b-B	3.5	BETA-GALACTOSIDASE
1220	6gh7-A	3.5	STREPTAVIDIN
1221	5t88-A	3.5	PROLYL ENDOPEPTIDASE
1222	6hdt-B	3.5	SHORT AFIFAVIDIN
1223	5buy-F	3.5	3-HYDROXYACYL-[ACYL-CARRIER-PROTEIN] DEHYDRATASE
1224	2y3f-A	3.5	STREPTAVIDIN
1225	1bhg-B	3.5	BETA-GLUCURONIDASE
1226	5n7x-F	3.5	STREPTAVIDIN
1227	4pr7-A	3.4	OLIGOGALACTURONATE-SPECIFIC PORIN KDGM
1228	6kz8-A	3.4	PHOSPHOLIPASE D ALPHA 1
1229	5d9g-A	3.4	TIP41-LIKE PROTEIN
1230	6s6z-A	3.4	BETA-GALACTOSIDASE
1231	1xfd-A	3.4	DIPEPTIDYL AMINOPEPTIDASE-LIKE PROTEIN 6
1232	4pux-A	3.4	UNCHARACTERIZED PROTEIN
1233	4ggt-B	3.4	BRADAVIDIN 2
1234	2hcz-X	3.4	BETA-EXPANSIN 1A
1235	7r8m-C	3.4	SPIKE GLYCOPROTEIN
1236	6udb-D	3.4	STREPTAVIDIN
1237	6mvf-D	3.4	BETA-GALACTOSIDASE/BETA-GLUCURONIDASE
1238	4npj-B	3.4	EXTENDED SYNAPTOTAGMIN-2
1239	2bh0-A	3.4	YOAJ
1240	7as6-A	3.4	SYNAPTOTAGMIN-1
1241	3qv0-A	3.4	MITOCHONDRIAL ACIDIC PROTEIN MAM33
1242	4fer-A	3.4	EXPANSIN-YOAJ
1243	7a98-C	3.4	SPIKE GLYCOPROTEIN
1244	1slg-D	3.4	STREPTAVIDIN
1245	4y59-B	3.4	STREPTAVIDIN
1246	1swl-B	3.4	CORE-STREPTAVIDIN
1247	2rtk-A	3.4	STREPTAVIDIN
1248	4fft-B	3.4	EXPANSIN-YOAJ
1249	3c5o-A	3.4	UPF0311 PROTEIN RPA1785
1250	7nd3-A	3.4	SPIKE GLYCOPROTEIN
1251	7czp-C	3.4	SPIKE GLYCOPROTEIN
1252	1rxh-A	3.4	STREPTAVIDIN
1253	3ry1-A	3.4	STREPTAVIDIN
1254	3c5o-B	3.4	UPF0311 PROTEIN RPA1785
1255	4bj8-N	3.4	ZEBAVIDIN
1256	6leg-A	3.4	BETA-D-GLUCURONIDASE
1257	3wzp-B	3.4	STREPTAVIDIN
1258	7efc-A	3.4	STREPTAVIDIN
1259	7ke7-C	3.4	SPIKE GLYCOPROTEIN
1260	3rdo-A	3.4	STREPTAVIDIN
1261	4iqh-B	3.4	DYSFERLIN
1262	3wzp-D	3.4	STREPTAVIDIN
1263	1n9y-D	3.4	STREPTAVIDIN
1264	7k8w-A	3.4	SPIKE GLYCOPROTEIN
1265	6zoy-C	3.4	SPIKE GLYCOPROTEIN
1266	6zgg-A	3.4	SPIKE GLYCOPROTEIN
1267	7k8t-C	3.4	SPIKE GLYCOPROTEIN
1268	7ld1-A	3.4	SPIKE GLYCOPROTEIN
1269	7mtc-A	3.4	SPIKE GLYCOPROTEIN
1270	6zdh-B	3.4	SPIKE GLYCOPROTEIN
1271	7kne-B	3.4	SARS-COV-2 SPIKE GLYCOPROTEIN
1272	2uz2-A	3.4	XENAVIDIN
1273	6ob0-B	3.4	LIPOPROTEIN LIPASE
1274	6udb-C	3.4	STREPTAVIDIN
1275	6x2b-B	3.4	SPIKE GLYCOPROTEIN
1276	6sok-B	3.4	STREPTAVIDIN
1277	7cyp-A	3.4	SARS-COV-2 SPIKE GLYCOPROTEIN
1278	5n8b-G	3.4	STREPTAVIDIN
1279	7ej4-A	3.4	SPIKE GLYCOPROTEIN
1280	1yqf-B	3.4	HYPOTHETICAL PROTEIN LMAJ011689
1281	6zgf-A	3.4	SPIKE GLYCOPROTEIN
1282	7nd7-B	3.4	SPIKE GLYCOPROTEIN
1283	6ooc-D	3.4	DIRIGENT PROTEIN
1284	5n8b-A	3.4	STREPTAVIDIN
1285	1xfd-B	3.4	DIPEPTIDYL AMINOPEPTIDASE-LIKE PROTEIN 6
1286	3vgw-H	3.4	AVIDIN
1287	1swa-C	3.4	STREPTAVIDIN
1288	5n4d-A	3.4	PROLYL OLIGOPEPTIDASE
1289	7rw2-B	3.4	SPIKE GLYCOPROTEIN
1290	3wzq-B	3.4	STREPTAVIDIN
1291	2g5l-B	3.4	STREPTAVIDIN
1292	1swn-A	3.4	CORE-STREPTAVIDIN
1293	7lws-A	3.4	SPIKE GLYCOPROTEIN
1294	5n4c-A	3.4	PROLYL OLIGOPEPTIDASE
1295	3ew2-A	3.4	RHIZAVIDIN
1296	4y5d-A	3.4	STREPTAVIDIN
1297	7nt9-A	3.4	SPIKE GLYCOPROTEIN
1298	7dx2-B	3.4	SPIKE GLYCOPROTEIN
1299	1swc-A	3.4	STREPTAVIDIN
1300	4y59-D	3.4	STREPTAVIDIN
1301	6hdt-A	3.4	SHORT AFIFAVIDIN
1302	6xf6-B	3.4	SPIKE GLYCOPROTEIN
1303	4jnj-D	3.4	STREPTAVIDIN/RHIZAVIDIN HYBRID
1304	7nda-C	3.4	SPIKE GLYCOPROTEIN
1305	3act-B	3.4	CELLOBIOSE PHOSPHORYLASE
1306	1rxj-C	3.4	STREPTAVIDIN
1307	7k8u-C	3.4	SPIKE GLYCOPROTEIN
1308	6ooc-C	3.4	DIRIGENT PROTEIN
1309	7ls9-C	3.4	SPIKE GLYCOPROTEIN
1310	5iru-C	3.4	AVIDIN
1311	7ls9-A	3.4	SPIKE GLYCOPROTEIN
1312	7lwk-B	3.4	SPIKE GLYCOPROTEIN
1313	4fg2-A	3.4	EXPANSIN-YOAJ
1314	7kdi-B	3.4	SPIKE GLYCOPROTEIN
1315	3ew2-F	3.4	RHIZAVIDIN
1316	3vhi-B	3.4	AVIDIN
1317	7n0h-C	3.4	SPIKE GLYCOPROTEIN
1318	7a1r-B	3.4	SYNAPTOTAGMIN
1319	6qbb-B	3.4	STREPTAVIDIN
1320	7eb4-C	3.4	SPIKE GLYCOPROTEIN
1321	3rdx-A	3.4	STREPTAVIDIN
1322	3x00-A	3.4	STREPTAVIDIN
1323	6z97-C	3.4	SPIKE GLYCOPROTEIN,FIBRITIN
1324	7lwj-C	3.4	SPIKE GLYCOPROTEIN
1325	7k43-B	3.4	SARS-COV-2 SPIKE GLYCOPROTEIN
1326	7rw2-A	3.4	SPIKE GLYCOPROTEIN
1327	6xo4-A	3.4	TOGAVIRIN
1328	6vjk-B	3.4	STREPTAVIDIN
1329	6qsy-A	3.4	STREPTAVIDIN
1330	4bj8-H	3.4	ZEBAVIDIN
1331	6dv6-O	3.4	PROTEIN INVG
1332	6dv3-C	3.4	PROTEIN INVG
1333	6dv3-M	3.4	PROTEIN INVG
1334	4duw-B	3.4	BETA-GALACTOSIDASE
1335	3wyp-A	3.4	STREPTAVIDIN
1336	4bj8-M	3.4	ZEBAVIDIN
1337	7ej5-C	3.4	SPIKE GLYCOPROTEIN
1338	6hds-A	3.4	SHORT AFIFAVIDIN
1339	4fft-A	3.4	EXPANSIN-YOAJ
1340	4xzv-D	3.4	MALTOSE-BINDING PERIPLASMIC PROTEIN,TP53-REGULATE
1341	3wyp-C	3.4	STREPTAVIDIN
1342	6jo8-F	3.4	TOGAVIRIN
1343	4bp8-B	3.4	OLIGOPEPTIDASE B
1344	3d30-A	3.3	EXPANSIN LIKE PROTEIN
1345	4aip-B		FE-REGULATED PROTEIN B
1346	4xzv-B	3.3	MALTOSE-BINDING PERIPLASMIC PROTEIN,TP53-REGULATE
1347	2nq3-A	3.3	ITCHY HOMOLOG E3 UBIQUITIN PROTEIN LIGASE
1348	5hi8-A	3.3	ANTENNA PROTEIN
1349	7a4a-A	3.3	INTEGRASE CATALYTIC DOMAIN-CONTAINING PROTEIN
1350	5n4b-A	3.3	PROLYL OLIGOPEPTIDASE
1351	3kg7-C	3.3	CURH
1352	7btx-L		MITOCHONDRIAL OUTER MEMBRANE BETA-BARREL PROTEIN
1353	1hpl-A	3.3	LIPASE
1354	6s50-A	3.3	STREPTAVIDIN
1355	5lal-B	3.3	DIRIGENT PROTEIN 6
1356	6nyc-A	3.3	MUNC13-1
1357	3t0d-A	3.3	BETA-GALACTOSIDASE
1358	4fg2-B	3.3	EXPANSIN-YOAJ
1359	3kwt-A	3.3	MUNC13-1
1360	4ihb-D	3.3	DYSFERLIN
1361	3ew2-G	3.3	RHIZAVIDIN
1362	6xf5-B	3.3	SPIKE GLYCOPROTEIN
1363	6vjk-K	3.3	STREPTAVIDIN
1364	7a4a-B	3.3	INTEGRASE CATALYTIC DOMAIN-CONTAINING PROTEIN
1365	3szh-D	3.3	AVIDIN/STREPTAVIDIN
1366	7mjj-A	3.3	SPIKE GLYCOPROTEIN
1367	5n4c-C	3.3	PROLYL OLIGOPEPTIDASE
1368	7n1x-A	3.3	SPIKE GLYCOPROTEIN
1369	4bj8-B	3.3	ZEBAVIDIN
1370	5n4c-B	3.3	PROLYL OLIGOPEPTIDASE
1371	6ood-A	3.3	PTEROCARPAN SYNTHASE DIRIGENT PROTEIN PSPTS1
1372	1kl3-B	3.3	STREPTAVIDIN
1373	7lwv-A	3.3	SPIKE GLYCOPROTEIN
1374	7lwi-C	3.3	SPIKE GLYCOPROTEIN
1375	7edj-B	3.3	SPIKE GLYCOPROTEIN
1376	7cyp-B	3.3	SARS-COV-2 SPIKE GLYCOPROTEIN
1377	6acd-B	3.3	SPIKE GLYCOPROTEIN
1378	7ra8-E	3.3	SPIKE GLYCOPROTEIN
1379	2izl-D	3.3	STREPTAVIDIN
1380	7dx3-C	3.3	SPIKE GLYCOPROTEIN
1381	4ihb-E	3.3	DYSFERLIN
1382	5n8e-C	3.3	STREPTAVIDIN
1383	7jwy-B	3.3	SPIKE GLYCOPROTEIN
1384	5n8b-D	3.3	STREPTAVIDIN
1385	1uoq-A	3.3	PROLYL ENDOPEPTIDASE
1386	7edh-C	3.3	SPIKE GLYCOPROTEIN
1387	7dx3-B	3.3	SPIKE GLYCOPROTEIN
1388	3c5o-D	3.3	UPF0311 PROTEIN RPA1785
1389	7kms-B	3.3	ANGIOTENSIN-CONVERTING ENZYME 2
1390	7n1q-A	3.3	SPIKE GLYCOPROTEIN
1391	1xfd-D	3.3	DIPEPTIDYL AMINOPEPTIDASE-LIKE PROTEIN 6
1392	3vgw-G	3.3	AVIDIN
1393	6imm-T	3.3	SPIKE GLYCOPROTEIN E1
1394	7czz-B	3.3	SPIKE GLYCOPROTEIN
1395	6x2b-A	3.3	SPIKE GLYCOPROTEIN
1396	7kj5-A	3.3	SPIKE GLYCOPROTEIN
1397	7ej5-B	3.3	SPIKE GLYCOPROTEIN
1398	6zb5-B	3.3	SPIKE GLYCOPROTEIN
1399	6zp7-C	3.3	SPIKE GLYCOPROTEIN
1400	7cn4-C	3.3	SPIKE GLYCOPROTEIN
1401	7a29-B	3.3	SPIKE GLYCOPROTEIN
1402	1kl4-B	3.3	STREPTAVIDIN
1403	6crx-B	3.3	SPIKE GLYCOPROTEIN,FIBRITIN
1404	7czs-C	3.3	SPIKE GLYCOPROTEIN
1405	7krs-B	3.3	SPIKE GLYCOPROTEIN
1406	5uw5-D	3.3	PEPTIDE CYCLASE 1
1407	4ooc-A	3.3	PHTHIOCEROL SYNTHESIS POLYKETIDE SYNTHASE TYPE I
1408	7ra8-A	3.3	SPIKE GLYCOPROTEIN
1409	7a97-C	3.3	SPIKE GLYCOPROTEIN
1410	5zdh-B	3.3	TYPE II SECRETION SYSTEM PROTEIN D
1411	1kl5-B	3.3	STREPTAVIDIN
1412	6vjk-L	3.3	STREPTAVIDIN
1413	7edi-C	3.3	SPIKE GLYCOPROTEIN
1414	6hdt-D	3.3	SHORT AFIFAVIDIN
1415	5n4e-B	3.3	PROLYL OLIGOPEPTIDASE
1416	7dzw-A	3.3	SPIKE GLYCOPROTEIN
1417	7edh-B	3.3	SPIKE GLYCOPROTEIN
1418	7l7k-B	3.3	SPIKE GLYCOPROTEIN
1419	1sts-D	3.3	STREPTAVIDIN
1420	7m6e-A	3.3	SPIKE GLYCOPROTEIN
1421	7knh-B	3.3	SARS-COV-2 SPIKE GLYCOPROTEIN
1422	4gda-A	3.3	STREPTAVIDIN
1423	5n8w-B	3.3	STREPTAVIDIN
1424	7jzl-A	3.3	SPIKE GLYCOPROTEIN
1425	1xfd-C	3.3	DIPEPTIDYL AMINOPEPTIDASE-LIKE PROTEIN 6
1426	7a25-C	3.3	SPIKE GLYCOPROTEIN
1427	6sok-A	3.3	STREPTAVIDIN
1428	6udc-D	3.3	STREPTAVIDIN
1429	7ke4-B	3.3	SPIKE GLYCOPROTEIN
1430	6nb7-C	3.3	SPIKE GLYCOPROTEIN
1431	7my3-B	3.3	SPIKE GLYCOPROTEIN
1432	1vyo-A	3.3	AVIDIN
1433	6xs6-A	3.3	SPIKE GLYCOPROTEIN
1434	7d0c-A	3.3	SPIKE GLYCOPROTEIN
1435	5cf7-A	3.3	PHTHIOCEROL SYNTHESIS POLYKETIDE SYNTHASE TYPE I
1436	5n4c-D	3.3	PROLYL OLIGOPEPTIDASE
1437	6zow-A	3.3	SPIKE GLYCOPROTEIN
1438	7a4a-C	3.3	INTEGRASE CATALYTIC DOMAIN-CONTAINING PROTEIN
1439	7ej4-B	3.3	SPIKE GLYCOPROTEIN
1440	1rsu-B	3.3	STREPTAVIDIN
1441	7df3-A	3.3	SPIKE GLYCOPROTEIN
1442	7lqv-C	3.3	SPIKE GLYCOPROTEIN
1443	6zhd-B	3.3	SPIKE GLYCOPROTEIN,FIBRITIN
1444	5n99-I	3.3	STREPTAVIDIN
1445	3vgw-E	3.3	AVIDIN
1446	7e7d-A	3.3	SPIKE GLYCOPROTEIN,COLLAGEN ALPHA-1(I) CHAIN
1447	7kdj-A	3.3	SPIKE GLYCOPROTEIN
1448	3t6f-B	3.3	STREPTAVIDIN
1449	7jzn-A	3.3	SPIKE GLYCOPROTEIN
1450	6s6z-F	3.3	BETA-GALACTOSIDASE
1451	6zow-C	3.3	SPIKE GLYCOPROTEIN
1452	7bbh-A	3.3	SURFACE GLYCOPROTEIN
1453	7a92-A	3.3	ANGIOTENSIN-CONVERTING ENZYME 2
1454	6vjk-I	3.3	STREPTAVIDIN
1455	5uw6-D	3.3	PEPTIDE CYCLASE 1
1456	6w2u-C	3.3	SPIKE GLYCOPROTEIN E1
1457	2a8g-A	3.3	AVIDIN
1458	6e7k-B	3.3	LIPOPROTEIN LIPASE
1459	7dx5-C	3.3	SPIKE GLYCOPROTEIN
1460	6vjk-C	3.3	STREPTAVIDIN
1461	6oau-B	3.3	LIPOPROTEIN LIPASE
1462	1kl5-C	3.3	STREPTAVIDIN
1463	5n99-A	3.3	STREPTAVIDIN
1464	6qsr-A	3.3	AMP-DEPENDENT SYNTHETASE AND LIGASE
1465	5hlm-B	3.3	AVIDIN
1466	5n89-O	3.3	STREPTAVIDIN
1467	7dzy-C	3.3	SPIKE GLYCOPROTEIN
1468	6hds-C	3.3	SHORT AFIFAVIDIN
1469	2f1c-X		OUTER MEMBRANE PROTEIN G
1470	3mv1-3	3.3	BETA-GALACTOSIDASE
1471	3s4d-A	3.3	LACTOSE PHOSPHORYLASE
1472	4bze-B	3.3	ALDOSE 1-EPIMERASE
1473	5n4f-A	3.3	PROLYL OLIGOPEPTIDASE
1474	4bbo-C	3.3	BLR5658 PROTEIN
1475	3g0g-D	3.3	DIPEPTIDYL PEPTIDASE 4
1476	4ytx-P	3.3	MITOCHONDRIAL DISTRIBUTION AND MORPHOLOGY PROTEIN
1477	6ob0-C	3.3	LIPOPROTEIN LIPASE
1478	4bp9-D	3.3	OLIGOPEPTIDASSE B
1479	3rdq-A	3.3	STREPTAVIDIN
1480	4fg4-A	3.3	EXPANSIN-YOAJ
1481	4zw0-B	3.3	3-HYDROXYACYL-[ACYL-CARRIER-PROTEIN] DEHYDRATASE
1482	5tz7-A	3.3	CURK
1483	6jz1-B	3.3	BETA-GLUCURONIDASE
1484	4jcw-B	3.3	CELLULOSE BINDING PROTEIN
1485	3vdc-C	3.3	BETA-GALACTOSIDASE
1486	3v8x-A		TRANSFERRIN-BINDING PROTEIN 1
1487	4aip-A		FE-REGULATED PROTEIN B
1488	6eca-B	3.3	BETA-GLUCURONIDASE
1489	3re5-A	3.3	STREPTAVIDIN
1490	6crz-A	3.3	SPIKE GLYCOPROTEIN,FIBRITIN
1491	6lng-C	3.3	STREPTAVIDIN
1492	6cs0-A	3.3	SPIKE GLYCOPROTEIN,FIBRITIN
1493	2xe4-A	3.3	OLIGOPEPTIDASE B
1494	3bnv-D	3.2	CJ0977
1495	6gut-B	3.2	23S RRNA PSEUDOURIDINE SYNTHASE D,PILA
1496	6qp8-A	3.2	IP13724P
1497	1aq3-A	3.2	PROTEIN (BACTERIOPHAGE MS2 COAT PROTEIN)
1498	6jjt-D	3.2	PHNH
1499	1rn7-A	3.2	CYSTATIN D
1500	5k21-B	3.2	PYOCYANIN DEMETHYLASE
1501	4i60-A	3.2	AVIDIN
1502	5w68-M	3.2	PUTATIVE TYPE II SECRETION PROTEIN
1503	1gpl-A	3.2	RP2 LIPASE
1504	2vxq-A	3.2	POLLEN ALLERGEN PHL P 2
1505	3szi-A	3.2	AVIDIN/STREPTAVIDIN
1506	5a4x-A	3.2	AT3G17980
1507	1bu8-A	3.2	PROTEIN (PANCREATIC LIPASE RELATED PROTEIN 2)
1508	6cs1-C	3.2	SPIKE GLYCOPROTEIN,FIBRITIN
1509	5jqo-D	3.2	MITOCHONDRIAL DISTRIBUTION AND MORPHOLOGY PROTEIN
1510	6vsb-B	3.2	SARS-COV-2 SPIKE GLYCOPROTEIN
1511	6crx-A	3.2	SPIKE GLYCOPROTEIN,FIBRITIN
1512	3ft1-C	3.2	PHL P 3 ALLERGEN
1513	7lrt-A	3.2	ANTIBODY A23-58.1 HEAVY CHAIN
1514	2ofa-A	3.2	AVIDIN-RELATED PROTEIN 4/5
1515	2bc3-B	3.2	STREPTAVIDIN
1516	5n8t-A	3.2	STREPTAVIDIN
1517	7akd-B	3.2	SPIKE GLYCOPROTEIN
1518	1ldo-B	3.2	AVIDIN
1519	7dx2-A	3.2	SPIKE GLYCOPROTEIN
1520	6zgg-B	3.2	SPIKE GLYCOPROTEIN
1521	3mm0-N	3.2	AVIDIN, AVIDIN-RELATED PROTEIN 4/5
1522	5n99-G	3.2	STREPTAVIDIN
1523	7l7k-A	3.2	SPIKE GLYCOPROTEIN
1524	7lxz-B	3.2	SPIKE GLYCOPROTEIN
1525	5tz6-B	3.2	CURJ
1526	5uw5-B	3.2	PEPTIDE CYCLASE 1
1527	7kms-C	3.2	ANGIOTENSIN-CONVERTING ENZYME 2
1528	7dx7-A	3.2	SPIKE GLYCOPROTEIN
1529	4jo6-B	3.2	STREPTAVIDIN
1530	7mjm-C	3.2	SPIKE GLYCOPROTEIN
1531	6can-A	3.2	PROLYL ENDOPEPTIDASE
1532	5to2-B	3.2	STREPTAVIDIN
1533	5jql-I	3.2	PROTEIN UPS1, MITOCHONDRIAL
1534	1h2z-A	3.2	PROLYL ENDOPEPTIDASE
1535	5hlm-C	3.2	AVIDIN
1536	7cac-C	3.2	SPIKE GLYCOPROTEIN
1537	3ft1-D	3.2	PHL P 3 ALLERGEN
1538	7lxz-A	3.2	SPIKE GLYCOPROTEIN
1539	4amy-A	3.2	PROLYL ENDOPEPTIDASE
1540	4xzv-F	3.2	MALTOSE-BINDING PERIPLASMIC PROTEIN,TP53-REGULATE
1541	7dzy-B	3.2	SPIKE GLYCOPROTEIN
1542	1slg-B	3.2	STREPTAVIDIN
1543	7k8z-A	3.2	SPIKE GLYCOPROTEIN
1544	1kff-B	3.2	STREPTAVIDIN
1545	7ntc-B	3.2	SPIKE GLYCOPROTEIN
1546	7n9c-A	3.2	SPIKE GLYCOPROTEIN
1547	2fhl-A	3.2	AVIDIN-RELATED PROTEIN 4/5
1548	4bj8-E	3.2	ZEBAVIDIN
1549	7d03-C	3.2	SPIKE GLYCOPROTEIN
1550	2ofb-A	3.2	AVIDIN-RELATED PROTEIN 4/5
1551	7dx3-A	3.2	SPIKE GLYCOPROTEIN
1552	5xlr-B	3.2	SPIKE GLYCOPROTEIN
1553	3ry1-C	3.2	STREPTAVIDIN
1554	7ad1-A	3.2	SPIKE GLYCOPROTEIN,ENVELOPE GLYCOPROTEIN,SPIKE
1555	4ckd-B	3.2	BETA-GALACTOSIDASE
1556	7m6g-A	3.2	SPIKE GLYCOPROTEIN
1557	7lyk-A	3.2	SPIKE GLYCOPROTEIN
1558	7p7b-B	3.2	SPIKE GLYCOPROTEIN
1559	4bj8-J	3.2	ZEBAVIDIN
1560	7kdl-C	3.2	SPIKE GLYCOPROTEIN
1561	7eb0-C	3.2	SPIKE GLYCOPROTEIN
1562	6obt-A	3.2	BORRELIDIN POLYKETIDE SYNTHASE, TYPE I
1563	5n99-K	3.2	STREPTAVIDIN
1564	4jo6-C	3.2	STREPTAVIDIN
1565	4bbo-A	3.2	BLR5658 PROTEIN
1566	2fhn-X	3.2	AVIDIN-RELATED PROTEIN 4/5
1567	7dk5-A	3.2	SARS-COV-2 S PROTEIN
1568	3kwu-A	3.2	MUNC13-1
1569	3vgw-C	3.2	AVIDIN
1570	7lcn-A	3.2	SPIKE GLYCOPROTEIN
1571	4bj8-K	3.2	ZEBAVIDIN
1572	6obv-D	3.2	FLUVIRUCIN B1 DH DOMAIN FROM MODULE 1
1573	6imm-N	3.2	SPIKE GLYCOPROTEIN E1
1574	2ofa-B	3.2	AVIDIN-RELATED PROTEIN 4/5
1575	7l2f-B	3.2	SPIKE GLYCOPROTEIN
1576	6zp2-A	3.2	SPIKE GLYCOPROTEIN
1577	7n9e-A	3.2	NB34 NANOBODY
1578	7n9b-A	3.2	SPIKE GLYCOPROTEIN
1579	7ej4-C	3.2	SPIKE GLYCOPROTEIN
1580	7n1t-C	3.2	SPIKE GLYCOPROTEIN
1581	1vyo-B	3.2	AVIDIN
1582	3vhi-C	3.2	AVIDIN
1583	6t2z-A	3.2	STREPTAVIDIN
1584	7c2l-B	3.2	SPIKE GLYCOPROTEIN
1585	5to2-C	3.2	STREPTAVIDIN
1586	5iru-D	3.2	AVIDIN
1587	6crv-A	3.2	SPIKE GLYCOPROTEIN,FIBRITIN
1588	1ave-B	3.2	AVIDIN
1589	5n8j-B	3.2	STREPTAVIDIN
1590	5buy-E	3.2	3-HYDROXYACYL-[ACYL-CARRIER-PROTEIN] DEHYDRATASE
1591	2a8g-B	3.2	AVIDIN
1592	6ooc-E	3.2	DIRIGENT PROTEIN
1593	6zp2-B	3.2	SPIKE GLYCOPROTEIN
1594	1lpb-B	3.2	COLIPASE
1595	6hds-D	3.2	SHORT AFIFAVIDIN
1596	5a52-A	3.2	CALCIUM-DEPENDENT LIPID-BINDING DOMAIN-CONTAINING
1597	6oaz-A	3.2	LIPOPROTEIN LIPASE
1598	7k8t-A	3.2	SPIKE GLYCOPROTEIN
1599	1wbi-A	3.2	AVIDIN-RELATED PROTEIN 2
1600	6kyl-D	3.2	MITOCHONDRIAL DISTRIBUTION AND MORPHOLOGY PROTEIN
1601	5jql-E	3.2	PROTEIN UPS1, MITOCHONDRIAL
1602	6jz1-A	3.2	BETA-GLUCURONIDASE
1603	7eb4-A	3.2	SPIKE GLYCOPROTEIN
1604	6qbb-A	3.2	STREPTAVIDIN
1605	6xm3-B	3.2	SPIKE GLYCOPROTEIN
1606	7d0d-B	3.2	SPIKE GLYCOPROTEIN
1607	5xqh-A	3.2	PROTEIN ROGDI HOMOLOG
1608	6jci-A	3.2	PROLYL ENDOPEPTIDASE
1609	4bj8-F	3.2	ZEBAVIDIN
1610	4fg4-B	3.2	EXPANSIN-YOAJ
1611	7n1v-A	3.2	SPIKE GLYCOPROTEIN
1612	6dxu-B	3.2	GLYCOSYL HYDROLASE FAMILY 2, TIM BARREL DOMAIN PR
1613	4bj8-D	3.2	ZEBAVIDIN
1614	4bj8-P	3.2	ZEBAVIDIN
1615	7dx8-A	3.2	SPIKE GLYCOPROTEIN
1616	4bj8-L	3.2	ZEBAVIDIN
1617	1rxh-B	3.2	STREPTAVIDIN
1618	6qw4-A	3.2	STREPTAVIDIN
1619	3eq8-A	3.2	PROLYL ENDOPEPTIDASE
1620	3ry2-A	3.2	STREPTAVIDIN
1621	7n1t-A	3.2	SPIKE GLYCOPROTEIN
1622	7ndc-B	3.2	SPIKE GLYCOPROTEIN
1623	7ndb-C	3.2	SPIKE GLYCOPROTEIN
1624	2fhn-Y	3.2	AVIDIN-RELATED PROTEIN 4/5
1625	6sos-A	3.2	STREPTAVIDIN
1626	4jkm-B	3.2	BETA-GLUCURONIDASE
1627	7jof-C	3.2	ISOFORM 6 OF DYSFERLIN
1628	6crv-C	3.2	SPIKE GLYCOPROTEIN,FIBRITIN
1629	7ddd-C	3.2	SPIKE GLYCOPROTEIN
1630	3vhh-C	3.2	AVIDIN
1631	4jhq-B	3.2	AVIDIN
1632	1uop-A	3.2	PROLYL ENDOPEPTIDASE
1633	7ct5-A	3.2	SPIKE GLYCOPROTEIN
1634	7dx9-A	3.2	SPIKE GLYCOPROTEIN
1635	6t31-A	3.2	STREPTAVIDIN
1636	7edi-B	3.2	SPIKE GLYCOPROTEIN
1637	4ytx-N	3.2	MITOCHONDRIAL DISTRIBUTION AND MORPHOLOGY PROTEIN
1638	3c5o-C	3.2	UPF0311 PROTEIN RPA1785
1639	7l06-B	3.2	SPIKE GLYCOPROTEIN
1640	7keb-A	3.2	SPIKE GLYCOPROTEIN
1641	5to2-A	3.2	STREPTAVIDIN
1642	5il6-A	3.2	POLYKETIDE SYNTHASE/NONRIBOSOMAL PEPTIDE SYNTHETA
1643	3n44-F	3.2	E3 ENVELOPE GLYCOPROTEIN
1644	3dym-B	3.2	BETA-GALACTOSIDASE
1645	4js7-A	3.2	CELLULOSE BINDING PROTEIN
1646	6jo8-D	3.2	TOGAVIRIN
1647	3muu-C	3.2	STRUCTURAL POLYPROTEIN
1648	6xm4-C	3.2	SPIKE GLYCOPROTEIN
1649	1jyn-C	3.2	BETA-GALACTOSIDASE
1650	3bga-A	3.2	BETA-GALACTOSIDASE
1651	3t09-B	3.2	BETA-GALACTOSIDASE
1652	4l48-C	3.2	CELLULOSE BINDING PROTEIN
1653	4jjo-A	3.2	CELLULOSE BINDING PROTEIN
1654	5tcq-F	3.2	PROTEIN INVG
1655	3vda-D	3.2	BETA-GALACTOSIDASE
1656	3fdc-B	3.2	AVIDIN
1657	3i3e-D	3.2	BETA-GALACTOSIDASE
1658	1jz4-A	3.2	BETA-GALACTOSIDASE
1659	3j2w-D	3.2	GLYCOPROTEIN E1
1660	1hpl-B	3.2	LIPASE
1661	4l48-A	3.2	CELLULOSE BINDING PROTEIN
1662	3n43-F	3.2	E3 ENVELOPE GLYCOPROTEIN
1663	3vd9-B	3.2	BETA-GALACTOSIDASE
1664	2wjr-A	3.2	PROBABLE N-ACETYLNEURAMINIC ACID OUTER MEMBRANE C
1665	6cvm-C	3.2	BETA-GALACTOSIDASE
1666	6i7s-G	3.1	PROTEIN DISULFIDE-ISOMERASE
1667	3cjy-A	3.1	PUTATIVE THIOESTERASE
1668	6z2p-A	3.1	O-GLYCAN PROTEASE
1669	7cpx-A	3.1	LOVASTATIN NONAKETIDE SYNTHASE, POLYKETIDE SYNTHA
1670	5wzr-A	3.1	ALPHA-N-ACETYLGALACTOSAMINIDASE
1671	4c00-A	3.1	TRANSLOCATION AND ASSEMBLY MODULE TAMA
1672	4i0o-A	3.1	PROTEIN ELYS
1673	5efv-B	3.1	PHI ETA ORF 56-LIKE PROTEIN
1674	4wac-A	3.1	GLYCOSYL TRANSFERASE, GROUP 1 FAMILY PROTEIN
1675	5tod-D	3.1	TRANSMEMBRANE PROTEIN 24
1676	2h1t-A	3.1	HYPOTHETICAL PROTEIN
1677	2qz5-B	3.1	AXIN INTERACTOR, DORSALIZATION ASSOCIATED
1678	7pdz-E	3.1	ISOFORM 2 OF F-ACTIN-CAPPING PROTEIN SUBUNIT BETA
1679	5gv3-B	3.1	LYSOSOME-ASSOCIATED MEMBRANE GLYCOPROTEIN 2
1680	6l7i-G	3.1	TCDA1
1681	4igl-B	3.1	YENB
1682	6jz8-B	3.1	BETA-GLUCURONIDASE
1683	6nyt-A	3.1	PROTEIN UNC-13 HOMOLOG A
1684	5w68-J	3.1	PUTATIVE TYPE II SECRETION PROTEIN
1685	2vot-A	3.1	BETA-MANNOSIDASE
1686	2je8-A	3.1	BETA-MANNOSIDASE
1687	6dxu-C	3.1	GLYCOSYL HYDROLASE FAMILY 2, TIM BARREL DOMAIN PR
1688	7dx9-C	3.1	SPIKE GLYCOPROTEIN
1689	6zb4-A	3.1	SPIKE GLYCOPROTEIN
1690	7ndc-C	3.1	SPIKE GLYCOPROTEIN
1691	5x58-B	3.1	SPIKE GLYCOPROTEIN
1692	4bj8-A	3.1	ZEBAVIDIN
1693	1rav-A	3.1	AVIDIN
1694	7ko8-L	3.1	CAPSID PROTEIN
1695	6vjk-A	3.1	STREPTAVIDIN
1696	7kkk-E	3.1	SARS-COV-2 SPIKE GLYCOPROTEIN
1697	5jqm-A	3.1	PROTEIN UPS1, MITOCHONDRIAL,MITOCHONDRIAL DISTRIB
1698	3mm0-C	3.1	AVIDIN, AVIDIN-RELATED PROTEIN 4/5
1699	5uw6-C	3.1	PEPTIDE CYCLASE 1
1700	5jql-A	3.1	PROTEIN UPS1, MITOCHONDRIAL
1701	5x58-A	3.1	SPIKE GLYCOPROTEIN
1702	2ofb-B	3.1	AVIDIN-RELATED PROTEIN 4/5
1703	1wbi-F	3.1	AVIDIN-RELATED PROTEIN 2
1704	7cq0-A	3.1	MATURE STREPTOAVIDIN-C1
1705	7nta-B	3.1	SPIKE GLYCOPROTEIN
1706	7k8v-C	3.1	SPIKE GLYCOPROTEIN
1707	1avd-B	3.1	AVIDIN
1708	5chk-A	3.1	AVIDIN
1709	4ytw-D	3.1	MITOCHONDRIAL DISTRIBUTION AND MORPHOLOGY PROTEIN
1710	7cpz-A	3.1	MATURE STREPTOAVIDIN-C1
1711	1h2x-A	3.1	PROLYL ENDOPEPTIDASE
1712	1y53-Y	3.1	AVIDIN-RELATED PROTEIN 4/5
1713	4ihb-B	3.1	DYSFERLIN
1714	6lng-D	3.1	STREPTAVIDIN
1715	7jwb-B	3.1	AUTONOMOUS HUMAN HEAVY CHAIN VARIABLE DOMAIN
1716	5xlr-C	3.1	SPIKE GLYCOPROTEIN
1717	1y55-Y	3.1	AVIDIN-RELATED PROTEIN 4/5
1718	7dwz-C	3.1	SPIKE GLYCOPROTEIN
1719	4v29-A	3.1	AT3G17980
1720	7czp-A	3.1	SPIKE GLYCOPROTEIN
1721	1swg-A	3.1	CIRCULARLY PERMUTED CORE-STREPTAVIDIN E51/A46
1722	5hqw-B	3.1	PUTATIVE POLYKETIDE SYNTHASE
1723	6u7j-C	3.1	BETA-GLUCURONIDASE
1724	4ggt-A	3.1	BRADAVIDIN 2
1725	1y55-X	3.1	AVIDIN-RELATED PROTEIN 4/5
1726	4ytw-B	3.1	MITOCHONDRIAL DISTRIBUTION AND MORPHOLOGY PROTEIN
1727	2ppl-A	3.1	PANCREATIC LIPASE-RELATED PROTEIN 1
1728	7r8m-A	3.1	SPIKE GLYCOPROTEIN
1729	7m6f-E	3.1	SPIKE GLYCOPROTEIN
1730	1y53-X	3.1	AVIDIN-RELATED PROTEIN 4/5
1731	7cws-Q	3.1	HEAVY CHAIN OF FC05 FAB
1732	3mm0-M	3.1	AVIDIN, AVIDIN-RELATED PROTEIN 4/5
1733	4jkm-A	3.1	BETA-GLUCURONIDASE
1734	1y52-Y	3.1	AVIDIN-RELATED PROTEIN 4/5
1735	7eh5-B	3.1	SPIKE GLYCOPROTEIN
1736	4bj8-O	3.1	ZEBAVIDIN
1737	1who-A	3.1	ALLERGEN PHL P 2
1738	5uw6-B	3.1	PEPTIDE CYCLASE 1
1739	1dji-B	3.1	PHOSPHOINOSITIDE-SPECIFIC PHOSPHOLIPASE C,
1740	5jqm-B	3.1	PROTEIN UPS1, MITOCHONDRIAL,MITOCHONDRIAL DISTRIB
1741	2mf6-A	3.1	AVIDIN, AVIDIN-RELATED PROTEIN 4/5
1742	7kdi-C	3.1	SPIKE GLYCOPROTEIN
1743	2mf6-D	3.1	AVIDIN, AVIDIN-RELATED PROTEIN 4/5
1744	3mm0-B	3.1	AVIDIN, AVIDIN-RELATED PROTEIN 4/5
1745	7n9e-C	3.1	NB34 NANOBODY
1746	7krq-B	3.1	SPIKE GLYCOPROTEIN
1747	2mf6-B	3.1	AVIDIN, AVIDIN-RELATED PROTEIN 4/5
1748	5xlr-A	3.1	SPIKE GLYCOPROTEIN
1749	2cam-B	3.1	AVIDIN
1750	3rdx-B	3.1	STREPTAVIDIN
1751	1h2w-A	3.1	PROLYL ENDOPEPTIDASE
1752	2of9-B	3.1	AVIDIN-RELATED PROTEIN 4/5
1753	1vz2-A	3.1	PROLYL ENDOPEPTIDASE
1754	2of8-B	3.1	AVIDIN-RELATED PROTEIN 4/5
1755	7dx0-C	3.1	SPIKE GLYCOPROTEIN
1756	6ooc-F	3.1	DIRIGENT PROTEIN
1757	1o6f-A	3.1	PROLYL ENDOPEPTIDASE
1758	3jzy-A	3.1	INTERSECTIN 2
1759	1wbi-H	3.1	AVIDIN-RELATED PROTEIN 2
1760	6wpt-C	3.1	SARS-COV-2 SPIKE GLYCOPROTEIN
1761	7l2d-B	3.1	SPIKE GLYCOPROTEIN
1762	5nji-A	3.1	PHTHIOCEROL/PHENOLPHTHIOCEROL SYNTHESIS POLYKETID
1763	5n4d-B	3.1	PROLYL OLIGOPEPTIDASE
1764	2mf6-C	3.1	AVIDIN, AVIDIN-RELATED PROTEIN 4/5
1765	4an0-A	3.1	PROLYL ENDOPEPTIDASE
1766	7m6g-C	3.1	SPIKE GLYCOPROTEIN
1767	6i3v-B	3.1	PRELI DOMAIN-CONTAINING PROTEIN 1, MITOCHONDRIAL
1768	6xr8-B	3.1	SPIKE GLYCOPROTEIN
1769	4bj8-C	3.1	ZEBAVIDIN
1770	7kqb-A	3.1	SPIKE GLYCOPROTEIN
1771	5l84-A	3.1	PHTHIOCEROL SYNTHESIS POLYKETIDE SYNTHASE TYPE I
1772	7lwn-C	3.1	SPIKE GLYCOPROTEIN
1773	1swg-B	3.1	CIRCULARLY PERMUTED CORE-STREPTAVIDIN E51/A46
1774	7p7b-C	3.1	SPIKE GLYCOPROTEIN
1775	6jym-A	3.1	PROLYL ENDOPEPTIDASE
1776	1wbi-C	3.1	AVIDIN-RELATED PROTEIN 2
1777	6ack-C	3.1	SPIKE GLYCOPROTEIN
1778	1y52-X	3.1	AVIDIN-RELATED PROTEIN 4/5
1779	7a5s-A	3.1	CR3022 FAB HEAVY CHAIN
1780	3mm0-I	3.1	AVIDIN, AVIDIN-RELATED PROTEIN 4/5
1781	7df4-B	3.1	ANGIOTENSIN-CONVERTING ENZYME 2
1782	1uoo-A	3.1	PROLYL ENDOPEPTIDASE
1783	5a50-A	3.1	AT3G17980
1784	3ew1-E	3.1	RHIZAVIDIN
1785	6xnd-B	3.1	AVIDIN
1786	6xm5-C	3.1	SPIKE GLYCOPROTEIN
1787	2fhl-B	3.1	AVIDIN-RELATED PROTEIN 4/5
1788	7czw-A	3.1	SPIKE GLYCOPROTEIN
1789	7czx-C	3.1	SPIKE GLYCOPROTEIN
1790	4ihb-C	3.1	DYSFERLIN
1791	5il6-B	3.1	POLYKETIDE SYNTHASE/NONRIBOSOMAL PEPTIDE SYNTHETA
1792	2oxe-B	3.1	PANCREATIC LIPASE-RELATED PROTEIN 2
1793	2uyw-D	3.1	XENAVIDIN
1794	5irw-C	3.1	AVIDIN
1795	6zp1-B	3.1	SPIKE GLYCOPROTEIN
1796	4ax4-A	3.1	PROLYL OLIGOPEPTIDASE
1797	3vd3-D	3.1	BETA-GALACTOSIDASE
1798	6z43-C	3.1	SPIKE GLYCOPROTEIN
1799	7kni-A	3.1	SARS-COV-2 SPIKE GLYCOPROTEIN
1800	3lpg-A	3.1	BETA-GLUCURONIDASE
1801	7m8k-C	3.1	SPIKE GLYCOPROTEIN
1802	4bj8-I	3.1	ZEBAVIDIN
1803	6hds-B	3.1	SHORT AFIFAVIDIN
1804	1rav-B	3.1	AVIDIN
1805	5mdo-F		CHITOPORIN
1806	5c71-A	3.1	GLUCURONIDASE
1807	3dym-C	3.1	BETA-GALACTOSIDASE
1808	1n8s-A	3.1	TRIACYLGLYCEROL LIPASE, PANCREATIC
1809	5mdq-B		CHITOPORIN
1810	5dmy-B	3.1	BETA-GALACTOSIDASE
1811	2xfb-F	3.1	E1 ENVELOPE GLYCOPROTEIN
1812	3dym-A	3.1	BETA-GALACTOSIDASE
1813	4jcw-A	3.1	CELLULOSE BINDING PROTEIN
1814	3t2q-C	3.1	BETA-GALACTOSIDASE
1815	3szi-L	3.1	AVIDIN/STREPTAVIDIN
1816	3lpf-A	3.1	BETA-GLUCURONIDASE
1817	5uw7-B	3.1	PEPTIDE CYCLASE 1
1818	3vda-A	3.1	BETA-GALACTOSIDASE
1819	3k4d-A	3.1	BETA-GLUCURONIDASE
1820	2a5b-B	3.1	AVIDIN
1821	1ij8-B	3.1	AVIDIN
1822	6jz6-A	3.1	BETA-GLUCURONIDASE
1823	1jz3-A	3.1	BETA-GALACTOSIDASE
1824	3lpg-B	3.1	BETA-GLUCURONIDASE
1825	5h40-B		UNCHARACTERIZED PROTEIN
1826	6leg-B	3.1	BETA-D-GLUCURONIDASE
1827	2vl4-A	3.1	BETA-MANNOSIDASE
1828	6bye-A	3.1	BETA-MANNOSIDASE
1829	6jz3-A	3.1	BETA-GLUCURONIDASE
1830	4n8d-A	3.1	DIPEPTIDYL PEPTIDASE 4
1831	3vd9-A	3.1	BETA-GALACTOSIDASE
1832	6i3y-C	3.1	PRELI DOMAIN-CONTAINING PROTEIN 1, MITOCHONDRIAL
1833	4jhz-A	3.1	BETA-GLUCURONIDASE
1834	1tkr-A	3.1	DIPEPTIDYL PEPTIDASE IV
1835	3vd7-D	3.1	BETA-GALACTOSIDASE
1836	6d7j-B	3.1	BETA-GLUCURONIDASE
1837	4ckd-D	3.1	BETA-GALACTOSIDASE
1838	5c71-B	3.1	GLUCURONIDASE
1839	3ob8-B	3.1	BETA-GALACTOSIDASE
1840	5czk-B	3.1	BETA-GLUCURONIDASE
1841	3sep-D	3.1	BETA-GALACTOSIDASE
1842	3fhh-A		OUTER MEMBRANE HEME RECEPTOR SHUA
1843	3j2w-A	3.1	GLYCOPROTEIN E1
1844	6kuz-A	3.1	BETA-GALACTOSIDASE
1845	1jz5-B	3.1	BETA-GALACTOSIDASE
1846	6jz4-B	3.1	BETA-GLUCURONIDASE
1847	7mjg-B	3.1	SPIKE GLYCOPROTEIN
1848	2yn3-C	3	PUTATIVE INNER MEMBRANE PROTEIN
1849	6pmp-C	3	1-PHOSPHATIDYLINOSITOL 4,5-BISPHOSPHATE PHOSPHODI
1850	3f5o-A	3	THIOESTERASE SUPERFAMILY MEMBER 2
1851	6s9u-A		PUTATIVE SUCROSE PHOSPHORYLASE
1852	2y32-C	3	BLR5658 PROTEIN
1853	4nkb-B	3	PROBABLE SERINE/THREONINE-PROTEIN KINASE ZYG-1
1854	5hal-A	3	UNCHARACTERIZED PROTEIN
1855	6ooc-B	3	DIRIGENT PROTEIN
1856	6tzk-A	3	CELLULOSE SYNTHASE OPERON PROTEIN C
1857	5x7o-A	3	GLYCOSIDE HYDROLASE FAMILY 31 ALPHA-GLUCOSIDASE
1858	7df2-A	3	C2 DOMAIN PROTEIN
1859	5a51-B	3	AT3G17980
1860	7apk-m	3	THO COMPLEX SUBUNIT 1
1861	5nxh-A	3	LONG-TAIL FIBER PROXIMAL SUBUNIT
1862	2gia-G	3	MITOCHONDRIAL RNA-BINDING PROTEIN 2
1863	6eus-A	3	DCAP-LIKE PROTEIN
1864	4bp8-A	3	OLIGOPEPTIDASE B
1865	6f37-A	3	NANO3,FUCOSE-BINDING LECTIN PROTEIN
1866	1dwn-A	3	PHAGE COAT PROTEIN
1867	5owg-A	3	PCYX_EBK42635
1868	5o8o-A		MITOCHONDRIAL IMPORT RECEPTOR SUBUNIT TOM40
1869	6h0a-A	3	SERUM PARAOXONASE-1 BY DIRECTED EVOLUTION WITH TH
1870	5edf-A	3	FRPC OPERON PROTEIN
1871	1uyn-X	3	NALP
1872	2vqt-B	3	BETA-MANNOSIDASE
1873	3t0a-A	3	BETA-GALACTOSIDASE
1874	2wbk-A	3	BETA-MANNOSIDASE
1875	1swq-C	3	CORE-STREPTAVIDIN
1876	2pvs-B	3	PANCREATIC LIPASE-RELATED PROTEIN 2
1877	5buy-D	3	3-HYDROXYACYL-[ACYL-CARRIER-PROTEIN] DEHYDRATASE
1878	5any-G	3	E1
1879	7l02-C	3	SPIKE GLYCOPROTEIN
1880	3eq9-A	3	PROLYL ENDOPEPTIDASE
1881	2xfc-F	3	E1 ENVELOPE GLYCOPROTEIN
1882	5w0x-A	3	TIP41-LIKE PROTEIN
1883	3szh-C	3	AVIDIN/STREPTAVIDIN
1884	2ogz-A	3	DIPEPTIDYL PEPTIDASE
1885	7mkl-C	3	SPIKE GLYCOPROTEIN
1886	7a4n-A	3	SPIKE GLYCOPROTEIN,FIBRITIN
1887	2bkl-B	3	PROLYL ENDOPEPTIDASE
1888	1w52-X	3	PANCREATIC LIPASE RELATED PROTEIN 2
1889	3szi-H	3	AVIDIN/STREPTAVIDIN
1890	3muu-D	3	STRUCTURAL POLYPROTEIN
1891	5bp2-A	3	MYCOCEROSIC ACID SYNTHASE-LIKE POLYKETIDE SYNTHAS
1892	6crz-C	3	SPIKE GLYCOPROTEIN,FIBRITIN
1893	7edf-A	3	SPIKE GLYCOPROTEIN
1894	7e8c-C	3	SPIKE GLYCOPROTEIN
1895	6eca-A	3	BETA-GLUCURONIDASE
1896	7cwu-A	3	HEAVY CHAIN OF FC05 FAB
1897	7l57-C	3	SPIKE GLYCOPROTEIN
1898	7lwn-B	3	SPIKE GLYCOPROTEIN
1899	5n7x-H	3	STREPTAVIDIN
1900	6vxx-B	3	SARS-COV-2 SPIKE GLYCOPROTEIN
1901	6ob0-D	3	LIPOPROTEIN LIPASE
1902	5z19-C	3	BETA-GLUCURONIDASE
1903	6vsb-C	3	SARS-COV-2 SPIKE GLYCOPROTEIN
1904	7n01-A	3	SPIKE GLYCOPROTEIN
1905	3mm0-K	3	AVIDIN, AVIDIN-RELATED PROTEIN 4/5
1906	6cxs-B	3	BETA-GLUCURONIDASE
1907	6cxs-A	3	BETA-GLUCURONIDASE
1908	5zdh-N	3	TYPE II SECRETION SYSTEM PROTEIN D
1909	5uw6-A	3	PEPTIDE CYCLASE 1
1910	4jnj-C	3	STREPTAVIDIN/RHIZAVIDIN HYBRID
1911	7k8s-A	3	SPIKE GLYCOPROTEIN
1912	2oxe-A	3	PANCREATIC LIPASE-RELATED PROTEIN 2
1913	6i3v-F	3	PRELI DOMAIN-CONTAINING PROTEIN 1, MITOCHONDRIAL
1914	5any-E	3	E1
1915	6hdt-C	3	SHORT AFIFAVIDIN
1916	6xr8-C	3	SPIKE GLYCOPROTEIN
1917	7r8m-B	3	SPIKE GLYCOPROTEIN
1918	3mm0-H	3	AVIDIN, AVIDIN-RELATED PROTEIN 4/5
1919	7cwt-B	3	SPIKE GLYCOPROTEIN
1920	7n64-A	3	SPIKE GLYCOPROTEIN
1921	6odf-E	3	E1
1922	4bcs-A	3	CHIMERIC AVIDIN
1923	1djx-B	3	PHOSPHOINOSITIDE-SPECIFIC PHOSPHOLIPASE C,
1924	3vhh-D	3	AVIDIN
1925	2cam-A	3	AVIDIN
1926	1swj-D	3	CORE-STREPTAVIDIN
1927	7mjk-A	3	SPIKE GLYCOPROTEIN
1928	5uzw-D	3	PEPTIDE CYCLASE 1
1929	6cs0-C	3	SPIKE GLYCOPROTEIN,FIBRITIN
1930	1h2y-A	3	PROLYL ENDOPEPTIDASE
1931	7ndd-B	3	SPIKE GLYCOPROTEIN
1932	4rj9-A	3	C2 DOMAIN-CONTAINING PROTEIN-LIKE
1933	1dp0-D	3	BETA-GALACTOSIDASE
1934	7lrt-C	3	ANTIBODY A23-58.1 HEAVY CHAIN
1935	7a93-C	3	SPIKE GLYCOPROTEIN
1936	4an1-A	3	PROLYL ENDOPEPTIDASE
1937	7l7k-C	3	SPIKE GLYCOPROTEIN
1938	2of8-A	3	AVIDIN-RELATED PROTEIN 4/5
1939	6u7j-B	3	BETA-GLUCURONIDASE
1940	5iru-B	3	AVIDIN
1941	7a4n-B	3	SPIKE GLYCOPROTEIN,FIBRITIN
1942	4amz-A	3	PROLYL ENDOPEPTIDASE
1943	5any-C	3	E1
1944	7lwk-C	3	SPIKE GLYCOPROTEIN
1945	3szi-E	3	AVIDIN/STREPTAVIDIN
1946	6crw-B	3	SPIKE GLYCOPROTEIN,FIBRITIN
1947	1vz3-A	3	PROLYL ENDOPEPTIDASE
1948	5uw3-B	3	PEPTIDE CYCLASE 1
1949	7mtd-C	3	SPIKE GLYCOPROTEIN
1950	1z6b-E	3	FATTY ACID SYNTHESIS PROTEIN
1951	5iru-A	3	AVIDIN
1952	3szi-J	3	AVIDIN/STREPTAVIDIN
1953	2uz2-D	3	XENAVIDIN
1954	1rp1-A	3	PANCREATIC LIPASE RELATED PROTEIN 1
1955	3vgw-A	3	AVIDIN
1956	7mjm-B	3	SPIKE GLYCOPROTEIN
1957	7ne5-A	3	OLIGOPEPTIDASE B
1958	3vhm-C	3	AVIDIN
1959	3szh-A	3	AVIDIN/STREPTAVIDIN
1960	3t2x-C	3	AVIDIN/STREPTAVIDIN
1961	3szi-B	3	AVIDIN/STREPTAVIDIN
1962	3c45-A	3	DIPEPTIDYL PEPTIDASE 4
1963	5mdr-B	3	CHITOPORIN
1964	3szi-K	3	AVIDIN/STREPTAVIDIN
1965	5myq-D	3	AVIDIN
1966	6zgi-B	3	SPIKE GLYCOPROTEIN
1967	3ft9-A	3	PHL P 3 ALLERGEN
1968	1qas-B	3	PHOSPHOLIPASE C DELTA-1
1969	7jof-A	3	ISOFORM 6 OF DYSFERLIN
1970	1djx-A	3	PHOSPHOINOSITIDE-SPECIFIC PHOSPHOLIPASE C,
1971	1srg-A	3	STREPTAVIDIN
1972	5o3v-A	3	PEPTIDE CYCLASE 1
1973	7l09-C	3	SPIKE GLYCOPROTEIN
1974	7nd6-A	3	SPIKE GLYCOPROTEIN
1975	3mm0-A	3	AVIDIN, AVIDIN-RELATED PROTEIN 4/5
1976	3szi-G	3	AVIDIN/STREPTAVIDIN
1977	6s6z-B	3	BETA-GALACTOSIDASE
1978	7a97-A	3	SPIKE GLYCOPROTEIN
1979	7ls9-B	3	SPIKE GLYCOPROTEIN
1980	6ooc-A	3	DIRIGENT PROTEIN
1981	3t2w-A	3	AVIDIN/STREPTAVIDIN
1982	7df3-C	3	SPIKE GLYCOPROTEIN
1983	6ob0-A	3	LIPOPROTEIN LIPASE
1984	6cs2-B	3	SPIKE GLYCOPROTEIN,FIBRITIN
1985	7lwo-C	3	SPIKE GLYCOPROTEIN
1986	3rrs-A	3	CELLOBIOSE PHOSPHORYLASE
1987	7m6i-C	3	SPIKE GLYCOPROTEIN
1988	7ksg-A	3	SPIKE GLYCOPROTEIN
1989	7n1u-A	3	SPIKE GLYCOPROTEIN
1990	5dmy-C	3	BETA-GALACTOSIDASE
1991	1djy-A	3	PHOSPHOINOSITIDE-SPECIFIC PHOSPHOLIPASE C,
1992	4dux-B	3	BETA-GALACTOSIDASE
1993	5c70-A	3	GLUCURONIDASE
1994	5t9a-D	3	GLYCOSIDE HYDROLASE
1995	6nk6-A	3	MATRIX REMODELING-ASSOCIATED PROTEIN 8
1996	3vda-C	3	BETA-GALACTOSIDASE
1997	1djy-B	3	PHOSPHOINOSITIDE-SPECIFIC PHOSPHOLIPASE C,
1998	1jz8-C	3	BETA-GALACTOSIDASE
1999	2gbi-A	3	DIPEPTIDYL PEPTIDASE 4
[truncated: 1,983 more rows]

## Sheet: FfEcp20-3
Hit number	PBD acession IDa	Z-scoreb	PDB description
1	5xmz-A	9.1	EFFECTOR PROTEIN PEVD1
2	7cwp-D	8.3	ROOT INDUCED SIGNALLING PROTEIN
3	7cwp-C	8.3	ROOT INDUCED SIGNALLING PROTEIN
4	4aud-B	8.2	MAJOR ALLERGEN ALT A 1 SUBUNIT
5	7cwp-B	8.2	ROOT INDUCED SIGNALLING PROTEIN
6	4aud-A	8.1	MAJOR ALLERGEN ALT A 1 SUBUNIT
7	7cwp-A	8.1	ROOT INDUCED SIGNALLING PROTEIN
8	7cwj-B	8	ROOT INDUCED EFFECTOR PROTEIN TSP1
9	7cwj-A	8	ROOT INDUCED EFFECTOR PROTEIN TSP1
10	7cwj-D	8	ROOT INDUCED EFFECTOR PROTEIN TSP1
11	7cwj-C	7.9	ROOT INDUCED EFFECTOR PROTEIN TSP1
12	3v0r-A	7.8	MAJOR ALLERGEN ALT A 1
13	3fdw-A	6.3	SYNAPTOTAGMIN-LIKE PROTEIN 4
14	3fdw-B	6.3	SYNAPTOTAGMIN-LIKE PROTEIN 4
15	5t0r-A	5.7	SYNAPTOTAGMIN-1
16	4lcv-A	5.7	DOUBLE C2-LIKE DOMAIN-CONTAINING PROTEIN BETA
17	6bty-B	5.7	PHOSPHATIDYLINOSITOL 4-PHOSPHATE 3-KINASE C2 DOMA
18	5h4y-A	5.6	SYNAPTOTAGMIN-5
19	4lcv-C	5.6	DOUBLE C2-LIKE DOMAIN-CONTAINING PROTEIN BETA
20	2k45-A	5.6	SYNAPTOTAGMIN-1
21	4lcv-D	5.5	DOUBLE C2-LIKE DOMAIN-CONTAINING PROTEIN BETA
22	2b3r-B	5.5	PHOSPHATIDYLINOSITOL-4-PHOSPHATE 3-KINASE C2 DOMA
23	5kj7-E	5.5	VESICLE-ASSOCIATED MEMBRANE PROTEIN 3
24	2k4a-A	5.5	SYNAPTOTAGMIN-1
25	2r83-A	5.5	SYNAPTOTAGMIN-1
26	1byn-A	5.5	PROTEIN (SYNAPTOTAGMIN I)
27	2r83-B	5.5	SYNAPTOTAGMIN-1
28	1w15-A	5.5	SYNAPTOTAGMIN IV
29	5kj8-E	5.4	VESICLE-ASSOCIATED MEMBRANE PROTEIN 3
30	2k3h-A	5.4	RABPHILIN-3A
31	2ki6-A	5.4	SYNAPTOTAGMIN-1
32	6cxw-A	5.4	SYNAPTOTAGMIN 1 C2A BETA4 CHIMERA
33	2k8m-A	5.4	PUTATIVE UNCHARACTERIZED PROTEIN
34	5ccg-K	5.4	VESICLE-ASSOCIATED MEMBRANE PROTEIN 2
35	6bu0-A	5.4	PHOSPHATIDYLINOSITOL 4-PHOSPHATE 3-KINASE C2 DOMA
36	5ccg-E	5.4	VESICLE-ASSOCIATED MEMBRANE PROTEIN 2
37	5vfe-B	5.4	SYNAPTOTAGMIN-1
38	5h4z-B	5.4	SYNAPTOTAGMIN-5
39	5kj7-K	5.4	VESICLE-ASSOCIATED MEMBRANE PROTEIN 3
40	6anj-A	5.3	SYNAPTOTAGMIN-7
41	6ank-B	5.3	SYNAPTOTAGMIN-7
42	2z0u-A	5.3	WW DOMAIN-CONTAINING PROTEIN 1
43	3f05-A	5.3	SYNAPTOTAGMIN-1
44	2b3r-A	5.3	PHOSPHATIDYLINOSITOL-4-PHOSPHATE 3-KINASE C2 DOMA
45	4ts6-A	5.3	RAB3 INTERACTING MOLECULE VARIANT 2
46	6bu0-C	5.3	PHOSPHATIDYLINOSITOL 4-PHOSPHATE 3-KINASE C2 DOMA
47	6btz-B	5.3	PHOSPHATIDYLINOSITOL 4-PHOSPHATE 3-KINASE C2 DOMA
48	6mti-1	5.3	SYNAPTOTAGMIN-1
49	5vfe-A	5.3	SYNAPTOTAGMIN-1
50	6mti-3	5.3	SYNAPTOTAGMIN-1
51	5kj8-F	5.3	VESICLE-ASSOCIATED MEMBRANE PROTEIN 3
52	5ccg-F	5.3	VESICLE-ASSOCIATED MEMBRANE PROTEIN 2
53	2k8m-D	5.3	PUTATIVE UNCHARACTERIZED PROTEIN
54	4wee-A	5.3	SYNAPTOTAGMIN-1
55	2ki6-F	5.3	SYNAPTOTAGMIN-1
56	3f04-A	5.3	SYNAPTOTAGMIN-1
57	1rsy-A	5.3	SYNAPTOTAGMIN I
58	6btz-A	5.3	PHOSPHATIDYLINOSITOL 4-PHOSPHATE 3-KINASE C2 DOMA
59	5kj7-F	5.3	VESICLE-ASSOCIATED MEMBRANE PROTEIN 3
60	6btz-D	5.3	PHOSPHATIDYLINOSITOL 4-PHOSPHATE 3-KINASE C2 DOMA
61	5cch-E	5.2	VESICLE-ASSOCIATED MEMBRANE PROTEIN 2
62	1a25-A	5.2	PROTEIN KINASE C (BETA)
63	5kj8-K	5.2	VESICLE-ASSOCIATED MEMBRANE PROTEIN 3
64	1w16-A	5.2	SYNAPTOTAGMIN IV
65	6fb4-B	5.2	PROTEIN KIBRA
66	6bty-A	5.2	PHOSPHATIDYLINOSITOL 4-PHOSPHATE 3-KINASE C2 DOMA
67	6fb4-A	5.2	PROTEIN KIBRA
68	6btz-C	5.2	PHOSPHATIDYLINOSITOL 4-PHOSPHATE 3-KINASE C2 DOMA
69	4ns0-A	5.2	RABPHILIN-3A
70	1a25-B	5.2	PROTEIN KINASE C (BETA)
71	6bu0-B	5.2	PHOSPHATIDYLINOSITOL 4-PHOSPHATE 3-KINASE C2 DOMA
72	4lt7-A	5.2	RABPHILIN-3A
73	2chd-A	5.2	RABPHILIN-3A
74	6mti-2	5.2	SYNAPTOTAGMIN-1
75	2z0u-B	5.2	WW DOMAIN-CONTAINING PROTEIN 1
76	4dnl-A	5.2	PROTEIN KINASE C ALPHA TYPE
77	3twy-A	5.2	PROTEIN KINASE C ALPHA TYPE
78	6ank-A	5.2	SYNAPTOTAGMIN-7
79	3rdj-A	5.2	PROTEIN KINASE C ALPHA TYPE
80	5cch-F	5.2	VESICLE-ASSOCIATED MEMBRANE PROTEIN 2
81	6mti-4	5.2	SYNAPTOTAGMIN-1
82	6mti-5	5.1	SYNAPTOTAGMIN-1
83	6mti-6	5.1	SYNAPTOTAGMIN-1
84	4np9-A	5.1	RABPHILIN-3A
85	6fjd-A	5.1	PROTEIN KIBRA
86	2d8k-A	5.1	SYNAPTOTAGMIN VII
87	4lcv-B	5.1	DOUBLE C2-LIKE DOMAIN-CONTAINING PROTEIN BETA
88	3n5a-A	5.1	SYNAPTOTAGMIN-7
89	3f01-A	5.1	SYNAPTOTAGMIN-1
90	5cci-E	5.1	VESICLE-ASSOCIATED MEMBRANE PROTEIN 2
91	5cci-F	5.1	VESICLE-ASSOCIATED MEMBRANE PROTEIN 2
92	5h4z-A	5.1	SYNAPTOTAGMIN-5
93	3f00-A	5.1	SYNAPTOTAGMIN-1
94	6fjc-A	5	PROTEIN KIBRA
95	5ccj-A	5	SYNAPTOTAGMIN-1
96	1k5w-A	5	SYNAPTOTAGMIN I
97	1uov-A	5	SYNAPTOTAGMIN I
98	6u41-A	5	SYNAPTOTAGMIN-1
99	5vff-A	5	SYNAPTOTAGMIN-1
100	2uzp-A	5	PROTEIN KINASE C GAMMA TYPE
101	2uzp-C	5	PROTEIN KINASE C GAMMA TYPE
102	6fjc-B	5	PROTEIN KIBRA
103	2uzp-B	5	PROTEIN KINASE C GAMMA TYPE
104	4l1l-A	5	PROTEIN KINASE C ALPHA TYPE
105	5ccj-D	5	SYNAPTOTAGMIN-1
106	5ccj-B	5	SYNAPTOTAGMIN-1
107	5ccj-C	5	SYNAPTOTAGMIN-1
108	6fd0-A	5	PROTEIN KIBRA
109	1v27-A	5	REGULATING SYNAPTIC MEMBRANE EXOCYTOSIS PROTEIN
110	4mjj-A	4.9	DOUBLE C2-LIKE DOMAIN-CONTAINING PROTEIN ALPHA
111	6fjd-B	4.9	PROTEIN KIBRA
112	6u4w-A	4.9	SYNAPTOTAGMIN-1
113	1rh8-A	4.9	PICCOLO PROTEIN
114	6u4u-A	4.9	SYNAPTOTAGMIN-1
115	1tjx-A	4.9	SIMILAR TO SYNAPTOTAGMINI
116	4v11-A	4.9	SYNAPTOTAGMIN-1
117	6tz3-A	4.9	SYNAPTOTAGMIN-1
118	1dsy-A	4.9	PROTEIN KINASE C
119	2yoa-A	4.9	SYNAPTOTAGMIN-1
120	6fd0-B	4.9	PROTEIN KIBRA
121	5vfg-A	4.9	SYNAPTOTAGMIN-1
122	1uow-A	4.9	SYNAPTOTAGMIN I
123	1ugk-A	4.9	SYNAPTOTAGMIN IV
124	5wln-D	4.9	TYPE II SECRETION SYSTEM PROTEIN D
125	5wln-F	4.9	TYPE II SECRETION SYSTEM PROTEIN D
126	3fbk-A	4.9	REGULATOR OF G-PROTEIN SIGNALING 3
127	5tcq-I	4.9	PROTEIN INVG
128	5wln-B	4.9	TYPE II SECRETION SYSTEM PROTEIN D
129	1qj8-A	4.9	OUTER MEMBRANE PROTEIN X
130	3hn8-A	4.8	SYNAPTOTAGMIN-3
131	3hn8-B	4.8	SYNAPTOTAGMIN-3
132	5t0s-A	4.8	SYNAPTOTAGMIN-1
133	5tcq-E	4.8	PROTEIN INVG
134	5tz5-B	4.8	CURK
135	6lcy-A	4.8	SYNAPTOTAGMIN-7
136	2yoa-B	4.8	SYNAPTOTAGMIN-1
137	3fbk-B	4.8	REGULATOR OF G-PROTEIN SIGNALING 3
138	1tjm-A	4.8	SYNAPTOTAGMIN I
139	3hn8-C	4.8	SYNAPTOTAGMIN-3
140	5wln-M	4.8	TYPE II SECRETION SYSTEM PROTEIN D
141	5wln-G	4.8	TYPE II SECRETION SYSTEM PROTEIN D
142	5wln-L	4.8	TYPE II SECRETION SYSTEM PROTEIN D
143	5lo8-A	4.8	RABPHILIN-3A
144	5wln-I	4.8	TYPE II SECRETION SYSTEM PROTEIN D
145	1dqv-A	4.8	SYNAPTOTAGMIN III
146	5wln-A	4.8	TYPE II SECRETION SYSTEM PROTEIN D
147	5wln-K	4.8	TYPE II SECRETION SYSTEM PROTEIN D
148	5wln-N	4.8	TYPE II SECRETION SYSTEM PROTEIN D
149	5wln-H	4.8	TYPE II SECRETION SYSTEM PROTEIN D
150	5wln-E	4.8	TYPE II SECRETION SYSTEM PROTEIN D
151	3pfq-A	4.7	PROTEIN KINASE C BETA TYPE
152	3gpe-A	4.7	PROTEIN KINASE C ALPHA TYPE
153	3qra-A	4.7	ATTACHMENT INVASION LOCUS PROTEIN
154	4ldc-A	4.7	DOUBLE C2-LIKE DOMAIN-CONTAINING PROTEIN BETA
155	2q03-A	4.7	UNCHARACTERIZED PROTEIN
156	2q03-B	4.7	UNCHARACTERIZED PROTEIN
157	5lob-A	4.7	RABPHILIN-3A
158	1wfm-A	4.7	SYNAPTOTAGMIN XIII
159	2q3x-A	4.6	REGULATING SYNAPTIC MEMBRANE EXOCYTOSIS PROTEIN 1
160	2cm5-A	4.6	RABPHILIN-3A
161	5lo8-B	4.6	RABPHILIN-3A
162	5wq9-N	4.6	TYPE II SECRETION SYSTEM PROTEIN D
163	5lob-B	4.6	RABPHILIN-3A
164	5wln-J	4.6	TYPE II SECRETION SYSTEM PROTEIN D
165	7cn8-A	4.5	GLYCOPROTEIN
166	5tcq-L	4.5	PROTEIN INVG
167	3rpb-A	4.5	RABPHILIN 3-A
168	2bwq-A	4.5	REGULATING SYNAPTIC MEMBRANE EXOCYTOSIS PROTEIN 2
169	6x79-C	4.5	SARS-COV-2 SPIKE GLYCOPROTEIN
170	5lob-C	4.5	RABPHILIN-3A
171	7lwk-A	4.5	SPIKE GLYCOPROTEIN
172	2dmg-A	4.5	KIAA1228 PROTEIN
173	5low-C	4.5	RABPHILIN-3A
174	5o15-B	4.5	AMBC
175	7kdk-B	4.5	SPIKE GLYCOPROTEIN
176	7dwy-C	4.5	SPIKE GLYCOPROTEIN
177	6i1x-J	4.5	TYPE II SECRETION SYSTEM PROTEIN D
178	2nce-A	4.5	PROTEIN KINASE C ALPHA TYPE
179	5wq9-I	4.5	TYPE II SECRETION SYSTEM PROTEIN D
180	6ve2-L	4.5	FIMBRIAL ASSEMBLY PROTEIN PILQ
181	5wq9-E	4.5	TYPE II SECRETION SYSTEM PROTEIN D
182	5w5d-F	4.5	VESICLE-ASSOCIATED MEMBRANE PROTEIN 2
183	5wq9-B	4.5	TYPE II SECRETION SYSTEM PROTEIN D
184	5w5c-F	4.5	VESICLE-ASSOCIATED MEMBRANE PROTEIN 2
185	5tz6-A	4.4	CURJ
186	6nnw-A	4.4	TETRONASIN
187	7lyo-A	4.4	SPIKE GLYCOPROTEIN
188	2cm6-A	4.4	RABPHILIN-3A
189	7l3n-C	4.4	SPIKE GLYCOPROTEIN
190	7nd7-A	4.4	SPIKE GLYCOPROTEIN
191	7jzn-C	4.4	SPIKE GLYCOPROTEIN
192	7k8x-A	4.4	SPIKE GLYCOPROTEIN
193	6vyb-A	4.4	SPIKE GLYCOPROTEIN
194	7kdh-A	4.4	SPIKE GLYCOPROTEIN
195	7kdg-A	4.4	SPIKE GLYCOPROTEIN
196	7lyn-A	4.4	SPIKE GLYCOPROTEIN
197	6x79-B	4.4	SARS-COV-2 SPIKE GLYCOPROTEIN
198	7lww-A	4.4	SPIKE GLYCOPROTEIN
199	7b18-C	4.4	SPIKE GLYCOPROTEIN
200	6dv3-F	4.4	PROTEIN INVG
201	6ve3-G	4.4	FIMBRIAL ASSEMBLY PROTEIN PILQ
202	5wq9-O	4.4	TYPE II SECRETION SYSTEM PROTEIN D
203	6dv3-N	4.4	PROTEIN INVG
204	5wq8-F	4.4	TYPE II SECRETION SYSTEM PROTEIN D
205	5wq9-F	4.4	TYPE II SECRETION SYSTEM PROTEIN D
206	5w68-J	4.4	PUTATIVE TYPE II SECRETION PROTEIN
207	5wq9-A	4.4	TYPE II SECRETION SYSTEM PROTEIN D
208	5wq9-G	4.4	TYPE II SECRETION SYSTEM PROTEIN D
209	6dv3-I	4.4	PROTEIN INVG
210	6dv6-A	4.4	PROTEIN INVG
211	6i1y-B	4.4	GENERAL SECRETION PATHWAY PROTEIN GSPD
212	5wq9-K	4.4	TYPE II SECRETION SYSTEM PROTEIN D
213	4ggt-B	4.3	BRADAVIDIN 2
214	2n2l-A	4.3	OUTER MEMBRANE PROTEIN X
215	5low-J	4.3	RABPHILIN-3A
216	6x2c-B	4.3	SPIKE GLYCOPROTEIN
217	7lwi-B	4.3	SPIKE GLYCOPROTEIN
218	3kg9-B	4.3	CURK
219	6x79-A	4.3	SARS-COV-2 SPIKE GLYCOPROTEIN
220	7nd8-C	4.3	SPIKE GLYCOPROTEIN
221	7n0g-A	4.3	SPIKE GLYCOPROTEIN
222	7k8y-D	4.3	SPIKE GLYCOPROTEIN
223	5tcq-J	4.3	PROTEIN INVG
224	1sws-D	4.3	PROTEIN (STREPTAVIDIN)
225	7jvc-A	4.3	SARS-COV-2 SPIKE GLYCOPROTEIN
226	7dx1-A	4.3	SPIKE GLYCOPROTEIN
227	7k8s-B	4.3	SPIKE GLYCOPROTEIN
228	6wps-B	4.3	SARS-COV-2 SPIKE GLYCOPROTEIN
229	7lwi-A	4.3	SPIKE GLYCOPROTEIN
230	6w6m-I	4.3	TYPE IV PILUS SECRETIN PILQ FAMILY PROTEIN
231	6xm3-A	4.3	SPIKE GLYCOPROTEIN
232	2enp-A	4.3	B
233	5tcq-C	4.3	PROTEIN INVG
234	6x6p-C	4.3	SARS-COV-2 SPIKE GLYCOPROTEIN
235	7lwo-A	4.3	SPIKE GLYCOPROTEIN
236	7lwl-C	4.3	SPIKE GLYCOPROTEIN
237	7d00-B	4.3	SPIKE GLYCOPROTEIN
238	6xm5-A	4.3	SPIKE GLYCOPROTEIN
239	5wq9-D	4.3	TYPE II SECRETION SYSTEM PROTEIN D
240	2cm6-B	4.3	RABPHILIN-3A
241	6i1x-E	4.3	TYPE II SECRETION SYSTEM PROTEIN D
242	4ggr-A	4.3	BRADAVIDIN 2
243	6dv6-H	4.3	PROTEIN INVG
244	5low-B	4.3	RABPHILIN-3A
245	5low-H	4.3	RABPHILIN-3A
246	5w68-F	4.3	PUTATIVE TYPE II SECRETION PROTEIN
247	5w68-M	4.3	PUTATIVE TYPE II SECRETION PROTEIN
248	5wq9-J	4.3	TYPE II SECRETION SYSTEM PROTEIN D
249	6i1x-L	4.3	TYPE II SECRETION SYSTEM PROTEIN D
250	6w6m-E	4.3	TYPE IV PILUS SECRETIN PILQ FAMILY PROTEIN
251	6dv6-N	4.3	PROTEIN INVG
252	6dv6-L	4.3	PROTEIN INVG
253	6uwa-A	4.2	PROTEIN KINASE C
254	5low-I	4.2	RABPHILIN-3A
255	3kg6-B	4.2	CURF
256	7czq-A	4.2	SPIKE GLYCOPROTEIN
257	5tcq-K	4.2	PROTEIN INVG
258	7nd4-A	4.2	SPIKE GLYCOPROTEIN
259	7b18-A	4.2	SPIKE GLYCOPROTEIN
260	7d03-B	4.2	SPIKE GLYCOPROTEIN
261	6xm4-A	4.2	SPIKE GLYCOPROTEIN
262	6xf6-A	4.2	SPIKE GLYCOPROTEIN
263	5tz7-B	4.2	CURK
264	7nd4-B	4.2	SPIKE GLYCOPROTEIN
265	6z43-B	4.2	SPIKE GLYCOPROTEIN
266	7dx1-B	4.2	SPIKE GLYCOPROTEIN
267	6vxx-A	4.2	SARS-COV-2 SPIKE GLYCOPROTEIN
268	6xf5-A	4.2	SPIKE GLYCOPROTEIN
269	5tcq-G	4.2	PROTEIN INVG
270	2n2m-A	4.2	OUTER MEMBRANE PROTEIN X
271	7ndb-A	4.2	SPIKE GLYCOPROTEIN
272	7jzl-C	4.2	SPIKE GLYCOPROTEIN
273	5tcq-M	4.2	PROTEIN INVG
274	7k8y-E	4.2	SPIKE GLYCOPROTEIN
275	1swa-B	4.2	STREPTAVIDIN
276	7rw2-C	4.2	SPIKE GLYCOPROTEIN
277	6dv6-J	4.2	PROTEIN INVG
278	6x6p-B	4.2	SARS-COV-2 SPIKE GLYCOPROTEIN
279	1swd-B	4.2	STREPTAVIDIN
280	7lwo-B	4.2	SPIKE GLYCOPROTEIN
281	7czq-B	4.2	SPIKE GLYCOPROTEIN
282	6xey-C	4.2	SARS-COV-2 SPIKE GLYCOPROTEIN
283	7czp-B	4.2	SPIKE GLYCOPROTEIN
284	7nd5-A	4.2	SPIKE GLYCOPROTEIN
285	7kqb-B	4.2	SPIKE GLYCOPROTEIN
286	7dwz-A	4.2	SPIKE GLYCOPROTEIN
287	7d0b-A	4.2	SPIKE GLYCOPROTEIN
288	7jvc-E	4.2	SARS-COV-2 SPIKE GLYCOPROTEIN
289	6dv3-G	4.2	PROTEIN INVG
290	5tcq-N	4.2	PROTEIN INVG
291	3muu-E	4.2	STRUCTURAL POLYPROTEIN
292	6i1x-H	4.2	TYPE II SECRETION SYSTEM PROTEIN D
293	6dv3-E	4.2	PROTEIN INVG
294	6dv3-B	4.2	PROTEIN INVG
295	5wq9-M	4.2	TYPE II SECRETION SYSTEM PROTEIN D
296	3s6p-D	4.2	CAPSID PROTEIN
297	2erv-A	4.1	HYPOTHETICAL PROTEIN PAER03002360
298	2q3x-B	4.1	REGULATING SYNAPTIC MEMBRANE EXOCYTOSIS PROTEIN 1
299	3ew2-D	4.1	RHIZAVIDIN
300	7ct5-B	4.1	SPIKE GLYCOPROTEIN
301	7czw-B	4.1	SPIKE GLYCOPROTEIN
302	7kdh-C	4.1	SPIKE GLYCOPROTEIN
303	7p77-C	4.1	SPIKE GLYCOPROTEIN
304	7lyl-B	4.1	SPIKE GLYCOPROTEIN
305	7m0j-A	4.1	SPIKE GLYCOPROTEIN
306	7dwy-A	4.1	SPIKE GLYCOPROTEIN
307	7dwz-B	4.1	SPIKE GLYCOPROTEIN
308	6x29-C	4.1	SPIKE GLYCOPROTEIN
309	7kea-C	4.1	SPIKE GLYCOPROTEIN
310	7nd9-C	4.1	SPIKE GLYCOPROTEIN
311	7nd9-B	4.1	SPIKE GLYCOPROTEIN
312	7lws-C	4.1	SPIKE GLYCOPROTEIN
313	6k97-A	4.1	FUSION DH
314	7lwt-B	4.1	SPIKE GLYCOPROTEIN
315	7lwj-B	4.1	SPIKE GLYCOPROTEIN
316	1n7y-B	4.1	STREPTAVIDIN
317	1swl-C	4.1	CORE-STREPTAVIDIN
318	1sws-C	4.1	PROTEIN (STREPTAVIDIN)
319	1swb-D	4.1	STREPTAVIDIN
320	7lab-B	4.1	DH1052 LIGHT CHAIN
321	1sws-A	4.1	PROTEIN (STREPTAVIDIN)
322	7nd9-A	4.1	SPIKE GLYCOPROTEIN
323	7kdj-C	4.1	SPIKE GLYCOPROTEIN
324	7bno-B	4.1	SURFACE GLYCOPROTEIN
325	1swq-C	4.1	CORE-STREPTAVIDIN
326	6xm0-A	4.1	SPIKE GLYCOPROTEIN
327	7kec-A	4.1	SPIKE GLYCOPROTEIN
328	7cn4-A	4.1	SPIKE GLYCOPROTEIN
329	7lwn-A	4.1	SPIKE GLYCOPROTEIN
330	6x2c-A	4.1	SPIKE GLYCOPROTEIN
331	7lyk-C	4.1	SPIKE GLYCOPROTEIN
332	1swl-D	4.1	CORE-STREPTAVIDIN
333	7kni-C	4.1	SARS-COV-2 SPIKE GLYCOPROTEIN
334	1swu-B	4.1	STREPTAVIDIN
335	7lyq-A	4.1	SPIKE GLYCOPROTEIN
336	7n1q-B	4.1	SPIKE GLYCOPROTEIN
337	7l09-B	4.1	SPIKE GLYCOPROTEIN
338	7czr-B	4.1	SPIKE GLYCOPROTEIN
339	1swo-C	4.1	CORE-STREPTAVIDIN
340	2izf-D	4.1	STREPTAVIDIN
341	7cab-B	4.1	SARS-COV-2 SPIKE GLYCOPROTEIN
342	7czu-B	4.1	SPIKE GLYCOPROTEIN
343	7nd4-C	4.1	SPIKE GLYCOPROTEIN
344	7dx6-B	4.1	SPIKE GLYCOPROTEIN
345	7czy-B	4.1	SPIKE GLYCOPROTEIN
346	1swc-D	4.1	STREPTAVIDIN
347	7k4n-E	4.1	SPIKE GLYCOPROTEIN
348	6zhd-C	4.1	SPIKE GLYCOPROTEIN
349	7czv-B	4.1	SPIKE GLYCOPROTEIN
350	2rtn-D	4.1	STREPTAVIDIN
351	7ljr-C	4.1	SPIKE GLYCOPROTEIN
352	6tip-A	4.1	STREPTAVIDIN
353	6nb7-A	4.1	SPIKE GLYCOPROTEIN
354	1swq-D	4.1	CORE-STREPTAVIDIN
355	1swh-A	4.1	CORE-STREPTAVIDIN
356	5tcq-D	4.1	PROTEIN INVG
357	7lyn-C	4.1	SPIKE GLYCOPROTEIN
358	6x29-B	4.1	SPIKE GLYCOPROTEIN
359	7czt-B	4.1	SPIKE GLYCOPROTEIN
360	1swj-D	4.1	CORE-STREPTAVIDIN
361	5tcq-A	4.1	PROTEIN INVG
362	7d00-A	4.1	SPIKE GLYCOPROTEIN
363	6hds-B	4.1	SHORT AFIFAVIDIN
364	6hdt-A	4.1	SHORT AFIFAVIDIN
365	6hdv-D	4.1	AFIFAVIDIN
366	4ggz-C	4.1	BRADAVIDIN 2
367	2n1t-E	4.1	VESICLE-ASSOCIATED MEMBRANE PROTEIN 2
368	6hdt-B	4.1	SHORT AFIFAVIDIN
369	6i1x-A	4.1	TYPE II SECRETION SYSTEM PROTEIN D
370	2erv-B	4.1	HYPOTHETICAL PROTEIN PAER03002360
371	6dv6-M	4.1	PROTEIN INVG
372	6i1x-M	4.1	TYPE II SECRETION SYSTEM PROTEIN D
373	6dv3-O	4.1	PROTEIN INVG
374	4ggz-D	4	BRADAVIDIN 2
375	4ggz-A	4	BRADAVIDIN 2
376	3kg9-A	4	CURK
377	7jvc-B	4	SARS-COV-2 SPIKE GLYCOPROTEIN
378	1hxz-A	4	STREPTAVIDIN
379	1nc9-B	4	STREPTAVIDIN
380	7mjg-C	4	SPIKE GLYCOPROTEIN
381	1vwq-B	4	STREPTAVIDIN
382	7my2-E	4	SPIKE GLYCOPROTEIN
383	7dx1-C	4	SPIKE GLYCOPROTEIN
384	1n4j-A	4	STREPTAVIDIN
385	7d03-A	4	SPIKE GLYCOPROTEIN
386	7l58-A	4	SPIKE GLYCOPROTEIN
387	6xey-A	4	SARS-COV-2 SPIKE GLYCOPROTEIN
388	1n7y-D	4	STREPTAVIDIN
389	6ui0-A	4	STREPTAVIDIN
390	7nd7-B	4	SPIKE GLYCOPROTEIN
391	7dx5-B	4	SPIKE GLYCOPROTEIN
392	6nb6-B	4	SPIKE GLYCOPROTEIN
393	7d0b-C	4	SPIKE GLYCOPROTEIN
394	1swa-D	4	STREPTAVIDIN
395	4bx6-B	4	STREPTAVIDIN
396	7lwp-B	4	SPIKE GLYCOPROTEIN
397	3wzo-C	4	STREPTAVIDIN
398	7nt9-C	4	SPIKE GLYCOPROTEIN
399	7p7a-C	4	SPIKE GLYCOPROTEIN
400	2rto-D	4	STREPTAVIDIN
401	6obv-D	4	FLUVIRUCIN B1 DH DOMAIN FROM MODULE 1
402	7lwv-C	4	SPIKE GLYCOPROTEIN
403	1pts-B	4	STREPTAVIDIN
404	1vwk-D	4	STREPTAVIDIN
405	1vwl-D	4	STREPTAVIDIN
406	1n9y-B	4	STREPTAVIDIN
407	7ke7-B	4	SPIKE GLYCOPROTEIN
408	7dx6-A	4	SPIKE GLYCOPROTEIN
409	7kea-A	4	SPIKE GLYCOPROTEIN
410	1nc9-D	4	STREPTAVIDIN
411	1swc-B	4	STREPTAVIDIN
412	6zp1-A	4	SPIKE GLYCOPROTEIN
413	7edg-A	4	SPIKE GLYCOPROTEIN
414	7cq0-A	4	MATURE STREPTOAVIDIN-C1
415	3wzo-B	4	STREPTAVIDIN
416	1swc-A	4	STREPTAVIDIN
417	4gjv-A	4	STREPTAVIDIN
418	7czq-C	4	SPIKE GLYCOPROTEIN
419	2rtc-D	4	STREPTAVIDIN
420	2lha-A	4	SYNAPTOTAGMIN-1
421	6vsb-B	4	SARS-COV-2 SPIKE GLYCOPROTEIN
422	7krr-B	4	SPIKE GLYCOPROTEIN
423	2y3e-A	4	STREPTAVIDIN
424	2rtp-D	4	STREPTAVIDIN
425	6xm0-C	4	SPIKE GLYCOPROTEIN
426	1sre-B	4	STREPTAVIDIN
427	7kdl-A	4	SPIKE GLYCOPROTEIN
428	7ksg-C	4	SPIKE GLYCOPROTEIN
429	7czy-C	4	SPIKE GLYCOPROTEIN
430	6x2a-A	4	SPIKE GLYCOPROTEIN
431	7cn8-B	4	GLYCOPROTEIN
432	7k4n-A	4	SPIKE GLYCOPROTEIN
433	1swu-D	4	STREPTAVIDIN
434	1vwi-D	4	STREPTAVIDIN
435	2rtr-D	4	STREPTAVIDIN
436	1n7y-C	4	STREPTAVIDIN
437	7kmz-C	4	SARS-COV-2 SPIKE GLYCOPROTEIN
438	7k43-B	4	SARS-COV-2 SPIKE GLYCOPROTEIN
439	7n1x-A	4	SPIKE GLYCOPROTEIN
440	1nc9-C	4	STREPTAVIDIN
441	7k8s-C	4	SPIKE GLYCOPROTEIN
442	3wzq-C	4	STREPTAVIDIN
443	7jv4-A	4	SARS-COV-2 SPIKE GLYCOPROTEIN
444	1lcz-B	4	STREPTAVIDIN
445	1swn-B	4	CORE-STREPTAVIDIN
446	2rtb-D	4	STREPTAVIDIN
447	7lwv-B	4	SPIKE GLYCOPROTEIN
448	7d00-C	4	SPIKE GLYCOPROTEIN
449	2ize-D	4	STREPTAVIDIN
450	1swq-B	4	CORE-STREPTAVIDIN
451	6x2a-C	4	SPIKE GLYCOPROTEIN
452	7chh-B	4	SPIKE GLYCOPROTEIN
453	6wps-E	4	SARS-COV-2 SPIKE GLYCOPROTEIN
454	7n0h-B	4	SPIKE GLYCOPROTEIN
455	1swk-A	4	CORE-STREPTAVIDIN
456	1swo-B	4	CORE-STREPTAVIDIN
457	6wps-A	4	SARS-COV-2 SPIKE GLYCOPROTEIN
458	7czu-C	4	SPIKE GLYCOPROTEIN
459	7czr-C	4	SPIKE GLYCOPROTEIN
460	7czt-C	4	SPIKE GLYCOPROTEIN
461	7e7d-B	4	SPIKE GLYCOPROTEIN
462	4cph-C	4	STREPTAVIDIN
463	6t2l-A	4	STREPTAVIDIN
464	7d0c-C	4	SPIKE GLYCOPROTEIN
465	4cph-B	4	STREPTAVIDIN
466	1swo-D	4	CORE-STREPTAVIDIN
467	7a94-B	4	SPIKE GLYCOPROTEIN
468	7lwt-A	4	SPIKE GLYCOPROTEIN
469	7lwm-B	4	SPIKE GLYCOPROTEIN
470	1swh-B	4	CORE-STREPTAVIDIN
471	4cpi-C	4	STREPTAVIDIN
472	7lwu-B	4	SPIKE GLYCOPROTEIN
473	1swl-B	4	CORE-STREPTAVIDIN
474	1swb-B	4	STREPTAVIDIN
475	6zgf-C	4	SPIKE GLYCOPROTEIN
476	6us6-A	4	STREPTAVIDIN
477	2rtg-B	4	STREPTAVIDIN
478	7czt-A	4	SPIKE GLYCOPROTEIN
479	7d0c-B	4	SPIKE GLYCOPROTEIN
480	3ew1-D	4	RHIZAVIDIN
481	5wq8-K	4	TYPE II SECRETION SYSTEM PROTEIN D
482	2qqp-G	4	LARGE CAPSID PROTEIN
483	6dv3-D	4	PROTEIN INVG
484	5wq9-C	4	TYPE II SECRETION SYSTEM PROTEIN D
485	6i1y-C	4	GENERAL SECRETION PATHWAY PROTEIN GSPD
486	5w4s-A	4	PROTEIN KINASE C ALPHA TYPE
487	4ggt-A	4	BRADAVIDIN 2
488	6i1y-O	4	GENERAL SECRETION PATHWAY PROTEIN GSPD
489	2qqp-C	4	LARGE CAPSID PROTEIN
490	6i1y-L	4	GENERAL SECRETION PATHWAY PROTEIN GSPD
491	7ke6-A	4	SPIKE GLYCOPROTEIN
492	4z27-A	4	AVIDIN FAMILY
493	6s50-A	3.9	STREPTAVIDIN
494	5dyv-A	3.9	YD REPEAT-CONTAINING PROTEIN
495	3el6-A	3.9	ERYTHROMYCIN DEHYDRATASE
496	4ggz-B	3.9	BRADAVIDIN 2
497	7k8x-C	3.9	SPIKE GLYCOPROTEIN
498	7lyo-C	3.9	SPIKE GLYCOPROTEIN
499	6s50-B	3.9	STREPTAVIDIN
500	7kkl-C	3.9	SARS-COV-2 SPIKE GLYCOPROTEIN
501	6vyb-C	3.9	SPIKE GLYCOPROTEIN
502	6udb-A	3.9	STREPTAVIDIN
503	1n9y-D	3.9	STREPTAVIDIN
504	2izi-A	3.9	STREPTAVIDIN
505	1swu-C	3.9	STREPTAVIDIN
506	1kl4-B	3.9	STREPTAVIDIN
507	7lww-C	3.9	SPIKE GLYCOPROTEIN
508	6obv-B	3.9	FLUVIRUCIN B1 DH DOMAIN FROM MODULE 1
509	6ud6-B	3.9	STREPTAVIDIN
510	6xkl-C	3.9	SPIKE GLYCOPROTEIN
511	1vwr-B	3.9	STREPTAVIDIN
512	6zdh-A	3.9	SPIKE GLYCOPROTEIN
513	3s6p-B	3.9	CAPSID PROTEIN
514	7cn4-C	3.9	SPIKE GLYCOPROTEIN
515	1swq-A	3.9	CORE-STREPTAVIDIN
516	7lwl-B	3.9	SPIKE GLYCOPROTEIN
517	5f2b-A	3.9	STREPTAVIDIN
518	1hy2-C	3.9	STREPTAVIDIN
519	7lws-B	3.9	SPIKE GLYCOPROTEIN
520	7kne-C	3.9	SARS-COV-2 SPIKE GLYCOPROTEIN
521	5jd2-B	3.9	STREPTAVIDIN
522	1swp-A	3.9	CORE-STREPTAVIDIN
523	6auh-A	3.9	STREPTAVIDIN
524	3wzq-D	3.9	STREPTAVIDIN
525	5b5g-D	3.9	STREPTAVIDIN
526	7krq-C	3.9	SPIKE GLYCOPROTEIN
527	3x00-B	3.9	STREPTAVIDIN
528	1slf-D	3.9	STREPTAVIDIN
529	3x00-A	3.9	STREPTAVIDIN
530	3x00-C	3.9	STREPTAVIDIN
531	1kff-A	3.9	STREPTAVIDIN
532	4bx5-A	3.9	STREPTAVIDIN
533	1kl5-D	3.9	STREPTAVIDIN
534	4y5d-B	3.9	STREPTAVIDIN
535	7mjm-C	3.9	SPIKE GLYCOPROTEIN
536	7dx2-B	3.9	SPIKE GLYCOPROTEIN
537	4bx6-C	3.9	STREPTAVIDIN
538	4cpi-D	3.9	STREPTAVIDIN
539	3wzo-A	3.9	STREPTAVIDIN
540	5tcq-B	3.9	PROTEIN INVG
541	7knb-C	3.9	SARS-COV-2 SPIKE GLYCOPROTEIN
542	2m07-A	3.9	OUTER MEMBRANE PROTEIN X
543	7m6f-B	3.9	SPIKE GLYCOPROTEIN
544	1swt-A	3.9	PROTEIN (STREPTAVIDIN)
545	6xm3-C	3.9	SPIKE GLYCOPROTEIN
546	7lwq-C	3.9	SPIKE GLYCOPROTEIN
547	7dx9-B	3.9	SPIKE GLYCOPROTEIN
548	6zp5-A	3.9	SPIKE GLYCOPROTEIN
549	5o16-B	3.9	AMBC
550	2rti-D	3.9	STREPTAVIDIN
551	6nb6-A	3.9	SPIKE GLYCOPROTEIN
552	3ry2-B	3.9	STREPTAVIDIN
553	3wzq-A	3.9	STREPTAVIDIN
554	5b5f-A	3.9	STREPTAVIDIN
555	1swr-D	3.9	CORE-STREPTAVIDIN
556	3wzq-B	3.9	STREPTAVIDIN
557	7czw-C	3.9	SPIKE GLYCOPROTEIN
558	7lyp-A	3.9	SPIKE GLYCOPROTEIN
559	1swc-C	3.9	STREPTAVIDIN
560	4bx5-C	3.9	STREPTAVIDIN
561	7czz-C	3.9	SPIKE GLYCOPROTEIN
562	4cph-D	3.9	STREPTAVIDIN
563	6auo-A	3.9	STREPTAVIDIN
564	5n7x-K	3.9	STREPTAVIDIN
565	2ize-B	3.9	STREPTAVIDIN
566	6nb7-B	3.9	SPIKE GLYCOPROTEIN
567	6xlu-C	3.9	SPIKE GLYCOPROTEIN
568	1luq-B	3.9	STREPTAVIDIN
569	1slf-B	3.9	STREPTAVIDIN
570	1lcz-A	3.9	STREPTAVIDIN
571	7dx0-B	3.9	SPIKE GLYCOPROTEIN
572	4cpf-B	3.9	STREPTAVIDIN
573	2izc-D	3.9	STREPTAVIDIN
574	1kl5-C	3.9	STREPTAVIDIN
575	4y59-C	3.9	STREPTAVIDIN
576	7byr-C	3.9	SARS-COV-2 SPIKE GLYCOPROTEIN
577	1kff-B	3.9	STREPTAVIDIN
578	7cab-A	3.9	SARS-COV-2 SPIKE GLYCOPROTEIN
579	1vwo-B	3.9	STREPTAVIDIN
580	5n7x-M	3.9	STREPTAVIDIN
581	5n89-H	3.9	STREPTAVIDIN
582	5b5f-D	3.9	STREPTAVIDIN
583	2izg-D	3.9	STREPTAVIDIN
584	6obv-C	3.9	FLUVIRUCIN B1 DH DOMAIN FROM MODULE 1
585	7l06-C	3.9	SPIKE GLYCOPROTEIN
586	7cyp-A	3.9	SARS-COV-2 SPIKE GLYCOPROTEIN
587	6zb5-B	3.9	SPIKE GLYCOPROTEIN
588	6obv-A	3.9	FLUVIRUCIN B1 DH DOMAIN FROM MODULE 1
589	7lwu-A	3.9	SPIKE GLYCOPROTEIN
590	1kl5-B	3.9	STREPTAVIDIN
591	4cpi-B	3.9	STREPTAVIDIN
592	2iza-A	3.9	STREPTAVIDIN
593	1kff-C	3.9	STREPTAVIDIN
594	7kj3-C	3.9	SPIKE GLYCOPROTEIN
595	3x00-D	3.9	STREPTAVIDIN
596	2rta-A	3.9	STREPTAVIDIN
597	6imm-T	3.9	SPIKE GLYCOPROTEIN E1
598	3rdm-A	3.9	STREPTAVIDIN
599	2izj-A	3.9	STREPTAVIDIN
600	6lng-A	3.9	STREPTAVIDIN
601	1hxz-B	3.9	STREPTAVIDIN
602	1swa-C	3.9	STREPTAVIDIN
603	7n0g-B	3.9	SPIKE GLYCOPROTEIN
604	4bx6-D	3.9	STREPTAVIDIN
605	1kl4-C	3.9	STREPTAVIDIN
606	5n89-F	3.9	STREPTAVIDIN
607	6lng-D	3.9	STREPTAVIDIN
608	4cpi-A	3.9	STREPTAVIDIN
609	1hqq-A	3.9	STREPTAVIDIN
610	4bx5-B	3.9	STREPTAVIDIN
611	7dx7-B	3.9	SPIKE GLYCOPROTEIN
612	6qsy-A	3.9	STREPTAVIDIN
613	1vwg-B	3.9	STREPTAVIDIN
614	1kl4-A	3.9	STREPTAVIDIN
615	7kdh-B	3.9	SPIKE GLYCOPROTEIN
616	6xm0-B	3.9	SPIKE GLYCOPROTEIN
617	4cph-A	3.9	STREPTAVIDIN
618	5dyv-C	3.9	YD REPEAT-CONTAINING PROTEIN
619	7jzl-B	3.9	SPIKE GLYCOPROTEIN
620	7krs-C	3.9	SPIKE GLYCOPROTEIN
621	6ud1-A	3.9	STREPTAVIDIN
622	7czs-B	3.9	SPIKE GLYCOPROTEIN
623	7mjj-A	3.9	SPIKE GLYCOPROTEIN
624	5n8w-B	3.9	STREPTAVIDIN
625	1df8-B	3.9	PROTEIN (STREPTAVIDIN)
626	5to2-B	3.9	STREPTAVIDIN
627	6dv6-O	3.9	PROTEIN INVG
628	1vwh-B	3.9	STREPTAVIDIN
629	1kl3-C	3.9	STREPTAVIDIN
630	1mep-A	3.9	STREPTAVIDIN
631	4dne-A	3.9	STREPTAVIDIN
632	7n9b-C	3.9	SPIKE GLYCOPROTEIN
633	5jd2-D	3.9	STREPTAVIDIN
634	1mep-D	3.9	STREPTAVIDIN
635	1nbx-B	3.9	STREPTAVIDIN
636	7n9e-B	3.9	NB34 NANOBODY
637	4y59-D	3.9	STREPTAVIDIN
638	5n89-D	3.9	STREPTAVIDIN
639	6xcm-A	3.9	SPIKE GLYCOPROTEIN
640	5tz7-A	3.9	CURK
641	5wq9-H	3.9	TYPE II SECRETION SYSTEM PROTEIN D
642	6i1y-I	3.9	GENERAL SECRETION PATHWAY PROTEIN GSPD
643	5dyq-C	3.9	YD REPEAT-CONTAINING PROTEIN
644	5wln-C	3.9	TYPE II SECRETION SYSTEM PROTEIN D
645	6dv6-F	3.9	PROTEIN INVG
646	5zdh-G	3.9	TYPE II SECRETION SYSTEM PROTEIN D
647	5wq9-L	3.9	TYPE II SECRETION SYSTEM PROTEIN D
648	1q9f-A	3.9	OUTER MEMBRANE PROTEIN X
649	1n43-B	3.9	STREPTAVIDIN
650	5jd2-A	3.9	STREPTAVIDIN
651	4z28-A	3.9	AVIDIN FAMILY
652	5wln-O	3.9	TYPE II SECRETION SYSTEM PROTEIN D
653	5zdh-D	3.9	TYPE II SECRETION SYSTEM PROTEIN D
654	7dpa-A	3.8	DEDICATOR OF CYTOKINESIS PROTEIN 5
655	3muu-A	3.8	STRUCTURAL POLYPROTEIN
656	5nz7-A	3.8	CELLODEXTRIN PHOSPHORYLASE
657	6hdt-C	3.8	SHORT AFIFAVIDIN
658	5tz5-A	3.8	CURK
659	6xlu-A	3.8	SPIKE GLYCOPROTEIN
660	2gh7-B	3.8	STREPTAVIDIN
661	2izg-B	3.8	STREPTAVIDIN
662	6xlu-B	3.8	SPIKE GLYCOPROTEIN
663	3wyp-C	3.8	STREPTAVIDIN
664	2f01-B	3.8	STREPTAVIDIN
665	2rtj-A	3.8	STREPTAVIDIN
666	1n7y-A	3.8	STREPTAVIDIN
667	7kl9-B	3.8	SPIKE GLYCOPROTEIN
668	7ndb-B	3.8	SPIKE GLYCOPROTEIN
669	1df8-A	3.8	PROTEIN (STREPTAVIDIN)
670	6s4q-A	3.8	STREPTAVIDIN
671	6lng-B	3.8	STREPTAVIDIN
672	6jo8-F	3.8	TOGAVIRIN
673	5n7x-B	3.8	STREPTAVIDIN
674	2rtl-A	3.8	STREPTAVIDIN
675	1swd-D	3.8	STREPTAVIDIN
676	7k8z-C	3.8	SPIKE GLYCOPROTEIN
677	5dyv-D	3.8	YD REPEAT-CONTAINING PROTEIN
678	4z28-B	3.8	AVIDIN FAMILY
679	5n99-U	3.8	STREPTAVIDIN
680	1swe-A	3.8	STREPTAVIDIN
681	1vwj-D	3.8	STREPTAVIDIN
682	3wzp-A	3.8	STREPTAVIDIN
683	1nc9-A	3.8	STREPTAVIDIN
684	7kqb-A	3.8	SPIKE GLYCOPROTEIN
685	1vwe-B	3.8	STREPTAVIDIN
686	5n7x-A	3.8	STREPTAVIDIN
687	5tcq-O	3.8	PROTEIN INVG
688	6vp3-C	3.8	STREPTAVIDIN
689	7lyn-B	3.8	SPIKE GLYCOPROTEIN
690	1vwk-B	3.8	STREPTAVIDIN
691	1vwm-B	3.8	STREPTAVIDIN
692	6sok-B	3.8	STREPTAVIDIN
693	3t6l-A	3.8	STREPTAVIDIN
694	7efc-A	3.8	STREPTAVIDIN
695	6udb-B	3.8	STREPTAVIDIN
696	1mm9-A	3.8	STREPTAVIDIN
697	7cac-A	3.8	SPIKE GLYCOPROTEIN
698	7dy0-A	3.8	STREPTAVIDIN
699	6udb-C	3.8	STREPTAVIDIN
700	4jo6-A	3.8	STREPTAVIDIN
701	6zoz-A	3.8	SPIKE GLYCOPROTEIN
702	5tcq-H	3.8	PROTEIN INVG
703	7knb-A	3.8	SARS-COV-2 SPIKE GLYCOPROTEIN
704	6s4q-B	3.8	STREPTAVIDIN
705	6vp1-D	3.8	STREPTAVIDIN
706	7ke4-B	3.8	SPIKE GLYCOPROTEIN
707	7efd-A	3.8	STREPTAVIDIN
708	7k4n-B	3.8	SPIKE GLYCOPROTEIN
709	2xfc-F	3.8	E1 ENVELOPE GLYCOPROTEIN
710	2rtk-A	3.8	STREPTAVIDIN
711	1hxl-A	3.8	STREPTAVIDIN
712	5to2-C	3.8	STREPTAVIDIN
713	6x29-A	3.8	SPIKE GLYCOPROTEIN
714	7kj5-C	3.8	SPIKE GLYCOPROTEIN
715	6zoz-B	3.8	SPIKE GLYCOPROTEIN
716	7cyp-C	3.8	SARS-COV-2 SPIKE GLYCOPROTEIN
717	1rst-B	3.8	STREPTAVIDIN
718	1swj-A	3.8	CORE-STREPTAVIDIN
719	1hqq-D	3.8	STREPTAVIDIN
720	1vwl-B	3.8	STREPTAVIDIN
721	6xo4-J	3.8	TOGAVIRIN
722	7n9c-B	3.8	SPIKE GLYCOPROTEIN
723	2rte-D	3.8	STREPTAVIDIN
724	1rxk-B	3.8	STREPTAVIDIN
725	2izh-B	3.8	STREPTAVIDIN
726	7edf-C	3.8	SPIKE GLYCOPROTEIN
727	1n9y-C	3.8	STREPTAVIDIN
728	7dx8-C	3.8	SPIKE GLYCOPROTEIN
729	2izd-D	3.8	STREPTAVIDIN
730	5cse-A	3.8	STREPTAVIDIN
731	7a93-B	3.8	SPIKE GLYCOPROTEIN
732	7l56-B	3.8	SPIKE GLYCOPROTEIN
733	7ad1-C	3.8	SPIKE GLYCOPROTEIN
734	1str-D	3.8	STREPTAVIDIN
735	7lwt-C	3.8	SPIKE GLYCOPROTEIN
736	6t2y-A	3.8	STREPTAVIDIN
737	4y5d-C	3.8	STREPTAVIDIN
738	7ly2-J	3.8	SPIKE GLYCOPROTEIN
739	2rtd-D	3.8	STREPTAVIDIN
740	4cpe-A	3.8	STREPTAVIDIN
741	7jw0-A	3.8	SARS-COV-2 SPIKE GLYCOPROTEIN
742	2rth-D	3.8	STREPTAVIDIN
743	7p78-A	3.8	SPIKE GLYCOPROTEIN
744	5n99-K	3.8	STREPTAVIDIN
745	7kbz-B	3.8	STREPTAVIDIN
746	5ira-A	3.8	ARTIFICIAL METATHESASE
747	1ndj-A	3.8	STREPTAVIDIN
748	1nbx-D	3.8	STREPTAVIDIN
749	1swa-A	3.8	STREPTAVIDIN
750	1lcw-B	3.8	STREPTAVIDIN
751	5n99-Q	3.8	STREPTAVIDIN
752	2izk-A	3.8	STREPTAVIDIN
753	7jw0-E	3.8	SARS-COV-2 SPIKE GLYCOPROTEIN
754	6lng-E	3.8	STREPTAVIDIN
755	6j6j-A	3.8	STREPTAVIDIN
756	2izl-B	3.8	STREPTAVIDIN
757	5n8b-A	3.8	STREPTAVIDIN
758	5low-A	3.8	RABPHILIN-3A
759	2rtm-A	3.8	STREPTAVIDIN
760	7czy-A	3.8	SPIKE GLYCOPROTEIN
761	7n8i-A	3.8	S2L20 FAB LIGHT CHAIN VARIABLE REGION
762	5b5g-B	3.8	STREPTAVIDIN
763	1swt-B	3.8	PROTEIN (STREPTAVIDIN)
764	6zox-B	3.8	SPIKE GLYCOPROTEIN
765	7kkl-D	3.8	SARS-COV-2 SPIKE GLYCOPROTEIN
766	3t6f-B	3.8	STREPTAVIDIN
767	1kl3-B	3.8	STREPTAVIDIN
768	6zp7-A	3.8	SPIKE GLYCOPROTEIN
769	3s6p-C	3.8	CAPSID PROTEIN
770	7jv6-B	3.8	SARS-COV-2 SPIKE GLYCOPROTEIN
771	7czr-A	3.8	SPIKE GLYCOPROTEIN
772	6sos-C	3.8	STREPTAVIDIN
773	6j6j-C	3.8	STREPTAVIDIN
774	4jo6-D	3.8	STREPTAVIDIN
775	7lws-A	3.8	SPIKE GLYCOPROTEIN
776	7nd3-C	3.8	SPIKE GLYCOPROTEIN
777	2rtp-B	3.8	STREPTAVIDIN
778	6xm5-B	3.8	SPIKE GLYCOPROTEIN
779	6avk-A	3.8	STREPTAVIDIN
780	4jo6-B	3.8	STREPTAVIDIN
781	7k43-E	3.8	SARS-COV-2 SPIKE GLYCOPROTEIN
782	7kdk-C	3.8	SPIKE GLYCOPROTEIN
783	2izb-A	3.8	STREPTAVIDIN
784	3wyq-B	3.8	STREPTAVIDIN
785	1slg-D	3.8	STREPTAVIDIN
786	7kdi-A	3.8	SPIKE GLYCOPROTEIN
787	5dyq-A	3.8	YD REPEAT-CONTAINING PROTEIN
788	2y3f-A	3.8	STREPTAVIDIN
789	4bx6-A	3.8	STREPTAVIDIN
790	1rsu-B	3.8	STREPTAVIDIN
791	6ud1-B	3.8	STREPTAVIDIN
792	6lng-F	3.8	STREPTAVIDIN
793	1sws-B	3.8	PROTEIN (STREPTAVIDIN)
794	6j6j-B	3.8	STREPTAVIDIN
795	3ry1-C	3.8	STREPTAVIDIN
796	6vsb-A	3.8	SARS-COV-2 SPIKE GLYCOPROTEIN
797	7czx-B	3.8	SPIKE GLYCOPROTEIN
798	1vwi-B	3.8	STREPTAVIDIN
799	1hxl-B	3.8	STREPTAVIDIN
800	1kl5-A	3.8	STREPTAVIDIN
801	1vwn-B	3.8	STREPTAVIDIN
802	5b5g-C	3.8	STREPTAVIDIN
803	1hy2-B	3.8	STREPTAVIDIN
804	5dyq-B	3.8	YD REPEAT-CONTAINING PROTEIN
805	7kdj-A	3.8	SPIKE GLYCOPROTEIN
806	2rtq-B	3.8	STREPTAVIDIN
807	6j6j-D	3.8	STREPTAVIDIN
808	3muu-F	3.8	STRUCTURAL POLYPROTEIN
809	5xlr-B	3.8	SPIKE GLYCOPROTEIN
810	2qcb-A	3.8	STREPTAVIDIN
811	1kl4-D	3.8	STREPTAVIDIN
812	1vwj-B	3.8	STREPTAVIDIN
813	3ew2-A	3.8	RHIZAVIDIN
814	1ndj-D	3.8	STREPTAVIDIN
815	6dv6-G	3.8	PROTEIN INVG
816	1n43-C	3.8	STREPTAVIDIN
817	6auc-A	3.8	STREPTAVIDIN
818	5dyv-F	3.8	YD REPEAT-CONTAINING PROTEIN
819	6dv3-K	3.8	PROTEIN INVG
820	3k25-B	3.8	SLR1438 PROTEIN
821	3mm0-A	3.8	AVIDIN
822	6dv3-H	3.8	PROTEIN INVG
823	1mk5-A	3.8	STREPTAVIDIN
824	1mep-B	3.8	STREPTAVIDIN
825	6hdv-A	3.7	AFIFAVIDIN
826	1oh1-A	3.7	STAPHOSTATIN A
827	3kg6-C	3.7	CURF
828	3ew2-F	3.7	RHIZAVIDIN
829	3kg8-A	3.7	CURJ
830	3re5-A	3.7	STREPTAVIDIN
831	6vxx-C	3.7	SARS-COV-2 SPIKE GLYCOPROTEIN
832	4bx7-A	3.7	STREPTAVIDIN
833	7krs-B	3.7	SPIKE GLYCOPROTEIN
834	7lcn-K	3.7	SPIKE GLYCOPROTEIN
835	3ry1-B	3.7	STREPTAVIDIN
836	6lng-C	3.7	STREPTAVIDIN
837	7n9c-A	3.7	SPIKE GLYCOPROTEIN
838	5n99-S	3.7	STREPTAVIDIN
839	5l3y-A	3.7	STREPTAVIDIN
840	7m6f-A	3.7	SPIKE GLYCOPROTEIN
841	6w2u-C	3.7	SPIKE GLYCOPROTEIN E1
842	6sos-B	3.7	STREPTAVIDIN
843	7p79-E	3.7	SPIKE GLYCOPROTEIN
844	6zoy-C	3.7	SPIKE GLYCOPROTEIN
845	1vwd-B	3.7	STREPTAVIDIN
846	7knh-C	3.7	SARS-COV-2 SPIKE GLYCOPROTEIN
847	5n8b-G	3.7	STREPTAVIDIN
848	6m9b-A	3.7	STREPTAVIDIN
849	1swr-B	3.7	CORE-STREPTAVIDIN
850	7edg-C	3.7	SPIKE GLYCOPROTEIN
851	7my3-C	3.7	SPIKE GLYCOPROTEIN
852	7lwu-C	3.7	SPIKE GLYCOPROTEIN
853	1nbx-A	3.7	STREPTAVIDIN
854	7lcn-A	3.7	SPIKE GLYCOPROTEIN
855	1vwp-B	3.7	STREPTAVIDIN
856	5n99-I	3.7	STREPTAVIDIN
857	6gmi-A	3.7	STREPTAVIDIN
858	7lxy-A	3.7	SPIKE GLYCOPROTEIN
859	3wzn-A	3.7	STREPTAVIDIN
860	4irw-A	3.7	STREPTAVIDIN
861	5k49-A	3.7	STREPTAVIDIN
862	5dyq-D	3.7	YD REPEAT-CONTAINING PROTEIN
863	1hy2-A	3.7	STREPTAVIDIN
864	1nbx-C	3.7	STREPTAVIDIN
865	5n89-O	3.7	STREPTAVIDIN
866	1hy2-D	3.7	STREPTAVIDIN
867	1srf-A	3.7	STREPTAVIDIN
868	1sts-B	3.7	STREPTAVIDIN
869	6sos-D	3.7	STREPTAVIDIN
870	7nt9-B	3.7	SPIKE GLYCOPROTEIN
871	1vwb-B	3.7	STREPTAVIDIN
872	7n01-C	3.7	SPIKE GLYCOPROTEIN
873	1vwa-D	3.7	STREPTAVIDIN
874	1vwa-B	3.7	STREPTAVIDIN
875	1swd-C	3.7	STREPTAVIDIN
876	6zdh-B	3.7	SPIKE GLYCOPROTEIN
877	6t30-A	3.7	STREPTAVIDIN
878	7l56-C	3.7	SPIKE GLYCOPROTEIN
879	7lyq-C	3.7	SPIKE GLYCOPROTEIN
880	7nd5-C	3.7	SPIKE GLYCOPROTEIN
881	6zgg-A	3.7	SPIKE GLYCOPROTEIN
882	5n7x-E	3.7	STREPTAVIDIN
883	1srg-A	3.7	STREPTAVIDIN
884	1swk-C	3.7	CORE-STREPTAVIDIN
885	7l02-B	3.7	SPIKE GLYCOPROTEIN
886	5n8e-D	3.7	STREPTAVIDIN
887	2rti-B	3.7	STREPTAVIDIN
888	1vwc-B	3.7	STREPTAVIDIN
889	4ln9-B	3.7	RIFAMYCIN POLYKETIDE SYNTHASE
890	5any-C	3.7	E1
891	7a98-C	3.7	SPIKE GLYCOPROTEIN
892	7nd6-C	3.7	SPIKE GLYCOPROTEIN
893	5k68-A	3.7	STREPTAVIDIN
894	7lyq-B	3.7	SPIKE GLYCOPROTEIN
895	1kff-D	3.7	STREPTAVIDIN
896	3ry1-D	3.7	STREPTAVIDIN
897	7eb0-C	3.7	SPIKE GLYCOPROTEIN
898	5n99-D	3.7	STREPTAVIDIN
899	7dx3-C	3.7	SPIKE GLYCOPROTEIN
900	3wzp-B	3.7	STREPTAVIDIN
901	1swb-C	3.7	STREPTAVIDIN
902	5wbc-A	3.7	STREPTAVIDIN
903	5k67-A	3.7	STREPTAVIDIN
904	3wzn-B	3.7	STREPTAVIDIN
905	1n9m-D	3.7	STREPTAVIDIN
906	6xf5-B	3.7	SPIKE GLYCOPROTEIN
907	7l56-A	3.7	SPIKE GLYCOPROTEIN
908	1swn-C	3.7	CORE-STREPTAVIDIN
909	1swb-A	3.7	STREPTAVIDIN
910	1n43-A	3.7	STREPTAVIDIN
911	3mg5-D	3.7	STREPTAVIDIN
912	5any-A	3.7	E1
913	7kl9-C	3.7	SPIKE GLYCOPROTEIN
914	3kg7-D	3.7	CURH
915	7kj2-C	3.7	SPIKE GLYCOPROTEIN
916	5n89-K	3.7	STREPTAVIDIN
917	6zp5-B	3.7	SPIKE GLYCOPROTEIN
918	5xlr-A	3.7	SPIKE GLYCOPROTEIN
919	1rxj-D	3.7	STREPTAVIDIN
920	5n7x-O	3.7	STREPTAVIDIN
921	3ew1-B	3.7	RHIZAVIDIN
922	1swr-A	3.7	CORE-STREPTAVIDIN
923	7a29-B	3.7	SPIKE GLYCOPROTEIN
924	3rdx-B	3.7	STREPTAVIDIN
925	5n7x-F	3.7	STREPTAVIDIN
926	5vkx-A	3.7	STREPTAVIDIN
927	4y5d-D	3.7	STREPTAVIDIN
928	7ly2-A	3.7	SPIKE GLYCOPROTEIN
929	7my3-A	3.7	SPIKE GLYCOPROTEIN
930	7k8w-A	3.7	SPIKE GLYCOPROTEIN
931	1swp-D	3.7	CORE-STREPTAVIDIN
932	5n7x-H	3.7	STREPTAVIDIN
933	7jv4-C	3.7	SARS-COV-2 SPIKE GLYCOPROTEIN
934	1sld-B	3.7	STREPTAVIDIN
935	5n8e-C	3.7	STREPTAVIDIN
936	3rdx-A	3.7	STREPTAVIDIN
937	1swj-B	3.7	CORE-STREPTAVIDIN
938	7dx8-A	3.7	SPIKE GLYCOPROTEIN
939	2rtg-D	3.7	STREPTAVIDIN
940	5n8b-B	3.7	STREPTAVIDIN
941	7ls9-C	3.7	SPIKE GLYCOPROTEIN
942	7l06-B	3.7	SPIKE GLYCOPROTEIN
943	5vl8-A	3.7	STREPTAVIDIN
944	6x2b-A	3.7	SPIKE GLYCOPROTEIN
945	5any-E	3.7	E1
946	7k8u-C	3.7	SPIKE GLYCOPROTEIN
947	3muu-B	3.7	STRUCTURAL POLYPROTEIN
948	4jnj-B	3.7	STREPTAVIDIN
949	7jwy-A	3.7	SPIKE GLYCOPROTEIN
950	6zdh-C	3.7	SPIKE GLYCOPROTEIN
951	4yvb-D	3.7	STREPTAVIDIN
952	1srj-A	3.7	STREPTAVIDIN
953	4jnj-C	3.7	STREPTAVIDIN
954	1luq-A	3.7	STREPTAVIDIN
955	6i1x-G	3.7	TYPE II SECRETION SYSTEM PROTEIN D
956	4yvb-B	3.7	STREPTAVIDIN
957	5dyv-G	3.7	YD REPEAT-CONTAINING PROTEIN
958	5any-G	3.7	E1
959	3qde-B	3.7	CELLOBIOSE PHOSPHORYLASE
960	4z2p-B	3.7	AVIDIN FAMILY
961	1mep-C	3.7	STREPTAVIDIN
962	4bzg-A	3.7	ALDOSE 1-EPIMERASE
963	3vhm-D	3.7	AVIDIN
964	4z2v-A	3.7	AVIDIN FAMILY
965	3rdq-A	3.7	STREPTAVIDIN
966	5dyv-B	3.7	YD REPEAT-CONTAINING PROTEIN
967	6dv3-A	3.7	PROTEIN INVG
968	5dyv-H	3.7	YD REPEAT-CONTAINING PROTEIN
969	3kg7-C	3.6	CURH
970	3os7-A	3.6	GALACTOSE MUTAROTASE-LIKE PROTEIN
971	3ew1-E	3.6	RHIZAVIDIN
972	4z2o-A	3.6	AVIDIN FAMILY
973	4jnj-D	3.6	STREPTAVIDIN
974	6hds-D	3.6	SHORT AFIFAVIDIN
975	6hds-A	3.6	SHORT AFIFAVIDIN
976	4ooc-A	3.6	PHTHIOCEROL SYNTHESIS POLYKETIDE SYNTHASE TYPE I
977	7eaz-C	3.6	SPIKE GLYCOPROTEIN
978	1swp-B	3.6	CORE-STREPTAVIDIN
979	2rte-B	3.6	STREPTAVIDIN
980	3jzy-A	3.6	INTERSECTIN 2
981	6crx-A	3.6	SPIKE GLYCOPROTEIN
982	5n8b-D	3.6	STREPTAVIDIN
983	7lwv-A	3.6	SPIKE GLYCOPROTEIN
984	1lcv-A	3.6	STREPTAVIDIN
985	7b62-A	3.6	SPIKE GLYCOPROTEIN
986	7rw2-A	3.6	SPIKE GLYCOPROTEIN
987	7ljr-B	3.6	SPIKE GLYCOPROTEIN
988	1rxh-A	3.6	STREPTAVIDIN
989	6x6p-A	3.6	SARS-COV-2 SPIKE GLYCOPROTEIN
990	7k8v-C	3.6	SPIKE GLYCOPROTEIN
991	6xr8-B	3.6	SPIKE GLYCOPROTEIN
992	1sre-A	3.6	STREPTAVIDIN
993	6uiy-A	3.6	STREPTAVIDIN
994	4cpe-B	3.6	STREPTAVIDIN
995	3wzo-D	3.6	STREPTAVIDIN
996	4bbo-A	3.6	BLR5658 PROTEIN
997	2rtd-B	3.6	STREPTAVIDIN
998	6esu-A	3.6	STREPTAVIDIN
999	6fh8-A	3.6	STREPTAVIDIN
1000	7dx9-A	3.6	SPIKE GLYCOPROTEIN
1001	5n99-A	3.6	STREPTAVIDIN
1002	4bbo-C	3.6	BLR5658 PROTEIN
1003	3n43-F	3.6	E3 ENVELOPE GLYCOPROTEIN
1004	7dk5-A	3.6	SARS-COV-2 S PROTEIN
1005	1pts-A	3.6	STREPTAVIDIN
1006	4y59-A	3.6	STREPTAVIDIN
1007	4ln9-A	3.6	RIFAMYCIN POLYKETIDE SYNTHASE
1008	7k43-A	3.6	SARS-COV-2 SPIKE GLYCOPROTEIN
1009	7p77-B	3.6	SPIKE GLYCOPROTEIN
1010	6mwc-A	3.6	E1
1011	6zgf-B	3.6	SPIKE GLYCOPROTEIN
1012	3rds-A	3.6	STREPTAVIDIN
1013	7n9b-A	3.6	SPIKE GLYCOPROTEIN
1014	6mui-A	3.6	E1
1015	7krq-A	3.6	SPIKE GLYCOPROTEIN
1016	7lxy-J	3.6	SPIKE GLYCOPROTEIN
1017	7lwi-C	3.6	SPIKE GLYCOPROTEIN
1018	7nda-A	3.6	SPIKE GLYCOPROTEIN
1019	4bbo-D	3.6	BLR5658 PROTEIN
1020	7e7d-A	3.6	SPIKE GLYCOPROTEIN
1021	6imm-N	3.6	SPIKE GLYCOPROTEIN E1
1022	7dx7-A	3.6	SPIKE GLYCOPROTEIN
1023	7my2-B	3.6	SPIKE GLYCOPROTEIN
1024	7ls9-A	3.6	SPIKE GLYCOPROTEIN
1025	6jo8-D	3.6	TOGAVIRIN
1026	7cai-A	3.6	SPIKE GLYCOPROTEIN
1027	4oka-A	3.6	STREPTAVIDIN
1028	3pk2-A	3.6	STREPTAVIDIN
1029	2izf-B	3.6	STREPTAVIDIN
1030	7cac-B	3.6	SPIKE GLYCOPROTEIN
1031	6mwv-A	3.6	E1
1032	5n8t-A	3.6	STREPTAVIDIN
1033	5n8e-A	3.6	STREPTAVIDIN
1034	7knh-B	3.6	SARS-COV-2 SPIKE GLYCOPROTEIN
1035	7a5s-A	3.6	CR3022 FAB HEAVY CHAIN
1036	6xm4-B	3.6	SPIKE GLYCOPROTEIN
1037	7dx0-A	3.6	SPIKE GLYCOPROTEIN
1038	3j2w-D	3.6	GLYCOPROTEIN E1
1039	6vob-A	3.6	STREPTAVIDIN
1040	6xs6-A	3.6	SPIKE GLYCOPROTEIN
1041	5ml9-B	3.6	LOW AFFINITY IMMUNOGLOBULIN GAMMA FC REGION RECEP
1042	7lym-C	3.6	SPIKE GLYCOPROTEIN
1043	4iqh-C	3.6	DYSFERLIN
1044	2rtn-B	3.6	STREPTAVIDIN
1045	1sts-D	3.6	STREPTAVIDIN
1046	6vjk-I	3.6	STREPTAVIDIN
1047	7p7b-B	3.6	SPIKE GLYCOPROTEIN
1048	6mwx-A	3.6	E1
1049	6nb7-C	3.6	SPIKE GLYCOPROTEIN
1050	6fry-A	3.6	STREPTAVIDIN
1051	3re6-A	3.6	STREPTAVIDIN
1052	3n44-F	3.6	E3 ENVELOPE GLYCOPROTEIN
1053	1vwf-B	3.6	STREPTAVIDIN
1054	1str-B	3.6	STREPTAVIDIN
1055	7lcn-C	3.6	SPIKE GLYCOPROTEIN
1056	6sok-A	3.6	STREPTAVIDIN
1057	6xkl-A	3.6	SPIKE GLYCOPROTEIN
1058	1lcw-A	3.6	STREPTAVIDIN
1059	7cak-A	3.6	SPIKE GLYCOPROTEIN
1060	1srj-B	3.6	STREPTAVIDIN
1061	2f01-A	3.6	STREPTAVIDIN
1062	7a93-A	3.6	SPIKE GLYCOPROTEIN
1063	7my2-C	3.6	SPIKE GLYCOPROTEIN
1064	7jwy-C	3.6	SPIKE GLYCOPROTEIN
1065	5n99-Y	3.6	STREPTAVIDIN
1066	6le0-C	3.6	ABMU
1067	7krs-A	3.6	SPIKE GLYCOPROTEIN
1068	7d0d-A	3.6	SPIKE GLYCOPROTEIN
1069	1slg-B	3.6	STREPTAVIDIN
1070	7df3-A	3.6	SPIKE GLYCOPROTEIN
1071	6mw9-A	3.6	E1
1072	7cai-C	3.6	SPIKE GLYCOPROTEIN
1073	7d03-C	3.6	SPIKE GLYCOPROTEIN
1074	7l3n-B	3.6	SPIKE GLYCOPROTEIN
1075	7dx6-C	3.6	SPIKE GLYCOPROTEIN
1076	7a92-A	3.6	ANGIOTENSIN-CONVERTING ENZYME 2
1077	3kg6-D	3.6	CURF
1078	3ew2-B	3.6	RHIZAVIDIN
1079	6hdv-C	3.6	AFIFAVIDIN
1080	4cpf-A	3.6	STREPTAVIDIN
1081	6t2y-B	3.6	STREPTAVIDIN
1082	3ew2-G	3.6	RHIZAVIDIN
1083	5a51-A	3.6	AT3G17980
1084	1swl-A	3.6	CORE-STREPTAVIDIN
1085	1swk-B	3.6	CORE-STREPTAVIDIN
1086	5buy-F	3.6	3-HYDROXYACYL-[ACYL-CARRIER-PROTEIN] DEHYDRATASE
1087	5dyv-E	3.6	YD REPEAT-CONTAINING PROTEIN
1088	1lcv-B	3.6	STREPTAVIDIN
1089	4z2p-A	3.6	AVIDIN FAMILY
1090	4gjs-B	3.6	STREPTAVIDIN
1091	7k8z-A	3.6	SPIKE GLYCOPROTEIN
1092	3rdu-A	3.6	STREPTAVIDIN
1093	1nqm-A	3.6	STREPTAVIDIN
1094	5zdh-M	3.6	TYPE II SECRETION SYSTEM PROTEIN D
1095	4h5j-A	3.6	GUANINE NUCLEOTIDE-EXCHANGE FACTOR SEC12
1096	1swr-C	3.6	CORE-STREPTAVIDIN
1097	4yvb-C	3.6	STREPTAVIDIN
1098	5vcq-D	3.6	STREPTAVIDIN
1099	1yqf-D	3.6	HYPOTHETICAL PROTEIN LMAJ011689
1100	1ndj-B	3.6	STREPTAVIDIN
1101	3mg5-C	3.6	STREPTAVIDIN
1102	1mk5-B	3.6	STREPTAVIDIN
1103	3t6f-A	3.6	STREPTAVIDIN
1104	1i9h-B	3.6	STREPTAVIDIN
1105	2zsc-A	3.6	TAMAVIDIN2
1106	2gh7-A	3.6	STREPTAVIDIN
1107	1nqm-C	3.6	STREPTAVIDIN
1108	5jd2-C	3.6	STREPTAVIDIN
1109	1swe-B	3.6	STREPTAVIDIN
1110	5vcq-B	3.6	STREPTAVIDIN
1111	6dv6-B	3.6	PROTEIN INVG
1112	3wyp-A	3.6	STREPTAVIDIN
1113	4bj8-N	3.6	ZEBAVIDIN
1114	6gh7-D	3.6	STREPTAVIDIN
1115	2c4i-A	3.6	AVIDIN
1116	1ndj-C	3.6	STREPTAVIDIN
1117	1ohf-C	3.5	NUDAURELIA CAPENSIS OMEGA VIRUS CAPSID PROTEIN
1118	7a1r-A	3.5	SYNAPTOTAGMIN
1119	2h36-X	3.5	HYPOTHETICAL PROTEIN SIFV0014
1120	4h5j-B	3.5	GUANINE NUCLEOTIDE-EXCHANGE FACTOR SEC12
1121	5xta-A	3.5	VIRK PROTEIN
1122	6hdt-D	3.5	SHORT AFIFAVIDIN
1123	3wyq-A	3.5	STREPTAVIDIN
1124	7jof-D	3.5	ISOFORM 6 OF DYSFERLIN
1125	3ew1-A	3.5	RHIZAVIDIN
1126	3ew1-C	3.5	RHIZAVIDIN
1127	7jof-C	3.5	ISOFORM 6 OF DYSFERLIN
1128	3vhm-B	3.5	AVIDIN
1129	1n9y-A	3.5	STREPTAVIDIN
1130	4ihb-B	3.5	DYSFERLIN
1131	3esi-C	3.5	UNCHARACTERIZED PROTEIN
1132	3kg6-A	3.5	CURF
1133	4iqh-A	3.5	DYSFERLIN
1134	6vjk-D	3.5	STREPTAVIDIN
1135	7nd3-A	3.5	SPIKE GLYCOPROTEIN
1136	6t31-A	3.5	STREPTAVIDIN
1137	5cf7-A	3.5	PHTHIOCEROL SYNTHESIS POLYKETIDE SYNTHASE TYPE I
1138	7ke9-A	3.5	SPIKE GLYCOPROTEIN
1139	4z6j-A	3.5	AVIDIN FAMILY
1140	7dx9-C	3.5	SPIKE GLYCOPROTEIN
1141	7ej5-A	3.5	SPIKE GLYCOPROTEIN
1142	7jwy-B	3.5	SPIKE GLYCOPROTEIN
1143	7kbz-D	3.5	STREPTAVIDIN
1144	7eb5-B	3.5	SPIKE GLYCOPROTEIN
1145	7ct5-A	3.5	SPIKE GLYCOPROTEIN
1146	6qbb-B	3.5	STREPTAVIDIN
1147	7dx2-A	3.5	SPIKE GLYCOPROTEIN
1148	7lwj-C	3.5	SPIKE GLYCOPROTEIN
1149	7lwm-A	3.5	SPIKE GLYCOPROTEIN
1150	6acd-C	3.5	SPIKE GLYCOPROTEIN
1151	7ks9-C	3.5	910-30 FAB LIGHT CHAIN
1152	7edh-C	3.5	SPIKE GLYCOPROTEIN
1153	7mte-B	3.5	SPIKE GLYCOPROTEIN
1154	6sos-A	3.5	STREPTAVIDIN
1155	5xta-B	3.5	VIRK PROTEIN
1156	6uiu-A	3.5	STREPTAVIDIN
1157	2izc-B	3.5	STREPTAVIDIN
1158	6vp3-B	3.5	STREPTAVIDIN
1159	4h5i-A	3.5	GUANINE NUCLEOTIDE-EXCHANGE FACTOR SEC12
1160	6vp2-C	3.5	STREPTAVIDIN
1161	7cak-B	3.5	SPIKE GLYCOPROTEIN
1162	5iru-C	3.5	AVIDIN
1163	5n8j-A	3.5	STREPTAVIDIN
1164	7dk4-B	3.5	THE HEAVY CHAIN OF 2H2 FAB
1165	7k8t-A	3.5	SPIKE GLYCOPROTEIN
1166	7n1q-C	3.5	SPIKE GLYCOPROTEIN
1167	6t2z-A	3.5	STREPTAVIDIN
1168	7k90-C	3.5	SPIKE GLYCOPROTEIN
1169	7b18-B	3.5	SPIKE GLYCOPROTEIN
1170	7l2d-B	3.5	SPIKE GLYCOPROTEIN
1171	7rw2-B	3.5	SPIKE GLYCOPROTEIN
1172	2rtb-B	3.5	STREPTAVIDIN
1173	1swn-A	3.5	CORE-STREPTAVIDIN
1174	5vcq-A	3.5	STREPTAVIDIN
1175	5xta-C	3.5	VIRK PROTEIN
1176	7p7b-C	3.5	SPIKE GLYCOPROTEIN
1177	6aue-A	3.5	STREPTAVIDIN
1178	1swh-D	3.5	CORE-STREPTAVIDIN
1179	6avk-B	3.5	STREPTAVIDIN
1180	7a95-B	3.5	SPIKE GLYCOPROTEIN
1181	3ry1-A	3.5	STREPTAVIDIN
1182	7dx3-A	3.5	SPIKE GLYCOPROTEIN
1183	6udc-C	3.5	STREPTAVIDIN
1184	7akd-A	3.5	SPIKE GLYCOPROTEIN
1185	2rtr-B	3.5	STREPTAVIDIN
1186	7ad1-A	3.5	SPIKE GLYCOPROTEIN
1187	5xta-D	3.5	VIRK PROTEIN
1188	6zow-A	3.5	SPIKE GLYCOPROTEIN
1189	7cac-C	3.5	SPIKE GLYCOPROTEIN
1190	7a96-B	3.5	SPIKE GLYCOPROTEIN
1191	7k8w-G	3.5	SPIKE GLYCOPROTEIN
1192	6vjk-F	3.5	STREPTAVIDIN
1193	1hqq-B	3.5	STREPTAVIDIN
1194	3mm0-F	3.5	AVIDIN
1195	7czz-B	3.5	SPIKE GLYCOPROTEIN
1196	7knh-A	3.5	SARS-COV-2 SPIKE GLYCOPROTEIN
1197	7cab-C	3.5	SARS-COV-2 SPIKE GLYCOPROTEIN
1198	6vp3-D	3.5	STREPTAVIDIN
1199	6vp1-C	3.5	STREPTAVIDIN
1200	7k8s-A	3.5	SPIKE GLYCOPROTEIN
1201	7bbh-A	3.5	SURFACE GLYCOPROTEIN
1202	7ly2-B	3.5	SPIKE GLYCOPROTEIN
1203	7m6e-B	3.5	SPIKE GLYCOPROTEIN
1204	7kbz-C	3.5	STREPTAVIDIN
1205	1sri-B	3.5	STREPTAVIDIN
1206	6zgg-B	3.5	SPIKE GLYCOPROTEIN
1207	7n01-A	3.5	SPIKE GLYCOPROTEIN
1208	5n89-M	3.5	STREPTAVIDIN
1209	7ej5-C	3.5	SPIKE GLYCOPROTEIN
1210	4bbo-B	3.5	BLR5658 PROTEIN
1211	7lxz-A	3.5	SPIKE GLYCOPROTEIN
1212	6zoz-C	3.5	SPIKE GLYCOPROTEIN
1213	7a97-C	3.5	SPIKE GLYCOPROTEIN
1214	6crv-C	3.5	SPIKE GLYCOPROTEIN
1215	1sri-A	3.5	STREPTAVIDIN
1216	7dzy-B	3.5	SPIKE GLYCOPROTEIN
1217	6wpt-A	3.5	SARS-COV-2 SPIKE GLYCOPROTEIN
1218	6zgf-A	3.5	SPIKE GLYCOPROTEIN
1219	6k97-B	3.5	FUSION DH
1220	2g5l-A	3.5	STREPTAVIDIN
1221	4z6j-B	3.5	AVIDIN FAMILY
1222	5n8j-D	3.5	STREPTAVIDIN
1223	6crx-C	3.5	SPIKE GLYCOPROTEIN
1224	6t30-B	3.5	STREPTAVIDIN
1225	7n9c-C	3.5	SPIKE GLYCOPROTEIN
1226	6nk6-C	3.5	MATRIX REMODELING-ASSOCIATED PROTEIN 8
1227	1sle-D	3.5	STREPTAVIDIN
1228	3vhh-D	3.5	AVIDIN
1229	2rtf-D	3.5	STREPTAVIDIN
1230	1swd-A	3.5	STREPTAVIDIN
1231	7edi-C	3.5	SPIKE GLYCOPROTEIN
1232	6udc-A	3.5	STREPTAVIDIN
1233	7lqv-C	3.5	SPIKE GLYCOPROTEIN
1234	7nda-C	3.5	SPIKE GLYCOPROTEIN
1235	7mjj-C	3.5	SPIKE GLYCOPROTEIN
1236	6uc3-B	3.5	STREPTAVIDIN
1237	7eb3-B	3.5	SPIKE GLYCOPROTEIN
1238	1ohf-A	3.5	NUDAURELIA CAPENSIS OMEGA VIRUS CAPSID PROTEIN
1239	7krq-B	3.5	SPIKE GLYCOPROTEIN
1240	2rth-B	3.5	STREPTAVIDIN
1241	5xlr-C	3.5	SPIKE GLYCOPROTEIN
1242	3mg5-A	3.5	STREPTAVIDIN
1243	2cqt-A	3.5	CELLOBIOSE PHOSPHORYLASE
1244	1n43-D	3.5	STREPTAVIDIN
1245	3wzp-C	3.5	STREPTAVIDIN
1246	3ry2-A	3.5	STREPTAVIDIN
1247	1nqm-D	3.5	STREPTAVIDIN
1248	6aul-A	3.5	STREPTAVIDIN
1249	4yvb-A	3.5	STREPTAVIDIN
1250	2wpu-A	3.5	STREPTAVIDIN
1251	5to2-D	3.5	STREPTAVIDIN
1252	1swe-C	3.5	STREPTAVIDIN
1253	5vl5-A	3.5	STREPTAVIDIN
1254	5btu-A	3.5	PYRI4
1255	2uz2-D	3.5	XENAVIDIN
1256	5wba-A	3.5	STREPTAVIDIN
1257	5vcq-C	3.5	STREPTAVIDIN
1258	2rtq-D	3.5	STREPTAVIDIN
1259	6gh7-B	3.5	STREPTAVIDIN
1260	3wyp-D	3.5	STREPTAVIDIN
1261	6m9b-C	3.5	STREPTAVIDIN
1262	6zp2-B	3.5	SPIKE GLYCOPROTEIN
1263	1nqm-B	3.5	STREPTAVIDIN
1264	4bx7-B	3.5	STREPTAVIDIN
1265	3wyp-B	3.5	STREPTAVIDIN
1266	5b5g-A	3.5	STREPTAVIDIN
1267	4dne-B	3.5	STREPTAVIDIN
1268	6gh7-A	3.5	STREPTAVIDIN
1269	5hlm-B	3.5	AVIDIN
1270	1yqf-C	3.5	HYPOTHETICAL PROTEIN LMAJ011689
1271	1swp-C	3.5	CORE-STREPTAVIDIN
1272	2cam-B	3.5	AVIDIN
1273	4gjs-A	3.5	STREPTAVIDIN
1274	1i9h-A	3.5	STREPTAVIDIN
1275	5n8j-C	3.5	STREPTAVIDIN
1276	6gh7-C	3.5	STREPTAVIDIN
1277	2zsc-B	3.5	TAMAVIDIN2
1278	4bj8-C	3.5	ZEBAVIDIN
1279	3esi-A	3.4	UNCHARACTERIZED PROTEIN
1280	1yqf-A	3.4	HYPOTHETICAL PROTEIN LMAJ011689
1281	6w6m-A	3.4	TYPE IV PILUS SECRETIN PILQ FAMILY PROTEIN
1282	4lzi-A	3.4	MULTICYSTATIN
1283	6le0-A	3.4	ABMU
1284	2ooj-B	3.4	HYPOTHETICAL PROTEIN
1285	3ew2-E	3.4	RHIZAVIDIN
1286	7jof-B	3.4	ISOFORM 6 OF DYSFERLIN
1287	1swh-C	3.4	CORE-STREPTAVIDIN
1288	5buy-E	3.4	3-HYDROXYACYL-[ACYL-CARRIER-PROTEIN] DEHYDRATASE
1289	4jnj-A	3.4	STREPTAVIDIN
1290	6hds-C	3.4	SHORT AFIFAVIDIN
1291	3esi-B	3.4	UNCHARACTERIZED PROTEIN
1292	6xo4-A	3.4	TOGAVIRIN
1293	2fhl-B	3.4	AVIDIN-RELATED PROTEIN 4
1294	6cs2-B	3.4	SPIKE GLYCOPROTEIN
1295	7eb4-C	3.4	SPIKE GLYCOPROTEIN
1296	7lxy-B	3.4	SPIKE GLYCOPROTEIN
1297	6zow-C	3.4	SPIKE GLYCOPROTEIN
1298	7kne-B	3.4	SARS-COV-2 SPIKE GLYCOPROTEIN
1299	3wzp-D	3.4	STREPTAVIDIN
1300	7czp-C	3.4	SPIKE GLYCOPROTEIN
1301	7n0h-C	3.4	SPIKE GLYCOPROTEIN
1302	7m6f-E	3.4	SPIKE GLYCOPROTEIN
1303	7dx3-B	3.4	SPIKE GLYCOPROTEIN
1304	7dx5-C	3.4	SPIKE GLYCOPROTEIN
1305	7n1v-A	3.4	SPIKE GLYCOPROTEIN
1306	2bc3-A	3.4	STREPTAVIDIN
1307	7e7d-C	3.4	SPIKE GLYCOPROTEIN
1308	7d0d-B	3.4	SPIKE GLYCOPROTEIN
1309	4gd9-B	3.4	STREPTAVIDIN
1310	4bj8-M	3.4	ZEBAVIDIN
1311	5nji-A	3.4	PHTHIOCEROL
1312	3mwx-B	3.4	ALDOSE 1-EPIMERASE
1313	7ra8-E	3.4	SPIKE GLYCOPROTEIN
1314	1srf-B	3.4	STREPTAVIDIN
1315	7m6g-C	3.4	SPIKE GLYCOPROTEIN
1316	1sle-B	3.4	STREPTAVIDIN
1317	6w1c-A	3.4	E1 GLYCOPROTEIN
1318	7a97-A	3.4	SPIKE GLYCOPROTEIN
1319	7mjg-B	3.4	SPIKE GLYCOPROTEIN
1320	1srh-A	3.4	STREPTAVIDIN
1321	6uc3-A	3.4	STREPTAVIDIN
1322	7lwk-B	3.4	SPIKE GLYCOPROTEIN
1323	1wbi-F	3.4	AVIDIN-RELATED PROTEIN 2
1324	1swo-A	3.4	CORE-STREPTAVIDIN
1325	7lxz-B	3.4	SPIKE GLYCOPROTEIN
1326	7dzw-A	3.4	SPIKE GLYCOPROTEIN
1327	7ra8-B	3.4	SPIKE GLYCOPROTEIN
1328	7d0c-A	3.4	SPIKE GLYCOPROTEIN
1329	6vjk-K	3.4	STREPTAVIDIN
1330	7nt9-A	3.4	SPIKE GLYCOPROTEIN
1331	6crx-B	3.4	SPIKE GLYCOPROTEIN
1332	6sok-C	3.4	STREPTAVIDIN
1333	7chh-A	3.4	SPIKE GLYCOPROTEIN
1334	6cs1-C	3.4	SPIKE GLYCOPROTEIN
1335	7edg-B	3.4	SPIKE GLYCOPROTEIN
1336	7lwq-A	3.4	SPIKE GLYCOPROTEIN
1337	6w6m-N	3.4	TYPE IV PILUS SECRETIN PILQ FAMILY PROTEIN
1338	6w6m-D	3.4	TYPE IV PILUS SECRETIN PILQ FAMILY PROTEIN
1339	6w6m-H	3.4	TYPE IV PILUS SECRETIN PILQ FAMILY PROTEIN
1340	6w6m-G	3.4	TYPE IV PILUS SECRETIN PILQ FAMILY PROTEIN
1341	7a25-C	3.4	SPIKE GLYCOPROTEIN
1342	1swe-D	3.4	STREPTAVIDIN
1343	6w6m-K	3.4	TYPE IV PILUS SECRETIN PILQ FAMILY PROTEIN
1344	7lab-A	3.4	DH1052 LIGHT CHAIN
1345	7ntc-B	3.4	SPIKE GLYCOPROTEIN
1346	7n9e-C	3.4	NB34 NANOBODY
1347	6nk5-B	3.4	E1 GLYCOPROTEIN
1348	2y32-B	3.4	BLR5658 PROTEIN
1349	6zb4-C	3.4	SPIKE GLYCOPROTEIN
1350	7dx5-A	3.4	SPIKE GLYCOPROTEIN
1351	6xr8-C	3.4	SPIKE GLYCOPROTEIN
1352	6xm3-B	3.4	SPIKE GLYCOPROTEIN
1353	7dzx-C	3.4	SPIKE GLYCOPROTEIN
1354	4bj8-D	3.4	ZEBAVIDIN
1355	6w09-B	3.4	E1 GLYCOPROTEIN
1356	5n99-B	3.4	STREPTAVIDIN
1357	3esi-D	3.4	UNCHARACTERIZED PROTEIN
1358	3rdo-A	3.4	STREPTAVIDIN
1359	6w6m-B	3.4	TYPE IV PILUS SECRETIN PILQ FAMILY PROTEIN
1360	7r8m-B	3.4	SPIKE GLYCOPROTEIN
1361	2rto-B	3.4	STREPTAVIDIN
1362	7p77-E	3.4	SPIKE GLYCOPROTEIN
1363	6zp0-A	3.4	SPIKE GLYCOPROTEIN
1364	4y59-B	3.4	STREPTAVIDIN
1365	2izd-B	3.4	STREPTAVIDIN
1366	6zgi-B	3.4	SPIKE GLYCOPROTEIN
1367	6mbh-A	3.4	GPHF DEHYDRATASE 1
1368	4gd9-C	3.4	STREPTAVIDIN
1369	7eb5-A	3.4	SPIKE GLYCOPROTEIN
1370	7eb3-C	3.4	SPIKE GLYCOPROTEIN
1371	5tz6-B	3.4	CURJ
1372	6xm4-C	3.4	SPIKE GLYCOPROTEIN
1373	2fhn-Y	3.4	AVIDIN-RELATED PROTEIN 4
1374	6xm5-C	3.4	SPIKE GLYCOPROTEIN
1375	6t31-B	3.4	STREPTAVIDIN
1376	2ofb-B	3.4	AVIDIN-RELATED PROTEIN 4
1377	3vhh-A	3.4	AVIDIN
1378	6xey-B	3.4	SARS-COV-2 SPIKE GLYCOPROTEIN
1379	6vp2-B	3.4	STREPTAVIDIN
1380	6zp2-A	3.4	SPIKE GLYCOPROTEIN
1381	6anx-A	3.4	STREPTAVIDIN
1382	6zp7-C	3.4	SPIKE GLYCOPROTEIN
1383	7czx-C	3.4	SPIKE GLYCOPROTEIN
1384	7ksg-A	3.4	SPIKE GLYCOPROTEIN
1385	7p79-C	3.4	SPIKE GLYCOPROTEIN
1386	7czp-A	3.4	SPIKE GLYCOPROTEIN
1387	6t32-A	3.4	STREPTAVIDIN
1388	6t1e-A	3.4	STREPTAVIDIN
1389	6t32-B	3.4	STREPTAVIDIN
1390	6noi-B	3.4	TSN15
1391	6w6m-C	3.4	TYPE IV PILUS SECRETIN PILQ FAMILY PROTEIN
1392	7kby-A	3.4	STREPTAVIDIN
1393	6vjk-C	3.4	STREPTAVIDIN
1394	7r8m-C	3.4	SPIKE GLYCOPROTEIN
1395	6zp0-B	3.4	SPIKE GLYCOPROTEIN
1396	5bp2-D	3.4	MYCOCEROSIC ACID SYNTHASE-LIKE POLYKETIDE SYNTHAS
1397	7kni-A	3.4	SARS-COV-2 SPIKE GLYCOPROTEIN
1398	6w6m-J	3.4	TYPE IV PILUS SECRETIN PILQ FAMILY PROTEIN
1399	5b5f-B	3.4	STREPTAVIDIN
1400	7knl-A	3.4	STREPTAVIDIN
1401	6vjl-A	3.4	STREPTAVIDIN
1402	4bj8-L	3.4	ZEBAVIDIN
1403	6nk6-B	3.4	MATRIX REMODELING-ASSOCIATED PROTEIN 8
1404	1swk-D	3.4	CORE-STREPTAVIDIN
1405	4npj-B	3.4	EXTENDED SYNAPTOTAGMIN-2
1406	6nyc-A	3.4	MUNC13-1
1407	4y5d-A	3.4	STREPTAVIDIN
1408	3vhi-D	3.4	AVIDIN
1409	5wq8-A	3.4	TYPE II SECRETION SYSTEM PROTEIN D
1410	6i1y-D	3.4	GENERAL SECRETION PATHWAY PROTEIN GSPD
1411	3mg5-B	3.4	STREPTAVIDIN
1412	4bx5-D	3.4	STREPTAVIDIN
1413	2rtc-B	3.4	STREPTAVIDIN
1414	7k8w-B	3.4	SPIKE GLYCOPROTEIN
1415	1y53-Y	3.4	AVIDIN-RELATED PROTEIN 4
1416	6dv3-M	3.4	PROTEIN INVG
1417	3vhh-B	3.4	AVIDIN
1418	6i1y-K	3.4	GENERAL SECRETION PATHWAY PROTEIN GSPD
1419	5zdh-J	3.4	TYPE II SECRETION SYSTEM PROTEIN D
1420	6i1x-I	3.4	TYPE II SECRETION SYSTEM PROTEIN D
1421	1swf-B	3.4	CIRCULARLY PERMUTED CORE-STREPTAVIDIN E51
1422	6voz-A	3.4	STREPTAVIDIN
1423	6i1x-O	3.4	TYPE II SECRETION SYSTEM PROTEIN D
1424	2a5b-A	3.4	AVIDIN
1425	5wbd-A	3.4	STREPTAVIDIN
1426	6i1y-E	3.4	GENERAL SECRETION PATHWAY PROTEIN GSPD
1427	1y52-X	3.4	AVIDIN-RELATED PROTEIN 4
1428	5wbb-A	3.4	STREPTAVIDIN
1429	6i1y-H	3.4	GENERAL SECRETION PATHWAY PROTEIN GSPD
1430	1swf-C	3.4	CIRCULARLY PERMUTED CORE-STREPTAVIDIN E51
1431	5n8e-B	3.4	STREPTAVIDIN
1432	2izh-D	3.4	STREPTAVIDIN
1433	1swu-A	3.4	STREPTAVIDIN
1434	5vj8-A	3.4	ADHESION INVASION LOCUS
1435	6dv6-C	3.4	PROTEIN INVG
1436	4bj8-O	3.4	ZEBAVIDIN
1437	3l9b-A	3.3	OTOFERLIN
1438	7onb-A	3.3	SPLICING FACTOR 3B SUBUNIT 3
1439	5k21-B	3.3	PYOCYANIN DEMETHYLASE
1440	5h3z-A	3.3	UNCHARACTERIZED PROTEIN
1441	1srh-B	3.3	STREPTAVIDIN
1442	5l84-A	3.3	PHTHIOCEROL SYNTHESIS POLYKETIDE SYNTHASE TYPE I
1443	3kwt-A	3.3	MUNC13-1
1444	7jof-A	3.3	ISOFORM 6 OF DYSFERLIN
1445	3ew1-F	3.3	RHIZAVIDIN
1446	6crv-A	3.3	SPIKE GLYCOPROTEIN
1447	6m9b-B	3.3	STREPTAVIDIN
1448	6acd-B	3.3	SPIKE GLYCOPROTEIN
1449	6cs2-A	3.3	SPIKE GLYCOPROTEIN
1450	7ndc-B	3.3	SPIKE GLYCOPROTEIN
1451	6vjk-L	3.3	STREPTAVIDIN
1452	6t1g-A	3.3	STREPTAVIDIN
1453	6vjk-A	3.3	STREPTAVIDIN
1454	7n01-B	3.3	SPIKE GLYCOPROTEIN
1455	1yqf-E	3.3	HYPOTHETICAL PROTEIN LMAJ011689
1456	7m6g-A	3.3	SPIKE GLYCOPROTEIN
1457	1swn-D	3.3	CORE-STREPTAVIDIN
1458	7my3-B	3.3	SPIKE GLYCOPROTEIN
1459	6xo4-G	3.3	TOGAVIRIN
1460	7kbz-A	3.3	STREPTAVIDIN
1461	7kj2-A	3.3	SPIKE GLYCOPROTEIN
1462	6ack-C	3.3	SPIKE GLYCOPROTEIN
1463	7edi-B	3.3	SPIKE GLYCOPROTEIN
1464	2avi-A	3.3	AVIDIN
1465	7dd2-D	3.3	SARS-COV2-S PROTEIN
1466	2y32-D	3.3	BLR5658 PROTEIN
1467	2of9-A	3.3	AVIDIN-RELATED PROTEIN 4
1468	6nk5-D	3.3	E1 GLYCOPROTEIN
1469	2ala-A	3.3	STRUCTURAL POLYPROTEIN (P130)
1470	7a93-C	3.3	SPIKE GLYCOPROTEIN
1471	1rxj-C	3.3	STREPTAVIDIN
1472	7m8k-B	3.3	SPIKE GLYCOPROTEIN
1473	4gd9-A	3.3	STREPTAVIDIN
1474	7df3-C	3.3	SPIKE GLYCOPROTEIN
1475	1yqf-F	3.3	HYPOTHETICAL PROTEIN LMAJ011689
1476	4bj8-I	3.3	ZEBAVIDIN
1477	7ls9-B	3.3	SPIKE GLYCOPROTEIN
1478	6vjk-H	3.3	STREPTAVIDIN
1479	6sok-D	3.3	STREPTAVIDIN
1480	7kdi-C	3.3	SPIKE GLYCOPROTEIN
1481	7jzn-A	3.3	SPIKE GLYCOPROTEIN
1482	5to2-A	3.3	STREPTAVIDIN
1483	6obt-A	3.3	BORRELIDIN POLYKETIDE SYNTHASE
1484	7kj5-A	3.3	SPIKE GLYCOPROTEIN
1485	5n89-B	3.3	STREPTAVIDIN
1486	7byr-A	3.3	SARS-COV-2 SPIKE GLYCOPROTEIN
1487	7eh5-B	3.3	SPIKE GLYCOPROTEIN
1488	7e3k-B	3.3	SPIKE GLYCOPROTEIN
1489	7eaz-A	3.3	SPIKE GLYCOPROTEIN
1490	7ndb-C	3.3	SPIKE GLYCOPROTEIN
1491	3act-B	3.3	CELLOBIOSE PHOSPHORYLASE
1492	6w6m-F	3.3	TYPE IV PILUS SECRETIN PILQ FAMILY PROTEIN
1493	7l7k-A	3.3	SPIKE GLYCOPROTEIN
1494	5x5b-C	3.3	SPIKE GLYCOPROTEIN
1495	6nk5-A	3.3	E1 GLYCOPROTEIN
1496	7k8t-C	3.3	SPIKE GLYCOPROTEIN
1497	6zgi-C	3.3	SPIKE GLYCOPROTEIN
1498	6noi-A	3.3	TSN15
1499	7kkk-A	3.3	SARS-COV-2 SPIKE GLYCOPROTEIN
1500	6le0-B	3.3	ABMU
1501	6vjk-G	3.3	STREPTAVIDIN
1502	7kkk-E	3.3	SARS-COV-2 SPIKE GLYCOPROTEIN
1503	7e3k-C	3.3	SPIKE GLYCOPROTEIN
1504	3mm0-B	3.3	AVIDIN
1505	6rtq-B	3.3	HOEFAVIDIN
1506	1srg-B	3.3	STREPTAVIDIN
1507	6ud6-A	3.3	STREPTAVIDIN
1508	7nd8-B	3.3	SPIKE GLYCOPROTEIN
1509	1lel-A	3.3	AVIDIN
1510	5cse-B	3.3	STREPTAVIDIN
1511	5n89-A	3.3	STREPTAVIDIN
1512	7m6e-A	3.3	SPIKE GLYCOPROTEIN
1513	6vjk-B	3.3	STREPTAVIDIN
1514	5x58-A	3.3	SPIKE GLYCOPROTEIN
1515	3qv0-A	3.3	MITOCHONDRIAL ACIDIC PROTEIN MAM33
1516	6uiz-A	3.3	STREPTAVIDIN
1517	2rtf-B	3.3	STREPTAVIDIN
1518	1stp-A	3.3	STREPTAVIDIN COMPLEX WITH BIOTIN
1519	3mm0-N	3.3	AVIDIN
1520	6xcn-E	3.3	SPIKE GLYCOPROTEIN
1521	3muu-C	3.3	STRUCTURAL POLYPROTEIN
1522	4zw0-B	3.3	3-HYDROXYACYL-[ACYL-CARRIER-PROTEIN] DEHYDRATASE
1523	6vp1-B	3.3	STREPTAVIDIN
1524	1n9m-B	3.3	STREPTAVIDIN
1525	1ohf-B	3.3	NUDAURELIA CAPENSIS OMEGA VIRUS CAPSID PROTEIN
1526	1q9g-A	3.3	OUTER MEMBRANE PROTEIN X
1527	2fwv-A	3.2	HYPOTHETICAL PROTEIN MTUBF_01000852
1528	3wz4-G	3.2	DOTI
1529	2nq3-A	3.2	ITCHY HOMOLOG E3 UBIQUITIN PROTEIN LIGASE
1530	5iok-A	3.2	TRANSCRIPTION INITIATION FACTOR TFIID SUBUNIT 14
1531	2y32-C	3.2	BLR5658 PROTEIN
1532	2por-A	3.2	PORIN
1533	7agv-F	3.2	K(+)
1534	2hye-A	3.2	DNA DAMAGE-BINDING PROTEIN 1
1535	5d9g-A	3.2	TIP41-LIKE PROTEIN
1536	2jgs-B	3.2	CIRCULAR PERMUTANT OF AVIDIN
1537	4pr7-A	3.2	OLIGOGALACTURONATE-SPECIFIC PORIN KDGM
1538	7eeb-H	3.2	ENHANCED GREEN FLUORESCENT PROTEIN
1539	4i0o-A	3.2	PROTEIN ELYS
1540	1rn7-A	3.2	CYSTATIN D
1541	7a4a-A	3.2	INTEGRASE CATALYTIC DOMAIN-CONTAINING PROTEIN
1542	6qvi-A	3.2	COMZ
1543	6vp2-D	3.2	STREPTAVIDIN
1544	3muu-D	3.2	STRUCTURAL POLYPROTEIN
1545	6w2u-D	3.2	SPIKE GLYCOPROTEIN E1
1546	6udb-D	3.2	STREPTAVIDIN
1547	5myq-A	3.2	AVIDIN
1548	1kl3-A	3.2	STREPTAVIDIN
1549	6t1g-B	3.2	STREPTAVIDIN
1550	7dk3-C	3.2	SPIKE GLYCOPROTEIN
1551	7eb4-A	3.2	SPIKE GLYCOPROTEIN
1552	7l06-A	3.2	SPIKE GLYCOPROTEIN
1553	6t1k-A	3.2	STREPTAVIDIN
1554	7akd-C	3.2	SPIKE GLYCOPROTEIN
1555	5a4x-A	3.2	AT3G17980
1556	6acj-C	3.2	SPIKE GLYCOPROTEIN
1557	7nd8-A	3.2	SPIKE GLYCOPROTEIN
1558	7e8c-C	3.2	SPIKE GLYCOPROTEIN
1559	7a95-C	3.2	SPIKE GLYCOPROTEIN
1560	7lqw-B	3.2	2-17 HEAVY CHAIN
1561	7p78-E	3.2	SPIKE GLYCOPROTEIN
1562	3vgw-A	3.2	AVIDIN
1563	2m06-A	3.2	OUTER MEMBRANE PROTEIN X
1564	7nd7-C	3.2	SPIKE GLYCOPROTEIN
1565	7kkk-C	3.2	SARS-COV-2 SPIKE GLYCOPROTEIN
1566	2xfb-F	3.2	E1 ENVELOPE GLYCOPROTEIN
1567	7l09-C	3.2	SPIKE GLYCOPROTEIN
1568	6ess-A	3.2	STREPTAVIDIN
1569	6zgi-A	3.2	SPIKE GLYCOPROTEIN
1570	7czs-C	3.2	SPIKE GLYCOPROTEIN
1571	6z43-C	3.2	SPIKE GLYCOPROTEIN
1572	4ihb-D	3.2	DYSFERLIN
1573	7lyp-C	3.2	SPIKE GLYCOPROTEIN
1574	4bj8-F	3.2	ZEBAVIDIN
1575	7ld1-B	3.2	SPIKE GLYCOPROTEIN
1576	4bj8-G	3.2	ZEBAVIDIN
1577	7mjm-B	3.2	SPIKE GLYCOPROTEIN
1578	7dx8-B	3.2	SPIKE GLYCOPROTEIN
1579	4bj8-B	3.2	ZEBAVIDIN
1580	7ke6-B	3.2	SPIKE GLYCOPROTEIN
1581	6w1c-D	3.2	E1 GLYCOPROTEIN
1582	7krr-C	3.2	SPIKE GLYCOPROTEIN
1583	7dwz-C	3.2	SPIKE GLYCOPROTEIN
1584	6vp2-A	3.2	STREPTAVIDIN
1585	6z97-C	3.2	SPIKE GLYCOPROTEIN
1586	7edh-B	3.2	SPIKE GLYCOPROTEIN
1587	7kms-B	3.2	ANGIOTENSIN-CONVERTING ENZYME 2
1588	1z8y-A	3.2	SPIKE GLYCOPROTEIN E1
1589	7mjh-B	3.2	SPIKE GLYCOPROTEIN
1590	7czw-A	3.2	SPIKE GLYCOPROTEIN
1591	6cs0-A	3.2	SPIKE GLYCOPROTEIN
1592	7nd6-A	3.2	SPIKE GLYCOPROTEIN
1593	4bj8-E	3.2	ZEBAVIDIN
1594	7r8o-E	3.2	SPIKE GLYCOPROTEIN
1595	6vxx-B	3.2	SARS-COV-2 SPIKE GLYCOPROTEIN
1596	2of9-B	3.2	AVIDIN-RELATED PROTEIN 4
1597	7l02-C	3.2	SPIKE GLYCOPROTEIN
1598	7mjk-A	3.2	SPIKE GLYCOPROTEIN
1599	7l7k-C	3.2	SPIKE GLYCOPROTEIN
1600	7l2d-C	3.2	SPIKE GLYCOPROTEIN
1601	7k8t-B	3.2	SPIKE GLYCOPROTEIN
1602	7c2l-B	3.2	SPIKE GLYCOPROTEIN
1603	2isd-A	3.2	PHOSPHOINOSITIDE-SPECIFIC PHOSPHOLIPASE C
1604	7mtc-A	3.2	SPIKE GLYCOPROTEIN
1605	1moy-A	3.2	STREPTAVIDIN
1606	6t2z-B	3.2	STREPTAVIDIN
1607	6crz-A	3.2	SPIKE GLYCOPROTEIN
1608	1z8y-E	3.2	SPIKE GLYCOPROTEIN E1
1609	6vo9-A	3.2	STREPTAVIDIN
1610	7k8y-B	3.2	SPIKE GLYCOPROTEIN
1611	5hlm-A	3.2	AVIDIN
1612	7lrt-C	3.2	ANTIBODY A23-58.1 HEAVY CHAIN
1613	7m6g-B	3.2	SPIKE GLYCOPROTEIN
1614	1n9m-C	3.2	STREPTAVIDIN
1615	4ihb-A	3.2	DYSFERLIN
1616	7m0j-B	3.2	SPIKE GLYCOPROTEIN
1617	4bj8-P	3.2	ZEBAVIDIN
1618	5tcq-F	3.2	PROTEIN INVG
1619	7jzl-A	3.2	SPIKE GLYCOPROTEIN
1620	7m6i-C	3.2	SPIKE GLYCOPROTEIN
1621	6zhd-B	3.2	SPIKE GLYCOPROTEIN
1622	7edj-C	3.2	SPIKE GLYCOPROTEIN
1623	7nta-B	3.2	SPIKE GLYCOPROTEIN
1624	7l2f-B	3.2	SPIKE GLYCOPROTEIN
1625	5buy-D	3.2	3-HYDROXYACYL-[ACYL-CARRIER-PROTEIN] DEHYDRATASE
1626	6i1y-G	3.2	GENERAL SECRETION PATHWAY PROTEIN GSPD
1627	4z27-B	3.2	AVIDIN FAMILY
1628	6dv3-C	3.2	PROTEIN INVG
1629	3mm0-E	3.2	AVIDIN
1630	2xfb-H	3.2	E1 ENVELOPE GLYCOPROTEIN
1631	4ihb-F	3.2	DYSFERLIN
1632	2jgs-A	3.2	CIRCULAR PERMUTANT OF AVIDIN
1633	1ohf-D	3.2	NUDAURELIA CAPENSIS OMEGA VIRUS CAPSID PROTEIN
1634	4ihb-C	3.2	DYSFERLIN
1635	4jhq-B	3.2	AVIDIN
1636	3mm0-H	3.2	AVIDIN
1637	2a5b-B	3.2	AVIDIN
1638	5x58-B	3.2	SPIKE GLYCOPROTEIN
1639	6i1y-J	3.2	GENERAL SECRETION PATHWAY PROTEIN GSPD
1640	4gda-A	3.2	STREPTAVIDIN
1641	6le0-D	3.2	ABMU
1642	1rav-B	3.2	AVIDIN
1643	4h5i-B	3.2	GUANINE NUCLEOTIDE-EXCHANGE FACTOR SEC12
1644	1n9m-A	3.2	STREPTAVIDIN
1645	1aq3-A	3.1	PROTEIN (BACTERIOPHAGE MS2 COAT PROTEIN)
1646	6zmq-A	3.1	CYTOCHROME C-TYPE BIOGENESIS PROTEIN CCMF
1647	6gie-A	3.1	33-36 KDA OUTER MEMBRANE PROTEIN
1648	5hi8-A	3.1	ANTENNA PROTEIN
1649	6jzf-A	3.1	PLASTID DIVISION PROTEIN CDP1
1650	4exr-A	3.1	PUTATIVE LIPOPROTEIN
1651	2gtl-N	3.1	EXTRACELLULAR GLOBIN 4
1652	6qp8-A	3.1	IP13724P
1653	5efv-B	3.1	PHI ETA ORF 56-LIKE PROTEIN
1654	4zgv-A	3.1	FERREDOXIN RECEPTOR
1655	3msw-A	3.1	UNCHARACTERIZED PROTEIN
1656	5ue8-A	3.1	PROTEIN UNC-13 HOMOLOG A
1657	1jmx-A	3.1	AMINE DEHYDROGENASE
1658	6qsr-A	3.1	AMP-DEPENDENT SYNTHETASE AND LIGASE
1659	5bp2-A	3.1	MYCOCEROSIC ACID SYNTHASE-LIKE POLYKETIDE SYNTHAS
1660	7lwk-C	3.1	SPIKE GLYCOPROTEIN
1661	7ko8-L	3.1	CAPSID PROTEIN
1662	1nqn-B	3.1	AVIDIN
1663	1ldq-B	3.1	AVIDIN
1664	5iru-B	3.1	AVIDIN
1665	6zb5-C	3.1	SPIKE GLYCOPROTEIN
1666	4bj8-J	3.1	ZEBAVIDIN
1667	7eb5-C	3.1	SPIKE GLYCOPROTEIN
1668	4rj9-A	3.1	C2 DOMAIN-CONTAINING PROTEIN-LIKE
1669	7keb-A	3.1	SPIKE GLYCOPROTEIN
1670	7l09-A	3.1	SPIKE GLYCOPROTEIN
1671	1djg-B	3.1	PHOSPHOINOSITIDE-SPECIFIC PHOSPHOLIPASE C
1672	5chk-A	3.1	AVIDIN
1673	7ke7-A	3.1	SPIKE GLYCOPROTEIN
1674	2y32-A	3.1	BLR5658 PROTEIN
1675	3ew2-C	3.1	RHIZAVIDIN
1676	7a4n-A	3.1	SPIKE GLYCOPROTEIN
1677	3djw-A	3.1	ORF99
1678	1y55-Y	3.1	AVIDIN-RELATED PROTEIN 4
1679	3vgw-E	3.1	AVIDIN
1680	2fhn-X	3.1	AVIDIN-RELATED PROTEIN 4
1681	3djw-B	3.1	ORF99
1682	1dji-B	3.1	PHOSPHOINOSITIDE-SPECIFIC PHOSPHOLIPASE C
1683	7m8k-C	3.1	SPIKE GLYCOPROTEIN
1684	1wbi-A	3.1	AVIDIN-RELATED PROTEIN 2
1685	4bj8-A	3.1	ZEBAVIDIN
1686	2uz2-A	3.1	XENAVIDIN
1687	7ra8-A	3.1	SPIKE GLYCOPROTEIN
1688	7l02-A	3.1	SPIKE GLYCOPROTEIN
1689	6qw4-A	3.1	STREPTAVIDIN
1690	7l2d-A	3.1	SPIKE GLYCOPROTEIN
1691	3fdc-A	3.1	AVIDIN
1692	7ndd-B	3.1	SPIKE GLYCOPROTEIN
1693	7n1u-C	3.1	SPIKE GLYCOPROTEIN
1694	3vhm-A	3.1	AVIDIN
1695	2xfb-D	3.1	E1 ENVELOPE GLYCOPROTEIN
1696	7n1u-A	3.1	SPIKE GLYCOPROTEIN
1697	3mm0-I	3.1	AVIDIN
1698	7mtc-B	3.1	SPIKE GLYCOPROTEIN
1699	7eb4-B	3.1	SPIKE GLYCOPROTEIN
1700	7kdl-C	3.1	SPIKE GLYCOPROTEIN
1701	3n41-F	3.1	E3 ENVELOPE GLYCOPROTEIN
1702	7dx0-C	3.1	SPIKE GLYCOPROTEIN
1703	6crz-C	3.1	SPIKE GLYCOPROTEIN
1704	7dk7-B	3.1	THE HEAVY CHAIN FRAGMENT OF 2H2 FAB
1705	7czv-A	3.1	SPIKE GLYCOPROTEIN
1706	4jhq-A	3.1	AVIDIN
1707	5il6-A	3.1	POLYKETIDE SYNTHASE
1708	1swg-A	3.1	CIRCULARLY PERMUTED CORE-STREPTAVIDIN E51
1709	7a4n-B	3.1	SPIKE GLYCOPROTEIN
1710	4bj8-K	3.1	ZEBAVIDIN
1711	6cs0-C	3.1	SPIKE GLYCOPROTEIN
1712	7kms-C	3.1	ANGIOTENSIN-CONVERTING ENZYME 2
1713	6yxw-B	3.1	GTPASE KRAS
1714	1y52-Y	3.1	AVIDIN-RELATED PROTEIN 4
1715	7edj-B	3.1	SPIKE GLYCOPROTEIN
1716	7ly3-B	3.1	SPIKE PROTEIN S1
1717	1qas-A	3.1	PHOSPHOLIPASE C DELTA-1
1718	7ddd-B	3.1	SPIKE GLYCOPROTEIN
1719	7ej4-B	3.1	SPIKE GLYCOPROTEIN
1720	7lwn-B	3.1	SPIKE GLYCOPROTEIN
1721	6w09-A	3.1	E1 GLYCOPROTEIN
1722	6crw-B	3.1	SPIKE GLYCOPROTEIN
1723	1ld4-N	3.1	COAT PROTEIN C
1724	7a4n-C	3.1	SPIKE GLYCOPROTEIN
1725	1swg-B	3.1	CIRCULARLY PERMUTED CORE-STREPTAVIDIN E51
1726	4bj8-H	3.1	ZEBAVIDIN
1727	5myq-C	3.1	AVIDIN
1728	7akd-B	3.1	SPIKE GLYCOPROTEIN
1729	3kg8-B	3.1	CURJ
1730	7dcx-C	3.1	THE HEAVY CHAIN OF 3C1 FAB THAT BINDS WITH THE UP
1731	3s4d-A	3.1	LACTOSE PHOSPHORYLASE
1732	1ld4-M	3.1	COAT PROTEIN C
1733	4ekv-A	3.1	STREPTAVIDIN
1734	5w68-A	3.1	PUTATIVE TYPE II SECRETION PROTEIN
1735	3mm0-G	3.1	AVIDIN
1736	1vyo-A	3.1	AVIDIN
1737	3vgw-F	3.1	AVIDIN
1738	5w68-L	3.1	PUTATIVE TYPE II SECRETION PROTEIN
1739	1ld4-O	3.1	COAT PROTEIN C
1740	2izl-D	3.1	STREPTAVIDIN
1741	3vgw-D	3.1	AVIDIN
1742	1qj9-A	3.1	OUTER MEMBRANE PROTEIN X
1743	3szi-A	3.1	AVIDIN
1744	3vhi-C	3.1	AVIDIN
1745	5w68-O	3.1	PUTATIVE TYPE II SECRETION PROTEIN
1746	3vhi-A	3.1	AVIDIN
1747	3szi-C	3.1	AVIDIN
1748	2mf6-C	3.1	AVIDIN
1749	3w57-A	3	C2 DOMAIN PROTEIN
1750	2gia-G	3	MITOCHONDRIAL RNA-BINDING PROTEIN 2
1751	5dca-A	3	PRE-MRNA-SPLICING HELICASE BRR2
1752	5a51-B	3	AT3G17980
1753	7cpx-A	3	LOVASTATIN NONAKETIDE SYNTHASE
1754	6wil-A	3	HEMOLYSIN ACTIVATOR PROTEIN CDIB
1755	6pmp-C	3	1-PHOSPHATIDYLINOSITOL 4
1756	2xwx-A	3	GLCNAC-BINDING PROTEIN A
1757	1xfd-A	3	DIPEPTIDYL AMINOPEPTIDASE-LIKE PROTEIN 6
1758	7dvi-A	3	AOC_LIKE DOMAIN-CONTAINING PROTEIN
1759	5o8o-A	3	MITOCHONDRIAL IMPORT RECEPTOR SUBUNIT TOM40
1760	3dcz-A	3	PUTATIVE RNFG SUBUNIT OF ELECTRON TRANSPORT COMPL
1761	5wzr-A	3	ALPHA-N-ACETYLGALACTOSAMINIDASE
1762	4i60-A	3	AVIDIN
1763	6uio-C	3	CYSTATIN-8
1764	6nyt-A	3	PROTEIN UNC-13 HOMOLOG A
1765	3kwu-A	3	MUNC13-1
1766	1qas-B	3	PHOSPHOLIPASE C DELTA-1
1767	1djh-B	3	PHOSPHOINOSITIDE-SPECIFIC PHOSPHOLIPASE C
1768	3df6-D	3	ORF99
1769	7jji-C	3	SPIKE GLYCOPROTEIN
1770	5a50-B	3	AT3G17980
1771	6nb6-C	3	SPIKE GLYCOPROTEIN
1772	5hqw-B	3	PUTATIVE POLYKETIDE SYNTHASE
1773	6nk6-A	3	MATRIX REMODELING-ASSOCIATED PROTEIN 8
1774	7dzw-C	3	SPIKE GLYCOPROTEIN
1775	5a50-A	3	AT3G17980
1776	7lqv-A	3	SPIKE GLYCOPROTEIN
1777	7n9e-A	3	NB34 NANOBODY
1778	1djx-B	3	PHOSPHOINOSITIDE-SPECIFIC PHOSPHOLIPASE C
1779	5x58-C	3	SPIKE GLYCOPROTEIN
1780	6zb5-A	3	SPIKE GLYCOPROTEIN
1781	7lyk-A	3	SPIKE GLYCOPROTEIN
1782	7r8o-B	3	SPIKE GLYCOPROTEIN
1783	1djw-B	3	PHOSPHOINOSITIDE-SPECIFIC PHOSPHOLIPASE C
1784	7n1y-C	3	SPIKE GLYCOPROTEIN
1785	5iru-D	3	AVIDIN
1786	7dzy-C	3	SPIKE GLYCOPROTEIN
1787	1ld4-P	3	COAT PROTEIN C
1788	7mkl-A	3	SPIKE GLYCOPROTEIN
1789	7ej5-B	3	SPIKE GLYCOPROTEIN
1790	6zgh-B	3	RECEPTOR-TYPE TYROSINE-PROTEIN PHOSPHATASE S
1791	7dk6-B	3	SARS-COV-2 S PROTEIN
1792	5hlm-C	3	AVIDIN
1793	7eb0-B	3	SPIKE GLYCOPROTEIN
1794	3mm0-K	3	AVIDIN
1795	5myq-D	3	AVIDIN
1796	6zgh-C	3	RECEPTOR-TYPE TYROSINE-PROTEIN PHOSPHATASE S
1797	7n1y-A	3	SPIKE GLYCOPROTEIN
1798	7r8o-A	3	SPIKE GLYCOPROTEIN
1799	7nd6-B	3	SPIKE GLYCOPROTEIN
1800	7kmz-A	3	SARS-COV-2 SPIKE GLYCOPROTEIN
1801	3szj-A	3	AVIDIN
1802	1djg-A	3	PHOSPHOINOSITIDE-SPECIFIC PHOSPHOLIPASE C
1803	7lwo-C	3	SPIKE GLYCOPROTEIN
1804	2isd-B	3	PHOSPHOINOSITIDE-SPECIFIC PHOSPHOLIPASE C
1805	4bcs-A	3	CHIMERIC AVIDIN
1806	6zp1-B	3	SPIKE GLYCOPROTEIN
1807	7ndc-C	3	SPIKE GLYCOPROTEIN
1808	7dwy-B	3	SPIKE GLYCOPROTEIN
1809	1rxk-A	3	STREPTAVIDIN
1810	1djw-A	3	PHOSPHOINOSITIDE-SPECIFIC PHOSPHOLIPASE C
1811	1yqf-B	3	HYPOTHETICAL PROTEIN LMAJ011689
1812	7bbh-B	3	SURFACE GLYCOPROTEIN
1813	6xf5-C	3	SPIKE GLYCOPROTEIN
1814	7kec-C	3	SPIKE GLYCOPROTEIN
1815	5a0o-B	3	ADHIRON
1816	7ke9-C	3	SPIKE GLYCOPROTEIN
1817	7ddd-C	3	SPIKE GLYCOPROTEIN
1818	1djx-A	3	PHOSPHOINOSITIDE-SPECIFIC PHOSPHOLIPASE C
1819	3rrs-A	3	CELLOBIOSE PHOSPHORYLASE
1820	7ddn-B	3	SPIKE GLYCOPROTEIN
1821	6zxn-A	3	SPIKE GLYCOPROTEIN
1822	1djz-A	3	PHOSPHOINOSITIDE-SPECIFIC PHOSPHOLIPASE C
1823	6zp7-B	3	SPIKE GLYCOPROTEIN
1824	7mkl-C	3	SPIKE GLYCOPROTEIN
1825	5irw-A	3	AVIDIN
1826	5x5b-A	3	SPIKE GLYCOPROTEIN
1827	1djy-A	3	PHOSPHOINOSITIDE-SPECIFIC PHOSPHOLIPASE C
1828	5i0k-A	3	PHTHIOCEROL SYNTHESIS POLYKETIDE SYNTHASE TYPE I
1829	6nk7-D	3	E1 GLYCOPROTEIN
1830	1avd-A	3	AVIDIN
1831	1rav-A	3	AVIDIN
1832	3df6-A	3	ORF99
1833	1djy-B	3	PHOSPHOINOSITIDE-SPECIFIC PHOSPHOLIPASE C
1834	7nd5-B	3	SPIKE GLYCOPROTEIN
1835	2ep6-A	3	MCTP2 PROTEIN
1836	6wpt-C	3	SARS-COV-2 SPIKE GLYCOPROTEIN
1837	7n1v-C	3	SPIKE GLYCOPROTEIN
1838	1ldq-A	3	AVIDIN
1839	1djz-B	3	PHOSPHOINOSITIDE-SPECIFIC PHOSPHOLIPASE C
1840	6zp5-C	3	SPIKE GLYCOPROTEIN
1841	6x90-B	3	GUANINE NUCLEOTIDE-EXCHANGE FACTOR SEC12
1842	7lss-B	3	SPIKE GLYCOPROTEIN
1843	6acc-C	3	SPIKE GLYCOPROTEIN
1844	3szh-D	3	AVIDIN
1845	7n1x-C	3	SPIKE GLYCOPROTEIN
1846	3vhh-C	3	AVIDIN
1847	6i1x-B	3	TYPE II SECRETION SYSTEM PROTEIN D
1848	5w68-G	3	PUTATIVE TYPE II SECRETION PROTEIN
1849	7cwl-B	3	SPIKE GLYCOPROTEIN
1850	2ofa-B	3	AVIDIN-RELATED PROTEIN 4
1851	3vgw-B	3	AVIDIN
1852	1hqq-C	3	STREPTAVIDIN
1853	1z6b-D	3	FATTY ACID SYNTHESIS PROTEIN
1854	1kl3-D	3	STREPTAVIDIN
1855	5w68-E	3	PUTATIVE TYPE II SECRETION PROTEIN
1856	3szi-D	3	AVIDIN
1857	5buw-A	3	3-HYDROXYACYL-[ACYL-CARRIER-PROTEIN] DEHYDRATASE
1858	3vgw-H	3	AVIDIN
1859	5w68-K	3	PUTATIVE TYPE II SECRETION PROTEIN
1860	5w68-C	3	PUTATIVE TYPE II SECRETION PROTEIN
1861	2avi-B	3	AVIDIN
1862	3vhi-B	3	AVIDIN
1863	1he8-A	2.9	PHOSPHATIDYLINOSITOL 3-KINASE CATALYTIC SUBUNIT
1864	2cay-A	2.9	VACUOLAR PROTEIN SORTING PROTEIN 36
1865	4c00-A	2.9	TRANSLOCATION AND ASSEMBLY MODULE TAMA
1866	6imf-B	2.9	CYSTEINE-RICH VENOM PROTEIN TRIFLIN
1867	6z2p-A	2.9	O-GLYCAN PROTEASE
1868	6sg8-B	2.9	HEMAGGLUTININ-NEURAMINIDASE
1869	4i4k-A	2.9	UNCHARACTERIZED PROTEIN SGCJ
1870	6r3u-A	2.9	GLYCOSIDE HYDROLASE FAMILY 32
1871	3alx-B	2.9	HEMAGGLUTININ
1872	2w4y-A	2.9	CAULOBACTER 5 VIRUS-LIKE PARTICLE
1873	3cnx-C	2.9	UNCHARACTERIZED PROTEIN
1874	5owg-A	2.9	PCYX_EBK42635
1875	5mwv-A	2.9	OUTER MEMBRANE PROTEIN G
1876	5il5-B	2.9	MLND
1877	7df2-A	2.9	C2 DOMAIN PROTEIN
1878	3df6-B	2.9	ORF99
1879	5edf-A	2.9	FRPC OPERON PROTEIN
1880	6ohh-B	2.9	EF1P2_MFAP2B
1881	4jf7-A	2.9	HEMAGGLUTININ-NEURAMINIDASE
1882	1k1x-A	2.9	4-ALPHA-GLUCANOTRANSFERASE
1883	3cmb-B	2.9	ACETOACETATE DECARBOXYLASE
1884	3uc0-B	2.9	ENVELOPE PROTEIN
1885	7czf-B	2.9	EPHRIN TYPE-A RECEPTOR 2
1886	6h0a-A	2.9	SERUM PARAOXONASE-1 BY DIRECTED EVOLUTION WITH TH
1887	4aip-B	2.9	FE-REGULATED PROTEIN B
1888	7btx-L	2.9	MITOCHONDRIAL OUTER MEMBRANE BETA-BARREL PROTEIN
1889	4k90-B	2.9	EXTRACELLULAR METALLOPROTEINASE MEP
1890	6om5-A	2.9	HAEMOPHORE
1891	3szi-E	2.9	AVIDIN
1892	7mjh-C	2.9	SPIKE GLYCOPROTEIN
1893	5myq-B	2.9	AVIDIN
1894	7d0b-B	2.9	SPIKE GLYCOPROTEIN
1895	7m6i-B	2.9	SPIKE GLYCOPROTEIN
1896	7ej4-C	2.9	SPIKE GLYCOPROTEIN
1897	6nk7-A	2.9	E1 GLYCOPROTEIN
1898	2xfb-A	2.9	E1 ENVELOPE GLYCOPROTEIN
1899	7n8h-A	2.9	SPIKE GLYCOPROTEIN
1900	7p4z-A	2.9	AVIDIN
1901	7mkl-B	2.9	SPIKE GLYCOPROTEIN
1902	2g5l-B	2.9	STREPTAVIDIN
1903	2ofb-A	2.9	AVIDIN-RELATED PROTEIN 4
1904	7a98-B	2.9	SPIKE GLYCOPROTEIN
1905	5elj-A	2.9	SUMO-ADHIRON-S2D5
1906	6vyv-A	2.9	E1 GLYCOPROTEIN
1907	5il6-B	2.9	POLYKETIDE SYNTHASE
1908	7l2e-C	2.9	SPIKE GLYCOPROTEIN
1909	2bc3-B	2.9	STREPTAVIDIN
1910	7lwn-C	2.9	SPIKE GLYCOPROTEIN
1911	2c1q-A	2.9	BIOTIN BINDING PROTEIN A
1912	2w9p-M	2.9	MULTICYSTATIN
1913	7dd8-E	2.9	THE HEAVY CHAIN OF 3C1 FAB
1914	7eh5-C	2.9	SPIKE GLYCOPROTEIN
1915	2a5c-A	2.9	AVIDIN
1916	5a0o-S	2.9	ADHIRON
1917	6udc-B	2.9	STREPTAVIDIN
1918	7ny8-C	2.9	GTPASE KRAS
1919	6zxn-C	2.9	SPIKE GLYCOPROTEIN
1920	7dk3-A	2.9	SPIKE GLYCOPROTEIN
1921	6nk7-C	2.9	E1 GLYCOPROTEIN
1922	7kni-B	2.9	SARS-COV-2 SPIKE GLYCOPROTEIN
1923	7n64-A	2.9	SPIKE GLYCOPROTEIN
1924	3n40-F	2.9	P62 ENVELOPE GLYCOPROTEIN
1925	7a25-B	2.9	SPIKE GLYCOPROTEIN
1926	7n1u-B	2.9	SPIKE GLYCOPROTEIN
1927	7lrt-A	2.9	ANTIBODY A23-58.1 HEAVY CHAIN
1928	5bp2-B	2.9	MYCOCEROSIC ACID SYNTHASE-LIKE POLYKETIDE SYNTHAS
1929	3szh-A	2.9	AVIDIN
1930	3vgw-C	2.9	AVIDIN
1931	1qat-B	2.9	PHOSPHOLIPASE C DELTA-1
1932	3n42-F	2.9	E3 ENVELOPE GLYCOPROTEIN
1933	7kxj-A	2.9	SPIKE GLYCOPROTEIN
1934	7mjg-A	2.9	SPIKE GLYCOPROTEIN
1935	7kkl-A	2.9	SARS-COV-2 SPIKE GLYCOPROTEIN
1936	3szj-B	2.9	AVIDIN
1937	7bnn-A	2.9	SURFACE GLYCOPROTEIN
1938	6xf6-C	2.9	SPIKE GLYCOPROTEIN
1939	1ij8-B	2.9	AVIDIN
1940	6acd-A	2.9	SPIKE GLYCOPROTEIN
1941	2cam-A	2.9	AVIDIN
1942	1rxj-A	2.9	STREPTAVIDIN
1943	7lss-A	2.9	SPIKE GLYCOPROTEIN
1944	7ej4-A	2.9	SPIKE GLYCOPROTEIN
1945	7lqw-A	2.9	2-17 HEAVY CHAIN
1946	7ljr-A	2.9	SPIKE GLYCOPROTEIN
1947	7a29-C	2.9	SPIKE GLYCOPROTEIN
1948	1ave-B	2.9	AVIDIN
1949	6xob-G	2.9	TOGAVIRIN
1950	7bbh-C	2.9	SURFACE GLYCOPROTEIN
1951	1p4t-A	2.9	OUTER MEMBRANE PROTEIN NSPA
1952	6zp0-C	2.9	SPIKE GLYCOPROTEIN
1953	7jwb-A	2.9	AUTONOMOUS HUMAN HEAVY CHAIN VARIABLE DOMAIN
1954	7cpz-A	2.9	MATURE STREPTOAVIDIN-C1
1955	1ave-A	2.9	AVIDIN
1956	3szi-F	2.9	AVIDIN
1957	3szi-H	2.9	AVIDIN
1958	2c1s-B	2.9	BIOTIN BINDING PROTEIN A
1959	3t2w-A	2.9	AVIDIN
1960	7dd8-D	2.9	THE HEAVY CHAIN OF 3C1 FAB
1961	2a5c-B	2.9	AVIDIN
1962	7a94-A	2.9	SPIKE GLYCOPROTEIN
1963	4v29-B	2.9	AT3G17980
1964	6xnd-B	2.9	AVIDIN
1965	1ij8-A	2.9	AVIDIN
1966	7kxj-C	2.9	SPIKE GLYCOPROTEIN
1967	5j6o-A	2.9	PUTATIVE POLYKETIDE SYNTHASE
1968	7l2f-C	2.9	SPIKE GLYCOPROTEIN
1969	4v29-A	2.9	AT3G17980
1970	7n8h-K	2.9	SPIKE GLYCOPROTEIN
1971	1djh-A	2.9	PHOSPHOINOSITIDE-SPECIFIC PHOSPHOLIPASE C
1972	7keb-C	2.9	SPIKE GLYCOPROTEIN
1973	7m8k-A	2.9	SPIKE GLYCOPROTEIN
1974	2w9q-A	2.9	MULTICYSTATIN
1975	7ntc-A	2.9	SPIKE GLYCOPROTEIN
1976	3szi-L	2.9	AVIDIN
1977	7a25-A	2.9	SPIKE GLYCOPROTEIN
1978	6yr8-B	2.9	GTPASE KRAS
1979	7m6i-A	2.9	SPIKE GLYCOPROTEIN
1980	7df4-D	2.9	ANGIOTENSIN-CONVERTING ENZYME 2
1981	2w9p-B	2.9	MULTICYSTATIN
1982	7df4-B	2.9	ANGIOTENSIN-CONVERTING ENZYME 2
1983	7a94-C	2.9	SPIKE GLYCOPROTEIN
1984	6vsb-C	2.9	SARS-COV-2 SPIKE GLYCOPROTEIN
1985	1dji-A	2.9	PHOSPHOINOSITIDE-SPECIFIC PHOSPHOLIPASE C
1986	3vgw-G	2.9	AVIDIN
1987	5izr-C	2.9	CYTOSOLIC PHOSPHOLIPASE A2 DELTA
1988	5vu2-O	2.9	E1 ENVELOPE GLYCOPROTEIN
1989	5iz5-B	2.9	CYTOSOLIC PHOSPHOLIPASE A2 DELTA
1990	1u1z-E	2.9	(3R)-HYDROXYMYRISTOYL-[ACYL CARRIER PROTEIN]
1991	3szi-I	2.9	AVIDIN
1992	3szi-B	2.9	AVIDIN
1993	3szh-E	2.9	AVIDIN
1994	2qqp-E	2.9	LARGE CAPSID PROTEIN
1995	4h4g-I	2.9	(3R)-HYDROXYMYRISTOYL-[ACYL-CARRIER-PROTEIN] DEHY
1996	2w9p-J	2.9	MULTICYSTATIN
1997	2mf6-D	2.9	AVIDIN
1998	6dv6-D	2.9	PROTEIN INVG
1999	5hst-B	2.9	POLYKETIDE SYNTHASE TYPE I
[truncated: 866 more rows]

## Sheet: FfEcp20-4
Hit number	PBD acession IDa	Z-scoreb	PDB description
1	7cwj-C	20.1	ROOT INDUCED EFFECTOR PROTEIN TSP1
2	7cwp-A	19.9	ROOT INDUCED SIGNALLING PROTEIN
3	7cwj-B	19.9	ROOT INDUCED EFFECTOR PROTEIN TSP1
4	7cwj-A	19.9	ROOT INDUCED EFFECTOR PROTEIN TSP1
5	7cwp-C	19.9	ROOT INDUCED SIGNALLING PROTEIN
6	7cwp-B	19.9	ROOT INDUCED SIGNALLING PROTEIN
7	7cwp-D	19.7	ROOT INDUCED SIGNALLING PROTEIN
8	7cwj-D	19.6	ROOT INDUCED EFFECTOR PROTEIN TSP1
9	5xmz-A	9.5	EFFECTOR PROTEIN PEVD1
10	4aud-B	9.1	MAJOR ALLERGEN ALT A 1 SUBUNIT
11	4aud-A	8.9	MAJOR ALLERGEN ALT A 1 SUBUNIT
12	3v0r-A	8.7	MAJOR ALLERGEN ALT A 1
13	2m06-A	5.9	OUTER MEMBRANE PROTEIN X
14	6x9z-A	5.8	TRANSMEMBRANE BETA-BARRELS
15	3dzm-B	5.7	HYPOTHETICAL CONSERVED PROTEIN
16	6fjc-A	5.6	PROTEIN KIBRA
17	3dzm-A	5.6	HYPOTHETICAL CONSERVED PROTEIN
18	2q03-A	5.6	UNCHARACTERIZED PROTEIN
19	2erv-B	5.5	HYPOTHETICAL PROTEIN PAER03002360
20	6fjc-B	5.4	PROTEIN KIBRA
21	2erv-A	5.2	HYPOTHETICAL PROTEIN PAER03002360
22	1jmx-A	5.2	AMINE DEHYDROGENASE
23	5ee2-A	5.2	HEMOGLOBIN-HAPTOGLOBIN-UTILIZATION PROTEIN
24	6x1k-A	5.1	DE NOVO DESIGNED TRANSMEMBRANE BETA-BARREL TMB2.3
25	6z2d-A	5.1	O-GLYCAN PROTEASE
26	2n2l-A	5.1	OUTER MEMBRANE PROTEIN X
27	3qra-A	5.1	ATTACHMENT INVASION LOCUS PROTEIN
28	1qjp-A	5.1	OUTER MEMBRANE PROTEIN A
29	6czj-B	5.1	B10
30	1bxw-A	5	PROTEIN (OUTER MEMBRANE PROTEIN A)
31	2c4i-A	5	AVIDIN
32	1jju-A	4.9	QUINOHEMOPROTEIN AMINE DEHYDROGENASE
33	2d8k-A	4.9	SYNAPTOTAGMIN VII
34	6btz-C	4.9	PHOSPHATIDYLINOSITOL 4-PHOSPHATE 3-KINASE C2 DOMA
35	4rlc-A	4.8	OUTER MEMBRANE PORIN F
36	6d0t-B	4.8	BB1
37	3nb3-A	4.8	OUTER MEMBRANE PROTEIN A
38	3nb3-C	4.8	OUTER MEMBRANE PROTEIN A
39	3nb3-B	4.8	OUTER MEMBRANE PROTEIN A
40	2n2m-A	4.8	OUTER MEMBRANE PROTEIN X
41	6czh-B	4.8	MFAP0
42	6czj-A	4.8	B10
43	6czi-B	4.8	MFAP1
44	6czh-A	4.8	MFAP0
45	2bwq-A	4.8	REGULATING SYNAPTIC MEMBRANE EXOCYTOSIS PROTEIN 2
46	4mjj-A	4.8	DOUBLE C2-LIKE DOMAIN-CONTAINING PROTEIN ALPHA
47	3rwx-A	4.7	HYPOTHETICAL BACTERIAL OUTER MEMBRANE PROTEIN
48	2z0u-A	4.7	WW DOMAIN-CONTAINING PROTEIN 1
49	5vj8-A	4.7	ADHESION INVASION LOCUS
50	6bu0-B	4.7	PHOSPHATIDYLINOSITOL 4-PHOSPHATE 3-KINASE C2 DOMA
51	6bu0-C	4.7	PHOSPHATIDYLINOSITOL 4-PHOSPHATE 3-KINASE C2 DOMA
52	1w16-A	4.7	SYNAPTOTAGMIN IV
53	4lcv-A	4.7	DOUBLE C2-LIKE DOMAIN-CONTAINING PROTEIN BETA
54	4u46-B	4.7	AVIDIN
55	1pby-A	4.6	QUINOHEMOPROTEIN AMINE DEHYDROGENASE 60 KDA SUBUN
56	6d0t-A	4.6	BB1
57	6fjd-A	4.6	PROTEIN KIBRA
58	3c5o-A	4.6	UPF0311 PROTEIN RPA1785
59	6jjt-B	4.6	PHNH
60	6jjt-A	4.6	PHNH
61	2r83-A	4.6	SYNAPTOTAGMIN-1
62	6fd0-A	4.6	PROTEIN KIBRA
63	6fjd-B	4.6	PROTEIN KIBRA
64	2z0u-B	4.6	WW DOMAIN-CONTAINING PROTEIN 1
65	6fd0-B	4.6	PROTEIN KIBRA
66	6fb4-B	4.6	PROTEIN KIBRA
67	4bj8-H	4.6	ZEBAVIDIN
68	4bj8-N	4.6	ZEBAVIDIN
69	2b3r-A	4.6	PHOSPHATIDYLINOSITOL-4-PHOSPHATE 3-KINASE C2 DOMA
70	4lcv-B	4.6	DOUBLE C2-LIKE DOMAIN-CONTAINING PROTEIN BETA
71	5lur-A	4.6	AVIDIN
72	2a5b-B	4.6	AVIDIN
73	6cuj-A	4.5	GNA2132
74	6noi-B	4.5	TSN15
75	6jjt-C	4.5	PHNH
76	5t0r-A	4.5	SYNAPTOTAGMIN-1
77	1byn-A	4.5	PROTEIN (SYNAPTOTAGMIN I)
78	2r83-B	4.5	SYNAPTOTAGMIN-1
79	2chd-A	4.5	RABPHILIN-3A
80	2b3r-B	4.5	PHOSPHATIDYLINOSITOL-4-PHOSPHATE 3-KINASE C2 DOMA
81	6bty-B	4.5	PHOSPHATIDYLINOSITOL 4-PHOSPHATE 3-KINASE C2 DOMA
82	6czi-A	4.5	MFAP1
83	3mm0-I	4.5	AVIDIN, AVIDIN-RELATED PROTEIN 4/5
84	6btz-B	4.5	PHOSPHATIDYLINOSITOL 4-PHOSPHATE 3-KINASE C2 DOMA
85	6bty-A	4.5	PHOSPHATIDYLINOSITOL 4-PHOSPHATE 3-KINASE C2 DOMA
86	6bu0-A	4.5	PHOSPHATIDYLINOSITOL 4-PHOSPHATE 3-KINASE C2 DOMA
87	6btz-A	4.5	PHOSPHATIDYLINOSITOL 4-PHOSPHATE 3-KINASE C2 DOMA
88	1vyo-B	4.5	AVIDIN
89	2a5c-A	4.5	AVIDIN
90	3ew2-A	4.4	RHIZAVIDIN
91	6fb4-A	4.4	PROTEIN KIBRA
92	4wee-A	4.4	SYNAPTOTAGMIN-1
93	3qrc-B	4.4	ATTACHMENT INVASION LOCUS PROTEIN
94	5kj7-E	4.4	VESICLE-ASSOCIATED MEMBRANE PROTEIN 3
95	5vfe-B	4.4	SYNAPTOTAGMIN-1
96	1rsy-A	4.4	SYNAPTOTAGMIN I
97	5ccg-E	4.4	VESICLE-ASSOCIATED MEMBRANE PROTEIN 2
98	4ns0-A	4.4	RABPHILIN-3A
99	3mm0-F	4.4	AVIDIN, AVIDIN-RELATED PROTEIN 4/5
100	2of8-A	4.4	AVIDIN-RELATED PROTEIN 4/5
101	3fdw-A	4.4	SYNAPTOTAGMIN-LIKE PROTEIN 4
102	4ts6-A	4.4	RAB3 INTERACTING MOLECULE VARIANT 2
103	4lcv-C	4.4	DOUBLE C2-LIKE DOMAIN-CONTAINING PROTEIN BETA
104	4bj8-C	4.4	ZEBAVIDIN
105	4lcv-D	4.4	DOUBLE C2-LIKE DOMAIN-CONTAINING PROTEIN BETA
106	6udb-C	4.4	STREPTAVIDIN
107	3fdw-B	4.4	SYNAPTOTAGMIN-LIKE PROTEIN 4
108	4bj8-B	4.4	ZEBAVIDIN
109	5h4y-A	4.4	SYNAPTOTAGMIN-5
110	4bj8-K	4.4	ZEBAVIDIN
111	3mm0-K	4.4	AVIDIN, AVIDIN-RELATED PROTEIN 4/5
112	2a5c-B	4.4	AVIDIN
113	6btz-D	4.4	PHOSPHATIDYLINOSITOL 4-PHOSPHATE 3-KINASE C2 DOMA
114	3mm0-D	4.4	AVIDIN, AVIDIN-RELATED PROTEIN 4/5
115	1lel-B	4.4	AVIDIN
116	2uz2-D	4.4	XENAVIDIN
117	4bj8-I	4.4	ZEBAVIDIN
118	4bj8-F	4.4	ZEBAVIDIN
119	4bj8-D	4.4	ZEBAVIDIN
120	4bj8-J	4.4	ZEBAVIDIN
121	4bj8-O	4.4	ZEBAVIDIN
122	5ixg-C	4.4	YCEI
123	5hlm-B	4.4	AVIDIN
124	4bj8-G	4.4	ZEBAVIDIN
125	4ggt-A	4.4	BRADAVIDIN 2
126	3mm0-G	4.4	AVIDIN, AVIDIN-RELATED PROTEIN 4/5
127	6udc-D	4.4	STREPTAVIDIN
128	6cdc-A	4.3	GLUCOSE-INDUCED DEGRADATION PROTEIN 4 HOMOLOG
129	3c5o-B	4.3	UPF0311 PROTEIN RPA1785
130	6hdv-A	4.3	AFIFAVIDIN
131	6jjs-A	4.3	PHNH
132	6jjt-D	4.3	PHNH
133	3f01-A	4.3	SYNAPTOTAGMIN-1
134	5ccg-F	4.3	VESICLE-ASSOCIATED MEMBRANE PROTEIN 2
135	3f04-A	4.3	SYNAPTOTAGMIN-1
136	6mti-4	4.3	SYNAPTOTAGMIN-1
137	3f05-A	4.3	SYNAPTOTAGMIN-1
138	5cch-E	4.3	VESICLE-ASSOCIATED MEMBRANE PROTEIN 2
139	6mti-3	4.3	SYNAPTOTAGMIN-1
140	4np9-A	4.3	RABPHILIN-3A
141	5h4z-A	4.3	SYNAPTOTAGMIN-5
142	6anj-A	4.3	SYNAPTOTAGMIN-7
143	5n99-G	4.3	STREPTAVIDIN
144	6cxw-A	4.3	SYNAPTOTAGMIN 1 C2A BETA4 CHIMERA
145	5h4z-B	4.3	SYNAPTOTAGMIN-5
146	4bj8-M	4.3	ZEBAVIDIN
147	3ew2-E	4.3	RHIZAVIDIN
148	5chk-A	4.3	AVIDIN
149	6ohh-A	4.3	EF1P2_MFAP2B
150	4bj8-E	4.3	ZEBAVIDIN
151	2jgs-A	4.3	CIRCULAR PERMUTANT OF AVIDIN
152	4bj8-P	4.3	ZEBAVIDIN
153	4bj8-A	4.3	ZEBAVIDIN
154	5ixh-A	4.3	YCEI-LIKE DOMAIN PROTEIN
155	4bj8-L	4.3	ZEBAVIDIN
156	2fhn-X	4.3	AVIDIN-RELATED PROTEIN 4/5
157	6le0-C	4.3	ABMU
158	2cm5-A	4.3	RABPHILIN-3A
159	3ew2-F	4.3	RHIZAVIDIN
160	5ee4-B	4.2	HPUA
161	6cct-A	4.2	GLUCOSE-INDUCED DEGRADATION PROTEIN 4 HOMOLOG
162	5ec6-A	4.2	HPUA
163	5dyv-B	4.2	YD REPEAT-CONTAINING PROTEIN
164	5cci-E	4.2	VESICLE-ASSOCIATED MEMBRANE PROTEIN 2
165	6mti-1	4.2	SYNAPTOTAGMIN-1
166	3f00-A	4.2	SYNAPTOTAGMIN-1
167	6mti-5	4.2	SYNAPTOTAGMIN-1
168	6mti-6	4.2	SYNAPTOTAGMIN-1
169	6mti-2	4.2	SYNAPTOTAGMIN-1
170	5kj8-F	4.2	VESICLE-ASSOCIATED MEMBRANE PROTEIN 3
171	5kj7-F	4.2	VESICLE-ASSOCIATED MEMBRANE PROTEIN 3
172	5kj7-K	4.2	VESICLE-ASSOCIATED MEMBRANE PROTEIN 3
173	5ccg-K	4.2	VESICLE-ASSOCIATED MEMBRANE PROTEIN 2
174	4lt7-A	4.2	RABPHILIN-3A
175	5hlm-A	4.2	AVIDIN
176	2rto-B	4.2	STREPTAVIDIN
177	1srh-A	4.2	STREPTAVIDIN
178	2izc-B	4.2	STREPTAVIDIN
179	1srg-A	4.2	STREPTAVIDIN
180	5myq-A	4.2	AVIDIN
181	5myq-C	4.2	AVIDIN
182	1wbi-H	4.2	AVIDIN-RELATED PROTEIN 2
183	1lel-A	4.2	AVIDIN
184	2ofb-A	4.2	AVIDIN-RELATED PROTEIN 4/5
185	2of9-A	4.2	AVIDIN-RELATED PROTEIN 4/5
186	1y53-X	4.2	AVIDIN-RELATED PROTEIN 4/5
187	1dqv-A	4.2	SYNAPTOTAGMIN III
188	1y53-Y	4.2	AVIDIN-RELATED PROTEIN 4/5
189	3g7g-F	4.2	UPF0311 PROTEIN CA_C3321
190	3mm0-N	4.2	AVIDIN, AVIDIN-RELATED PROTEIN 4/5
191	6hdt-C	4.2	SHORT AFIFAVIDIN
192	7dvi-A	4.2	AOC_LIKE DOMAIN-CONTAINING PROTEIN
193	5myq-D	4.2	AVIDIN
194	2fhl-B	4.2	AVIDIN-RELATED PROTEIN 4/5
195	1sre-A	4.2	STREPTAVIDIN
196	2qom-A	4.1	SERINE PROTEASE ESPP
197	5dyv-D	4.1	YD REPEAT-CONTAINING PROTEIN
198	6cd9-A	4.1	GLUCOSE-INDUCED DEGRADATION PROTEIN 4 HOMOLOG
199	5t5f-A	4.1	FACTOR H BINDING PROTEIN VARIANT B24
200	5dg4-D	4.1	RETINOL-BINDING PROTEIN 2
201	5dyq-C	4.1	YD REPEAT-CONTAINING PROTEIN
202	5kj8-K	4.1	VESICLE-ASSOCIATED MEMBRANE PROTEIN 3
203	5cch-F	4.1	VESICLE-ASSOCIATED MEMBRANE PROTEIN 2
204	2ize-B	4.1	STREPTAVIDIN
205	4jhq-A	4.1	AVIDIN
206	5irw-B	4.1	AVIDIN
207	3vgw-H	4.1	AVIDIN
208	1srf-A	4.1	STREPTAVIDIN
209	2cam-B	4.1	AVIDIN
210	2rtp-B	4.1	STREPTAVIDIN
211	6xnd-B	4.1	AVIDIN
212	2rtq-B	4.1	STREPTAVIDIN
213	1swe-D	4.1	STREPTAVIDIN
214	2izd-B	4.1	STREPTAVIDIN
215	5low-J	4.1	RABPHILIN-3A
216	1sri-A	4.1	STREPTAVIDIN
217	1n43-D	4.1	STREPTAVIDIN
218	3vhi-B	4.1	AVIDIN
219	3vhm-D	4.1	AVIDIN
220	3vgw-D	4.1	AVIDIN
221	1ldo-B	4.1	AVIDIN
222	1lcz-B	4.1	STREPTAVIDIN
223	3vgw-B	4.1	AVIDIN
224	1srh-B	4.1	STREPTAVIDIN
225	5low-A	4.1	RABPHILIN-3A
226	2yoa-A	4.1	SYNAPTOTAGMIN-1
227	1tjm-A	4.1	SYNAPTOTAGMIN I
228	5irw-C	4.1	AVIDIN
229	4bcs-A	4.1	CHIMERIC AVIDIN
230	1srj-B	4.1	STREPTAVIDIN
231	1wbi-B	4.1	AVIDIN-RELATED PROTEIN 2
232	1wbi-C	4.1	AVIDIN-RELATED PROTEIN 2
233	2ofa-A	4.1	AVIDIN-RELATED PROTEIN 4/5
234	1ndj-A	4.1	STREPTAVIDIN
235	3wyq-A	4.1	STREPTAVIDIN
236	5lur-B	4.1	AVIDIN
237	7p4z-A	4.1	AVIDIN
238	1avd-A	4.1	AVIDIN
239	6vp3-D	4.1	STREPTAVIDIN
240	2of9-B	4.1	AVIDIN-RELATED PROTEIN 4/5
241	1ldq-A	4.1	AVIDIN
242	6hds-D	4.1	SHORT AFIFAVIDIN
243	1wbi-G	4.1	AVIDIN-RELATED PROTEIN 2
244	6aue-A	4.1	STREPTAVIDIN
245	1srj-A	4.1	STREPTAVIDIN
246	3ew1-D	4.1	RHIZAVIDIN
247	4ggz-A	4.1	BRADAVIDIN 2
248	1wbi-E	4.1	AVIDIN-RELATED PROTEIN 2
249	3fdc-A	4.1	AVIDIN
250	5ixh-B	4	YCEI-LIKE DOMAIN PROTEIN
251	5jd2-B	4	STREPTAVIDIN
252	5k21-B	4	PYOCYANIN DEMETHYLASE
253	2uyw-A	4	XENAVIDIN
254	5jd2-D	4	STREPTAVIDIN
255	2c1q-A	4	BIOTIN BINDING PROTEIN A
256	5jd2-C	4	STREPTAVIDIN
257	1wbi-A	4	AVIDIN-RELATED PROTEIN 2
258	2k3h-A	4	RABPHILIN-3A
259	5kj8-E	4	VESICLE-ASSOCIATED MEMBRANE PROTEIN 3
260	4ldc-A	4	DOUBLE C2-LIKE DOMAIN-CONTAINING PROTEIN BETA
261	5cci-F	4	VESICLE-ASSOCIATED MEMBRANE PROTEIN 2
262	5vfe-A	4	SYNAPTOTAGMIN-1
263	5to2-D	4	STREPTAVIDIN
264	1ugk-A	4	SYNAPTOTAGMIN IV
265	2rtp-D	4	STREPTAVIDIN
266	1swr-D	4	CORE-STREPTAVIDIN
267	5low-B	4	RABPHILIN-3A
268	1pts-A	4	STREPTAVIDIN
269	3vgw-A	4	AVIDIN
270	6czg-B	4	B11L5F_LGL
271	2rto-D	4	STREPTAVIDIN
272	2izd-D	4	STREPTAVIDIN
273	2ize-D	4	STREPTAVIDIN
274	5lo8-A	4	RABPHILIN-3A
275	2rtq-D	4	STREPTAVIDIN
276	5low-C	4	RABPHILIN-3A
277	3vhi-D	4	AVIDIN
278	2rtc-D	4	STREPTAVIDIN
279	4dne-B	4	STREPTAVIDIN
280	5lo8-B	4	RABPHILIN-3A
281	1luq-B	4	STREPTAVIDIN
282	1swb-A	4	STREPTAVIDIN
283	1mk5-B	4	STREPTAVIDIN
284	5lob-C	4	RABPHILIN-3A
285	3n5a-A	4	SYNAPTOTAGMIN-7
286	6uc3-B	4	STREPTAVIDIN
287	3vgw-C	4	AVIDIN
288	5irw-A	4	AVIDIN
289	6u4w-A	4	SYNAPTOTAGMIN-1
290	3hn8-A	4	SYNAPTOTAGMIN-3
291	2dmg-A	4	KIAA1228 PROTEIN
292	5w5c-F	4	VESICLE-ASSOCIATED MEMBRANE PROTEIN 2
293	3hn8-B	4	SYNAPTOTAGMIN-3
294	5low-I	4	RABPHILIN-3A
295	3hn8-C	4	SYNAPTOTAGMIN-3
296	6t32-A	4	STREPTAVIDIN
297	1mep-B	4	STREPTAVIDIN
298	6t31-A	4	STREPTAVIDIN
299	2avi-B	4	AVIDIN
300	1srf-B	4	STREPTAVIDIN
301	1ave-B	4	AVIDIN
302	6ank-B	4	SYNAPTOTAGMIN-7
303	1n9m-A	4	STREPTAVIDIN
304	1wbi-F	4	AVIDIN-RELATED PROTEIN 2
305	1srg-B	4	STREPTAVIDIN
306	3ew1-E	4	RHIZAVIDIN
307	1ave-A	4	AVIDIN
308	5hlm-C	4	AVIDIN
309	4jnj-B	4	STREPTAVIDIN/RHIZAVIDIN HYBRID
310	6xnd-C	4	AVIDIN
311	5dyv-H	4	YD REPEAT-CONTAINING PROTEIN
312	5iru-B	4	AVIDIN
313	6m9b-A	4	STREPTAVIDIN
314	4ggz-D	4	BRADAVIDIN 2
315	5iru-A	4	AVIDIN
316	5irw-D	4	AVIDIN
317	1ldo-A	4	AVIDIN
318	5myq-B	4	AVIDIN
319	3ew2-G	4	RHIZAVIDIN
320	6xnd-D	4	AVIDIN
321	2uz2-A	4	XENAVIDIN
322	1lcw-B	4	STREPTAVIDIN
323	2c1s-B	4	BIOTIN BINDING PROTEIN A
324	1wbi-D	4	AVIDIN-RELATED PROTEIN 2
325	6hdv-D	4	AFIFAVIDIN
326	4yvb-D	4	STREPTAVIDIN
327	5n99-M	4	STREPTAVIDIN
328	1vyo-A	4	AVIDIN
329	4i60-A	3.9	AVIDIN
330	5k21-A	3.9	PYOCYANIN DEMETHYLASE
331	6s50-A	3.9	STREPTAVIDIN
332	1y52-X	3.9	AVIDIN-RELATED PROTEIN 4/5
333	4zgu-D	3.9	RETINOL-BINDING PROTEIN 2
334	1avd-B	3.9	AVIDIN
335	4ggr-A	3.9	BRADAVIDIN 2
336	4pr7-A	3.9	OLIGOGALACTURONATE-SPECIFIC PORIN KDGM
337	1g5w-A	3.9	FATTY ACID-BINDING PROTEIN
338	5iru-D	3.9	AVIDIN
339	5dg4-B	3.9	RETINOL-BINDING PROTEIN 2
340	2zsc-B	3.9	TAMAVIDIN2
341	2k8m-A	3.9	PUTATIVE UNCHARACTERIZED PROTEIN
342	2cm6-A	3.9	RABPHILIN-3A
343	2k45-A	3.9	SYNAPTOTAGMIN-1
344	1sre-B	3.9	STREPTAVIDIN
345	2q3x-A	3.9	REGULATING SYNAPTIC MEMBRANE EXOCYTOSIS PROTEIN 1
346	5ccj-C	3.9	SYNAPTOTAGMIN-1
347	4bx5-B	3.9	STREPTAVIDIN
348	5ccj-D	3.9	SYNAPTOTAGMIN-1
349	5ccj-A	3.9	SYNAPTOTAGMIN-1
350	5low-H	3.9	RABPHILIN-3A
351	6ank-A	3.9	SYNAPTOTAGMIN-7
352	2rtj-A	3.9	STREPTAVIDIN
353	5lob-B	3.9	RABPHILIN-3A
354	2izk-A	3.9	STREPTAVIDIN
355	1slf-D	3.9	STREPTAVIDIN
356	7efc-A	3.9	STREPTAVIDIN
357	5b5f-A	3.9	STREPTAVIDIN
358	2rtb-D	3.9	STREPTAVIDIN
359	5f2b-A	3.9	STREPTAVIDIN
360	3vhi-C	3.9	AVIDIN
361	5vff-A	3.9	SYNAPTOTAGMIN-1
362	1n43-C	3.9	STREPTAVIDIN
363	4bx5-D	3.9	STREPTAVIDIN
364	3rdu-A	3.9	STREPTAVIDIN
365	5cse-B	3.9	STREPTAVIDIN
366	1mep-A	3.9	STREPTAVIDIN
367	2y3e-A	3.9	STREPTAVIDIN
368	3rdx-B	3.9	STREPTAVIDIN
369	5lob-A	3.9	RABPHILIN-3A
370	4v11-A	3.9	SYNAPTOTAGMIN-1
371	4kt5-A	3.9	GRLR
372	1uow-A	3.9	SYNAPTOTAGMIN I
373	5t0s-A	3.9	SYNAPTOTAGMIN-1
374	1tjx-A	3.9	SIMILAR TO SYNAPTOTAGMINI/P65
375	1uov-A	3.9	SYNAPTOTAGMIN I
376	5w5d-F	3.9	VESICLE-ASSOCIATED MEMBRANE PROTEIN 2
377	7dvk-B	3.9	SPIRO-CONJUGATE SYNTHASE
378	1w15-A	3.9	SYNAPTOTAGMIN IV
379	6u4u-A	3.9	SYNAPTOTAGMIN-1
380	2enp-A	3.9	B/K PROTEIN
381	2y3e-B	3.9	STREPTAVIDIN
382	1swt-B	3.9	PROTEIN (STREPTAVIDIN)
383	6vjk-D	3.9	STREPTAVIDIN
384	6xnd-A	3.9	AVIDIN
385	4y59-A	3.9	STREPTAVIDIN
386	6s4q-B	3.9	STREPTAVIDIN
387	1y52-Y	3.9	AVIDIN-RELATED PROTEIN 4/5
388	6gh7-B	3.9	STREPTAVIDIN
389	4bbo-D	3.9	BLR5658 PROTEIN
390	1nbx-A	3.9	STREPTAVIDIN
391	5k68-A	3.9	STREPTAVIDIN
392	4ggz-C	3.9	BRADAVIDIN 2
393	5k49-A	3.9	STREPTAVIDIN
394	5hlm-D	3.9	AVIDIN
395	1swp-C	3.9	CORE-STREPTAVIDIN
396	3vhm-C	3.9	AVIDIN
397	3vhi-A	3.9	AVIDIN
398	6m9b-D	3.9	STREPTAVIDIN
399	4jnj-C	3.9	STREPTAVIDIN/RHIZAVIDIN HYBRID
400	1swh-D	3.9	CORE-STREPTAVIDIN
401	3ew1-C	3.9	RHIZAVIDIN
402	1ij8-B	3.9	AVIDIN
403	5dyq-D	3.9	YD REPEAT-CONTAINING PROTEIN
404	3vgw-G	3.9	AVIDIN
405	4u46-A	3.9	AVIDIN
406	1swj-B	3.9	CORE-STREPTAVIDIN
407	3vhm-B	3.9	AVIDIN
408	2uyw-D	3.9	XENAVIDIN
409	4dne-A	3.9	STREPTAVIDIN
410	3mm0-B	3.9	AVIDIN, AVIDIN-RELATED PROTEIN 4/5
411	3vhm-A	3.9	AVIDIN
412	1y55-X	3.9	AVIDIN-RELATED PROTEIN 4/5
413	6vp3-B	3.9	STREPTAVIDIN
414	1swu-A	3.9	STREPTAVIDIN
415	3mm0-H	3.9	AVIDIN, AVIDIN-RELATED PROTEIN 4/5
416	1rav-B	3.9	AVIDIN
417	5iru-C	3.9	AVIDIN
418	2fhl-A	3.9	AVIDIN-RELATED PROTEIN 4/5
419	3vgw-E	3.9	AVIDIN
420	6czg-A	3.8	B11L5F_LGL
421	6s50-B	3.8	STREPTAVIDIN
422	5dyv-C	3.8	YD REPEAT-CONTAINING PROTEIN
423	2ovs-A	3.8	L0044
424	1wub-A	3.8	CONSERVED HYPOTHETICAL PROTEIN TT1927B
425	3ew1-A	3.8	RHIZAVIDIN
426	5xnl-o	3.8	CHLOROPHYLL A-B BINDING PROTEIN 8, CHLOROPLASTIC
427	1s5l-o	3.8	PHOTOSYSTEM Q(B) PROTEIN
428	2k8m-D	3.8	PUTATIVE UNCHARACTERIZED PROTEIN
429	2ki6-F	3.8	SYNAPTOTAGMIN-1
430	1q9g-A	3.8	OUTER MEMBRANE PROTEIN X
431	5ccj-B	3.8	SYNAPTOTAGMIN-1
432	5ixg-D	3.8	YCEI
433	3vhh-C	3.8	AVIDIN
434	1rav-A	3.8	AVIDIN
435	1lcv-B	3.8	STREPTAVIDIN
436	2mf6-D	3.8	AVIDIN, AVIDIN-RELATED PROTEIN 4/5
437	2q3x-B	3.8	REGULATING SYNAPTIC MEMBRANE EXOCYTOSIS PROTEIN 1
438	6lcy-A	3.8	SYNAPTOTAGMIN-7
439	2cm6-B	3.8	RABPHILIN-3A
440	6tz3-A	3.8	SYNAPTOTAGMIN-1
441	2yoa-B	3.8	SYNAPTOTAGMIN-1
442	6u41-A	3.8	SYNAPTOTAGMIN-1
443	4y5d-A	3.8	STREPTAVIDIN
444	5b5g-A	3.8	STREPTAVIDIN
445	7efd-A	3.8	STREPTAVIDIN
446	3ew2-B	3.8	RHIZAVIDIN
447	6auh-A	3.8	STREPTAVIDIN
448	6vjk-C	3.8	STREPTAVIDIN
449	6gh7-C	3.8	STREPTAVIDIN
450	1n9y-A	3.8	STREPTAVIDIN
451	2a8g-A	3.8	AVIDIN
452	1ndj-B	3.8	STREPTAVIDIN
453	2avi-A	3.8	AVIDIN
454	2a8g-B	3.8	AVIDIN
455	3vhh-D	3.8	AVIDIN
456	1ij8-A	3.8	AVIDIN
457	6avk-A	3.8	STREPTAVIDIN
458	3vhh-A	3.8	AVIDIN
459	5b5g-B	3.8	STREPTAVIDIN
460	1swk-B	3.8	CORE-STREPTAVIDIN
461	3wzp-D	3.8	STREPTAVIDIN
462	7kbz-D	3.8	STREPTAVIDIN
463	1swh-C	3.8	CORE-STREPTAVIDIN
464	2of8-B	3.8	AVIDIN-RELATED PROTEIN 4/5
465	1swk-C	3.8	CORE-STREPTAVIDIN
466	3vhh-B	3.8	AVIDIN
467	6vp1-B	3.8	STREPTAVIDIN
468	6hdt-B	3.8	SHORT AFIFAVIDIN
469	3mm0-M	3.8	AVIDIN, AVIDIN-RELATED PROTEIN 4/5
470	5dyv-E	3.8	YD REPEAT-CONTAINING PROTEIN
471	3wzp-C	3.8	STREPTAVIDIN
472	7p4z-B	3.8	AVIDIN
473	1y55-Y	3.8	AVIDIN-RELATED PROTEIN 4/5
474	1ldq-B	3.8	AVIDIN
475	1swe-A	3.8	STREPTAVIDIN
476	1swl-A	3.8	CORE-STREPTAVIDIN
477	1swl-D	3.8	CORE-STREPTAVIDIN
478	3wzp-B	3.8	STREPTAVIDIN
479	4bx7-B	3.8	STREPTAVIDIN
480	5wbd-A	3.8	STREPTAVIDIN
481	4yvb-C	3.8	STREPTAVIDIN
482	2ki6-A	3.7	SYNAPTOTAGMIN-1
483	2k4a-A	3.7	SYNAPTOTAGMIN-1
484	1rxk-A	3.7	STREPTAVIDIN
485	4cpi-B	3.7	STREPTAVIDIN
486	5vfg-A	3.7	SYNAPTOTAGMIN-1
487	1rh8-A	3.7	PICCOLO PROTEIN
488	3fdc-B	3.7	AVIDIN
489	3twy-A	3.7	PROTEIN KINASE C ALPHA TYPE
490	3rdj-A	3.7	PROTEIN KINASE C ALPHA TYPE
491	3mm0-E	3.7	AVIDIN, AVIDIN-RELATED PROTEIN 4/5
492	4y59-B	3.7	STREPTAVIDIN
493	7dvk-D	3.7	SPIRO-CONJUGATE SYNTHASE
494	2cam-A	3.7	AVIDIN
495	1swo-A	3.7	CORE-STREPTAVIDIN
496	6vjk-F	3.7	STREPTAVIDIN
497	3t6f-A	3.7	STREPTAVIDIN
498	5jd2-A	3.7	STREPTAVIDIN
499	1swa-D	3.7	STREPTAVIDIN
500	2rth-B	3.7	STREPTAVIDIN
501	5n99-U	3.7	STREPTAVIDIN
502	5to2-C	3.7	STREPTAVIDIN
503	1swq-D	3.7	CORE-STREPTAVIDIN
504	6udc-B	3.7	STREPTAVIDIN
505	1stp-A	3.7	STREPTAVIDIN COMPLEX WITH BIOTIN
506	1lcz-A	3.7	STREPTAVIDIN
507	5k21-C	3.7	PYOCYANIN DEMETHYLASE
508	2izi-A	3.7	STREPTAVIDIN
509	5vcq-A	3.7	STREPTAVIDIN
510	1swb-D	3.7	STREPTAVIDIN
511	3mg5-A	3.7	STREPTAVIDIN
512	6t1g-A	3.7	STREPTAVIDIN
513	4cpi-C	3.7	STREPTAVIDIN
514	3mg5-D	3.7	STREPTAVIDIN
515	6vjk-I	3.7	STREPTAVIDIN
516	1luq-A	3.7	STREPTAVIDIN
517	1swr-C	3.7	CORE-STREPTAVIDIN
518	3e3c-A	3.7	L0044
519	2rtd-B	3.7	STREPTAVIDIN
520	2ofa-B	3.7	AVIDIN-RELATED PROTEIN 4/5
521	5vcq-D	3.7	STREPTAVIDIN
522	5btu-B	3.7	PYRI4
523	1lcw-A	3.7	STREPTAVIDIN
524	6gh7-A	3.7	STREPTAVIDIN
525	4z27-B	3.7	AVIDIN FAMILY
526	6vjk-A	3.7	STREPTAVIDIN
527	1swa-C	3.7	STREPTAVIDIN
528	6aul-A	3.7	STREPTAVIDIN
529	6sos-C	3.7	STREPTAVIDIN
530	1df8-A	3.7	PROTEIN (STREPTAVIDIN)
531	5bu3-B	3.7	PYRI4
532	6vjk-K	3.7	STREPTAVIDIN
533	1swo-C	3.7	CORE-STREPTAVIDIN
534	1swn-A	3.7	CORE-STREPTAVIDIN
535	1swq-A	3.7	CORE-STREPTAVIDIN
536	3mm0-A	3.7	AVIDIN, AVIDIN-RELATED PROTEIN 4/5
537	3mg5-B	3.7	STREPTAVIDIN
538	6ud1-A	3.7	STREPTAVIDIN
539	2izh-B	3.7	STREPTAVIDIN
540	1swp-D	3.7	CORE-STREPTAVIDIN
541	1swd-D	3.7	STREPTAVIDIN
542	4cpe-B	3.7	STREPTAVIDIN
543	2qcb-A	3.7	STREPTAVIDIN
544	2rtc-B	3.7	STREPTAVIDIN
545	1n43-A	3.7	STREPTAVIDIN
546	1lcv-A	3.7	STREPTAVIDIN
547	1sri-B	3.7	STREPTAVIDIN
548	1swr-B	3.7	CORE-STREPTAVIDIN
549	3ry1-A	3.7	STREPTAVIDIN
550	2gh7-A	3.7	STREPTAVIDIN
551	2f01-A	3.7	STREPTAVIDIN
552	5ira-A	3.7	ARTIFICIAL METATHESASE
553	2rtf-B	3.7	STREPTAVIDIN
554	1rxj-B	3.7	STREPTAVIDIN
555	2izf-B	3.7	STREPTAVIDIN
556	1swo-D	3.7	CORE-STREPTAVIDIN
557	6vjk-H	3.7	STREPTAVIDIN
558	6vjk-L	3.7	STREPTAVIDIN
559	2ofb-B	3.7	AVIDIN-RELATED PROTEIN 4/5
560	7kbz-C	3.7	STREPTAVIDIN
561	1kl4-D	3.7	STREPTAVIDIN
562	5n8e-B	3.7	STREPTAVIDIN
563	2wjq-A	3.6	PROBABLE N-ACETYLNEURAMINIC ACID OUTER MEMBRANE C
564	4fby-f	3.6	PHOTOSYSTEM Q(B) PROTEIN 1
565	2a13-A	3.6	AT1G79260
566	4ggt-B	3.6	BRADAVIDIN 2
567	2gtl-O	3.6	EXTRACELLULAR GLOBIN 4
568	5yvf-A	3.6	BFA1
569	4cv7-A	3.6	VIRULENCE ASSOCIATED PROTEIN VAPB
570	3cm1-A	3.6	SSGA-LIKE SPORULATION-SPECIFIC CELL DIVISION PROT
571	1a25-A	3.6	PROTEIN KINASE C (BETA)
572	4cpf-B	3.6	STREPTAVIDIN
573	2n1t-E	3.6	VESICLE-ASSOCIATED MEMBRANE PROTEIN 2
574	1rxj-D	3.6	STREPTAVIDIN
575	6uwa-A	3.6	PROTEIN KINASE C
576	2lha-A	3.6	SYNAPTOTAGMIN-1
577	4gd9-D	3.6	STREPTAVIDIN
578	3rpb-A	3.6	RABPHILIN 3-A
579	1swg-A	3.6	CIRCULARLY PERMUTED CORE-STREPTAVIDIN E51/A46
580	4gd9-C	3.6	STREPTAVIDIN
581	4jnj-A	3.6	STREPTAVIDIN/RHIZAVIDIN HYBRID
582	4cpi-D	3.6	STREPTAVIDIN
583	4cpi-A	3.6	STREPTAVIDIN
584	2rtd-D	3.6	STREPTAVIDIN
585	2rtr-B	3.6	STREPTAVIDIN
586	1kl5-C	3.6	STREPTAVIDIN
587	1vwk-D	3.6	STREPTAVIDIN
588	6us6-A	3.6	STREPTAVIDIN
589	4bx5-A	3.6	STREPTAVIDIN
590	2rtn-B	3.6	STREPTAVIDIN
591	6vp3-A	3.6	STREPTAVIDIN
592	1swn-D	3.6	CORE-STREPTAVIDIN
593	2rth-D	3.6	STREPTAVIDIN
594	1kl3-A	3.6	STREPTAVIDIN
595	4cph-A	3.6	STREPTAVIDIN
596	1kff-B	3.6	STREPTAVIDIN
597	3wyp-B	3.6	STREPTAVIDIN
598	1zvc-A	3.6	ALLENE OXIDE CYCLASE
599	2izh-D	3.6	STREPTAVIDIN
600	6lng-F	3.6	STREPTAVIDIN
601	2izg-B	3.6	STREPTAVIDIN
602	3rdq-A	3.6	STREPTAVIDIN
603	1kl5-B	3.6	STREPTAVIDIN
604	2rte-D	3.6	STREPTAVIDIN
605	1rxk-B	3.6	STREPTAVIDIN
606	1nqm-D	3.6	STREPTAVIDIN
607	1swp-B	3.6	CORE-STREPTAVIDIN
608	1kff-C	3.6	STREPTAVIDIN
609	6vjk-J	3.6	STREPTAVIDIN
610	4z27-A	3.6	AVIDIN FAMILY
611	5n99-Q	3.6	STREPTAVIDIN
612	6udc-C	3.6	STREPTAVIDIN
613	1nbx-C	3.6	STREPTAVIDIN
614	1swu-B	3.6	STREPTAVIDIN
615	5ixg-B	3.6	YCEI
616	2rtf-D	3.6	STREPTAVIDIN
617	1swt-A	3.6	PROTEIN (STREPTAVIDIN)
618	1kl5-A	3.6	STREPTAVIDIN
619	6vp1-D	3.6	STREPTAVIDIN
620	5n89-O	3.6	STREPTAVIDIN
621	4jo6-B	3.6	STREPTAVIDIN
622	2izj-A	3.6	STREPTAVIDIN
623	7dy0-A	3.6	STREPTAVIDIN
624	2izg-D	3.6	STREPTAVIDIN
625	1rxj-C	3.6	STREPTAVIDIN
626	5bu3-A	3.6	PYRI4
627	1kff-D	3.6	STREPTAVIDIN
628	1kl5-D	3.6	STREPTAVIDIN
629	3x00-B	3.6	STREPTAVIDIN
630	2rtn-D	3.6	STREPTAVIDIN
631	2rtr-D	3.6	STREPTAVIDIN
632	2rtg-B	3.6	STREPTAVIDIN
633	2izc-D	3.6	STREPTAVIDIN
634	5n99-O	3.6	STREPTAVIDIN
635	2rte-B	3.6	STREPTAVIDIN
636	3x00-A	3.6	STREPTAVIDIN
637	1nqn-B	3.6	AVIDIN
638	6lng-B	3.6	STREPTAVIDIN
639	1n9m-B	3.6	STREPTAVIDIN
640	1swq-C	3.6	CORE-STREPTAVIDIN
641	2rta-A	3.6	STREPTAVIDIN
642	4y59-D	3.6	STREPTAVIDIN
643	5to2-A	3.6	STREPTAVIDIN
644	5n89-D	3.6	STREPTAVIDIN
645	6udb-D	3.6	STREPTAVIDIN
646	4cph-D	3.6	STREPTAVIDIN
647	4bx6-A	3.6	STREPTAVIDIN
648	1rsu-B	3.6	STREPTAVIDIN
649	3vgw-F	3.6	AVIDIN
650	4y5d-D	3.6	STREPTAVIDIN
651	5n89-B	3.6	STREPTAVIDIN
652	6sos-B	3.6	STREPTAVIDIN
653	4bx5-C	3.6	STREPTAVIDIN
654	1rxh-A	3.6	STREPTAVIDIN
655	2rtg-D	3.6	STREPTAVIDIN
656	1nqn-A	3.6	AVIDIN
657	2rti-B	3.6	STREPTAVIDIN
658	3t6l-A	3.6	STREPTAVIDIN
659	1vwa-D	3.6	STREPTAVIDIN
660	6sos-D	3.6	STREPTAVIDIN
661	1swn-C	3.6	CORE-STREPTAVIDIN
662	4z2v-B	3.6	AVIDIN FAMILY
663	5n99-D	3.6	STREPTAVIDIN
664	5to2-B	3.6	STREPTAVIDIN
665	2izf-D	3.6	STREPTAVIDIN
666	5vkx-A	3.6	STREPTAVIDIN
667	1kl4-B	3.6	STREPTAVIDIN
668	6qbb-B	3.6	STREPTAVIDIN
669	1i9h-B	3.6	STREPTAVIDIN
670	6avk-B	3.6	STREPTAVIDIN
671	1kl3-D	3.6	STREPTAVIDIN
672	1n9y-C	3.6	STREPTAVIDIN
673	6ui0-A	3.6	STREPTAVIDIN
674	1swe-B	3.6	STREPTAVIDIN
675	1osp-O	3.5	FAB 184.1
676	5ee4-A	3.5	HPUA
677	6nnw-A	3.5	TETRONASIN
678	6ohh-B	3.5	EF1P2_MFAP2B
679	6ccu-A	3.5	GLUCOSE-INDUCED DEGRADATION PROTEIN 4 HOMOLOG
680	4dnl-A	3.5	PROTEIN KINASE C ALPHA TYPE
681	5n8j-D	3.5	STREPTAVIDIN
682	3gpe-A	3.5	PROTEIN KINASE C ALPHA TYPE
683	1a25-B	3.5	PROTEIN KINASE C (BETA)
684	4l1l-A	3.5	PROTEIN KINASE C ALPHA TYPE
685	1dsy-A	3.5	PROTEIN KINASE C, ALPHA TYPE
686	6le0-B	3.5	ABMU
687	1swg-B	3.5	CIRCULARLY PERMUTED CORE-STREPTAVIDIN E51/A46
688	1k5w-A	3.5	SYNAPTOTAGMIN I
689	4u8u-r	3.5	GLOBIN A CHAIN
690	4u8u-N	3.5	GLOBIN A CHAIN
691	1kl4-C	3.5	STREPTAVIDIN
692	1rxj-A	3.5	STREPTAVIDIN
693	1swa-B	3.5	STREPTAVIDIN
694	6udb-A	3.5	STREPTAVIDIN
695	3x00-D	3.5	STREPTAVIDIN
696	3h3i-C	3.5	PUTATIVE LIPID BINDING PROTEIN
697	1vwe-B	3.5	STREPTAVIDIN
698	4ggz-B	3.5	BRADAVIDIN 2
699	1vwn-B	3.5	STREPTAVIDIN
700	1mk5-A	3.5	STREPTAVIDIN
701	1hy2-D	3.5	STREPTAVIDIN
702	2a5b-A	3.5	AVIDIN
703	1vwo-B	3.5	STREPTAVIDIN
704	4jo6-C	3.5	STREPTAVIDIN
705	6sok-C	3.5	STREPTAVIDIN
706	1vwl-D	3.5	STREPTAVIDIN
707	4bx7-A	3.5	STREPTAVIDIN
708	4bbo-A	3.5	BLR5658 PROTEIN
709	1sws-C	3.5	PROTEIN (STREPTAVIDIN)
710	1vwq-B	3.5	STREPTAVIDIN
711	3h3i-B	3.5	PUTATIVE LIPID BINDING PROTEIN
712	1vwa-B	3.5	STREPTAVIDIN
713	1n7y-C	3.5	STREPTAVIDIN
714	5n8e-C	3.5	STREPTAVIDIN
715	1hy2-A	3.5	STREPTAVIDIN
716	5n89-A	3.5	STREPTAVIDIN
717	4bbo-B	3.5	BLR5658 PROTEIN
718	4u8u-q	3.5	GLOBIN A CHAIN
719	4jo6-D	3.5	STREPTAVIDIN
720	1slg-D	3.5	STREPTAVIDIN
721	2izl-D	3.5	STREPTAVIDIN
722	6auc-A	3.5	STREPTAVIDIN
723	6t2z-B	3.5	STREPTAVIDIN
724	5n7x-O	3.5	STREPTAVIDIN
725	6ud6-B	3.5	STREPTAVIDIN
726	1kl4-A	3.5	STREPTAVIDIN
727	5n7x-M	3.5	STREPTAVIDIN
728	4cph-C	3.5	STREPTAVIDIN
729	6sok-D	3.5	STREPTAVIDIN
730	5dyv-F	3.5	YD REPEAT-CONTAINING PROTEIN
731	6qw4-A	3.5	STREPTAVIDIN
732	1vwi-B	3.5	STREPTAVIDIN
733	5n99-K	3.5	STREPTAVIDIN
734	1kff-A	3.5	STREPTAVIDIN
735	1vwj-B	3.5	STREPTAVIDIN
736	3szj-B	3.5	AVIDIN/STREPTAVIDIN
737	5b5f-D	3.5	STREPTAVIDIN
738	1nc9-D	3.5	STREPTAVIDIN
739	6hdv-C	3.5	AFIFAVIDIN
740	4bx6-D	3.5	STREPTAVIDIN
741	3mm0-C	3.5	AVIDIN, AVIDIN-RELATED PROTEIN 4/5
742	6ud6-A	3.5	STREPTAVIDIN
743	2iza-A	3.5	STREPTAVIDIN
744	4z2p-B	3.5	AVIDIN FAMILY
745	5n89-K	3.5	STREPTAVIDIN
746	1vwm-B	3.5	STREPTAVIDIN
747	6sos-A	3.5	STREPTAVIDIN
748	1str-D	3.5	STREPTAVIDIN
749	1vwr-B	3.5	STREPTAVIDIN
750	1rst-B	3.5	STREPTAVIDIN
751	5vcq-C	3.5	STREPTAVIDIN
752	1kl3-C	3.5	STREPTAVIDIN
753	2izb-A	3.5	STREPTAVIDIN
754	2izl-B	3.5	STREPTAVIDIN
755	4y59-C	3.5	STREPTAVIDIN
756	5n99-S	3.5	STREPTAVIDIN
757	6lng-E	3.5	STREPTAVIDIN
758	4bbo-C	3.5	BLR5658 PROTEIN
759	1swo-B	3.5	CORE-STREPTAVIDIN
760	5n8w-B	3.5	STREPTAVIDIN
761	6ud1-B	3.5	STREPTAVIDIN
762	1vwi-D	3.5	STREPTAVIDIN
763	1vwl-B	3.5	STREPTAVIDIN
764	6rtq-B	3.5	HOEFAVIDIN
765	1swb-C	3.5	STREPTAVIDIN
766	1swu-C	3.5	STREPTAVIDIN
767	4jo6-A	3.5	STREPTAVIDIN
768	1slg-B	3.5	STREPTAVIDIN
769	1swh-A	3.5	CORE-STREPTAVIDIN
770	1swb-B	3.5	STREPTAVIDIN
771	5btu-A	3.4	PYRI4
772	6eys-B	3.4	PVDP
773	5fq6-E	3.4	PUTATIVE LIPOPROTEIN
774	1mm9-A	3.4	STREPTAVIDIN
775	6cd8-A	3.4	GLUCOSE-INDUCED DEGRADATION PROTEIN 4 HOMOLOG
776	5kew-D	3.4	VTRA PROTEIN
777	1swf-A	3.4	CIRCULARLY PERMUTED CORE-STREPTAVIDIN E51/A46
778	2uzp-B	3.4	PROTEIN KINASE C GAMMA TYPE
779	2uzp-A	3.4	PROTEIN KINASE C GAMMA TYPE
780	5bu3-C	3.4	PYRI4
781	7dvk-A	3.4	SPIRO-CONJUGATE SYNTHASE
782	4gda-A	3.4	STREPTAVIDIN
783	2jgs-B	3.4	CIRCULAR PERMUTANT OF AVIDIN
784	1y0g-D	3.4	PROTEIN YCEI
785	4u8u-M	3.4	GLOBIN A CHAIN
786	1y0g-A	3.4	PROTEIN YCEI
787	5n89-M	3.4	STREPTAVIDIN
788	6t1k-A	3.4	STREPTAVIDIN
789	1sts-D	3.4	STREPTAVIDIN
790	2g5l-A	3.4	STREPTAVIDIN
791	4jhq-B	3.4	AVIDIN
792	1hy2-C	3.4	STREPTAVIDIN
793	5b5g-D	3.4	STREPTAVIDIN
794	2rtm-A	3.4	STREPTAVIDIN
795	3wzo-C	3.4	STREPTAVIDIN
796	1hxl-A	3.4	STREPTAVIDIN
797	2y32-D	3.4	BLR5658 PROTEIN
798	1swl-C	3.4	CORE-STREPTAVIDIN
799	6vp1-C	3.4	STREPTAVIDIN
800	3szh-D	3.4	AVIDIN/STREPTAVIDIN
801	1swc-D	3.4	STREPTAVIDIN
802	4y5d-C	3.4	STREPTAVIDIN
803	6rtq-A	3.4	HOEFAVIDIN
804	2mf6-C	3.4	AVIDIN, AVIDIN-RELATED PROTEIN 4/5
805	6t32-B	3.4	STREPTAVIDIN
806	1hxz-B	3.4	STREPTAVIDIN
807	1slf-B	3.4	STREPTAVIDIN
808	1swc-C	3.4	STREPTAVIDIN
809	3re5-A	3.4	STREPTAVIDIN
810	1y0g-C	3.4	PROTEIN YCEI
811	6hds-B	3.4	SHORT AFIFAVIDIN
812	2rtb-B	3.4	STREPTAVIDIN
813	4bx6-B	3.4	STREPTAVIDIN
814	6sok-B	3.4	STREPTAVIDIN
815	1hy2-B	3.4	STREPTAVIDIN
816	3cm1-B	3.4	SSGA-LIKE SPORULATION-SPECIFIC CELL DIVISION PROT
817	2rtl-A	3.4	STREPTAVIDIN
818	5n99-A	3.4	STREPTAVIDIN
819	6hdt-A	3.4	SHORT AFIFAVIDIN
820	6tip-A	3.4	STREPTAVIDIN
821	5fq7-E	3.4	BT_2263
822	6lng-C	3.4	STREPTAVIDIN
823	3re6-A	3.4	STREPTAVIDIN
824	1kl3-B	3.4	STREPTAVIDIN
825	4gd9-B	3.4	STREPTAVIDIN
826	3ew1-F	3.4	RHIZAVIDIN
827	5n89-F	3.4	STREPTAVIDIN
828	4z6j-B	3.4	AVIDIN FAMILY
829	5dyv-G	3.4	YD REPEAT-CONTAINING PROTEIN
830	1sws-B	3.4	PROTEIN (STREPTAVIDIN)
831	1n7y-A	3.4	STREPTAVIDIN
832	4oka-A	3.4	STREPTAVIDIN
833	3ry1-C	3.4	STREPTAVIDIN
834	6le0-A	3.3	ABMU
835	4h6a-A	3.3	ALLENE OXIDE CYCLASE
836	5dyv-A	3.3	YD REPEAT-CONTAINING PROTEIN
837	5hal-A	3.3	UNCHARACTERIZED PROTEIN
838	5jk2-H	3.3	TP0751
839	6qwr-A	3.3	OUTER MEMBRANE PROTEIN ALKL
840	2uzp-C	3.3	PROTEIN KINASE C GAMMA TYPE
841	3pfq-A	3.3	PROTEIN KINASE C BETA TYPE
842	5m3l-O	3.3	EXTRACELLULAR GLOBIN-4
843	2nce-A	3.3	PROTEIN KINASE C ALPHA TYPE
844	1swg-D	3.3	CIRCULARLY PERMUTED CORE-STREPTAVIDIN E51/A46
845	1swf-D	3.3	CIRCULARLY PERMUTED CORE-STREPTAVIDIN E51/A46
846	3fbk-B	3.3	REGULATOR OF G-PROTEIN SIGNALING 3
847	1wfm-A	3.3	SYNAPTOTAGMIN XIII
848	6rrr-A	3.3	PVDP
849	5n89-H	3.3	STREPTAVIDIN
850	5dyq-A	3.3	YD REPEAT-CONTAINING PROTEIN
851	5n8t-A	3.3	STREPTAVIDIN
852	4z2p-A	3.3	AVIDIN FAMILY
853	3ry1-B	3.3	STREPTAVIDIN
854	4h6a-E	3.3	ALLENE OXIDE CYCLASE
855	1swh-B	3.3	CORE-STREPTAVIDIN
856	4bx6-C	3.3	STREPTAVIDIN
857	7kbz-A	3.3	STREPTAVIDIN
858	6uc3-A	3.3	STREPTAVIDIN
859	6gh7-D	3.3	STREPTAVIDIN
860	1vwd-B	3.3	STREPTAVIDIN
861	5fq6-F	3.3	PUTATIVE LIPOPROTEIN
862	4u8u-s	3.3	GLOBIN A CHAIN
863	6sok-A	3.3	STREPTAVIDIN
864	1hxl-B	3.3	STREPTAVIDIN
865	1hxz-A	3.3	STREPTAVIDIN
866	5n7x-B	3.3	STREPTAVIDIN
867	5fq6-N	3.3	PUTATIVE LIPOPROTEIN
868	1vwb-B	3.3	STREPTAVIDIN
869	4zjm-G	3.3	LIPOPROTEIN LPQH
870	6qsy-A	3.3	STREPTAVIDIN
871	5n7x-F	3.3	STREPTAVIDIN
872	1rxh-B	3.3	STREPTAVIDIN
873	3szi-F	3.3	AVIDIN/STREPTAVIDIN
874	5b5f-C	3.3	STREPTAVIDIN
875	3szi-J	3.3	AVIDIN/STREPTAVIDIN
876	5n99-Y	3.3	STREPTAVIDIN
877	5n8b-G	3.3	STREPTAVIDIN
878	1vwj-D	3.3	STREPTAVIDIN
879	2maf-A	3.2	OPACITY PROTEIN OPA60
880	4q51-B	3.2	UNCHARACTERIZED PROTEIN
881	6qx4-A	3.2	S-LAYER PROTEIN SAP
882	4z6j-A	3.2	AVIDIN FAMILY
883	6hhu-A	3.2	S-LAYER PROTEIN SAP
884	3fbk-A	3.2	REGULATOR OF G-PROTEIN SIGNALING 3
885	4h6c-B	3.2	ALLENE OXIDE CYCLASE
886	4h6c-H	3.2	ALLENE OXIDE CYCLASE
887	7dvk-C	3.2	SPIRO-CONJUGATE SYNTHASE
888	5w4s-A	3.2	PROTEIN KINASE C ALPHA TYPE
889	6lng-D	3.2	STREPTAVIDIN
890	1sld-B	3.2	STREPTAVIDIN
891	4z2o-A	3.2	AVIDIN FAMILY
892	2mf6-A	3.2	AVIDIN, AVIDIN-RELATED PROTEIN 4/5
893	6t31-B	3.2	STREPTAVIDIN
894	5n7x-K	3.2	STREPTAVIDIN
895	6t2l-A	3.2	STREPTAVIDIN
896	5ixg-A	3.2	YCEI
897	4u8u-c	3.2	GLOBIN A CHAIN
898	5m3l-N	3.2	EXTRACELLULAR GLOBIN-4
899	5w17-A	3.2	PUTATIVE PERIPLASMIC PROTEIN
900	1vwp-B	3.2	STREPTAVIDIN
901	6nnw-B	3.1	TETRONASIN
902	4y25-A	3.1	POLY-BETA-1,6-N-ACETYL-D-GLUCOSAMINE EXPORT PROTE
903	2gtl-N	3.1	EXTRACELLULAR GLOBIN 4
904	3zk4-A	3.1	DIPHOSPHONUCLEOTIDE PHOSPHATASE 1
905	3n91-A	3.1	UNCHARACTERIZED PROTEIN
906	4zjm-E	3.1	LIPOPROTEIN LPQH
907	1swf-B	3.1	CIRCULARLY PERMUTED CORE-STREPTAVIDIN E51/A46
908	1v27-A	3.1	REGULATING SYNAPTIC MEMBRANE EXOCYTOSIS PROTEIN
909	1z8k-C	3.1	AT3G25770 PROTEIN
910	4h6c-F	3.1	ALLENE OXIDE CYCLASE
911	5n8b-A	3.1	STREPTAVIDIN
912	1nc9-A	3.1	STREPTAVIDIN
913	6vp2-D	3.1	STREPTAVIDIN
914	4gd9-A	3.1	STREPTAVIDIN
915	5n8b-D	3.1	STREPTAVIDIN
916	1ndj-D	3.1	STREPTAVIDIN
917	1swd-C	3.1	STREPTAVIDIN
918	3t2w-A	3.1	AVIDIN/STREPTAVIDIN
919	1pts-B	3.1	STREPTAVIDIN
920	5n8b-B	3.1	STREPTAVIDIN
921	7cq0-A	3.1	MATURE STREPTOAVIDIN-C1
922	3wzn-B	3.1	STREPTAVIDIN
923	6m9b-C	3.1	STREPTAVIDIN
924	1nc9-C	3.1	STREPTAVIDIN
925	5lal-B	3	DIRIGENT PROTEIN 6
926	1jmz-A	3	AMINE DEHYDROGENASE
927	2bc3-A	3	STREPTAVIDIN
928	1s5l-O	3	PHOTOSYSTEM Q(B) PROTEIN
929	5xlm-A	3	SERINE/THREONINE-PROTEIN KINASE PKNI
930	4fby-O	3	PHOTOSYSTEM Q(B) PROTEIN 1
931	5xlm-B	3	SERINE/THREONINE-PROTEIN KINASE PKNI
932	4fuv-A	3	PORIN PROTEIN ASSOCIATED WITH IMIPENEM RESISTANCE
933	3dzm-C	3	HYPOTHETICAL CONSERVED PROTEIN
934	4cq6-B	3	ALLENE OXIDE CYCLASE 2, CHLOROPLASTIC
935	4h69-D	3	ALLENE OXIDE CYCLASE
936	2q4i-B	3	ALLENE OXIDE CYCLASE 2
937	4h6c-L	3	ALLENE OXIDE CYCLASE
938	2gin-F	3	ALLENE OXIDE CYCLASE 2
939	4h6c-C	3	ALLENE OXIDE CYCLASE
940	4h6c-G	3	ALLENE OXIDE CYCLASE
941	2q4i-A	3	ALLENE OXIDE CYCLASE 2
942	4h6c-J	3	ALLENE OXIDE CYCLASE
943	4cq6-A	3	ALLENE OXIDE CYCLASE 2, CHLOROPLASTIC
944	2c1s-A	3	BIOTIN BINDING PROTEIN A
945	2gin-C	3	ALLENE OXIDE CYCLASE 2
946	3wzo-A	3	STREPTAVIDIN
947	2gtl-M	3	EXTRACELLULAR GLOBIN 4
948	5w3a-A	3	POLYISOPRENOID-BINDING PROTEIN
949	6rrp-A	3	PVDP
950	5w3b-A	3	POLYISOPRENOID-BINDING PROTEIN
951	5n99-I	3	STREPTAVIDIN
952	3cm1-C	3	SSGA-LIKE SPORULATION-SPECIFIC CELL DIVISION PROT
953	5w2d-A	3	POLYISOPRENOID-BINDING PROTEIN
954	6rrq-A	3	PVDP
955	1sts-B	3	STREPTAVIDIN
956	4cq7-A	3	ALLENE OXIDE CYCLASE 2, CHLOROPLASTIC
957	5n8w-A	3	STREPTAVIDIN
958	4h69-B	3	ALLENE OXIDE CYCLASE
959	6j6j-C	3	STREPTAVIDIN
960	1n9m-C	3	STREPTAVIDIN
961	3wzo-B	3	STREPTAVIDIN
962	2g5l-B	3	STREPTAVIDIN
963	5w39-A	3	POLYISOPRENOID-BINDING PROTEIN
964	1nbx-B	3	STREPTAVIDIN
965	7kby-A	3	STREPTAVIDIN
966	5w37-A	3	POLYISOPRENOID-BINDING PROTEIN
967	6anx-A	3	STREPTAVIDIN
968	5w2r-A	3	POLYISOPRENOID-BINDING PROTEIN
969	1vwk-B	3	STREPTAVIDIN
970	1str-B	3	STREPTAVIDIN
971	6eyv-B	3	PVDP
972	4z2v-A	3	AVIDIN FAMILY
973	3szj-A	3	AVIDIN/STREPTAVIDIN
974	1sle-B	3	STREPTAVIDIN
975	5m3l-M	3	EXTRACELLULAR GLOBIN-4
976	5bu3-D	3	PYRI4
977	1moy-A	3	STREPTAVIDIN
978	2ooj-B	2.9	HYPOTHETICAL PROTEIN
979	6qam-A	2.9	OUTER MEMBRANE PROTEIN ALKL
980	1mm5-A	2.9	CRCA PROTEIN
981	5mzv-C	2.9	INTERLEUKIN-12 SUBUNIT BETA
982	3pqu-A	2.9	TRANSFERRIN BINDING PROTEIN B
983	2kdy-A	2.9	FACTOR H BINDING PROTEIN VARIANT B01_001
984	5aoq-A	2.9	TORSO
985	6eys-D	2.9	PVDP
986	1swf-C	2.9	CIRCULARLY PERMUTED CORE-STREPTAVIDIN E51/A46
987	1swg-C	2.9	CIRCULARLY PERMUTED CORE-STREPTAVIDIN E51/A46
988	4h69-C	2.9	ALLENE OXIDE CYCLASE
989	2gin-E	2.9	ALLENE OXIDE CYCLASE 2
990	4cq7-C	2.9	ALLENE OXIDE CYCLASE 2, CHLOROPLASTIC
991	4h6a-B	2.9	ALLENE OXIDE CYCLASE
992	4cq7-B	2.9	ALLENE OXIDE CYCLASE 2, CHLOROPLASTIC
993	1z8k-B	2.9	AT3G25770 PROTEIN
994	2gin-B	2.9	ALLENE OXIDE CYCLASE 2
995	6le0-D	2.9	ABMU
996	2dio-A	2.9	ALLENE OXIDE CYCLASE 2
997	2gin-D	2.9	ALLENE OXIDE CYCLASE 2
998	4cq6-C	2.9	ALLENE OXIDE CYCLASE 2, CHLOROPLASTIC
999	2dio-B	2.9	ALLENE OXIDE CYCLASE 2
1000	5b5f-B	2.9	STREPTAVIDIN
1001	1vwf-B	2.9	STREPTAVIDIN
1002	5n99-B	2.9	STREPTAVIDIN
1003	5n8j-B	2.9	STREPTAVIDIN
1004	1nbx-D	2.9	STREPTAVIDIN
1005	5w30-A	2.9	PUTATIVE PERIPLASMIC PROTEIN
1006	5n7x-H	2.9	STREPTAVIDIN
1007	2jgs-C	2.9	CIRCULAR PERMUTANT OF AVIDIN
1008	6rrq-B	2.9	PVDP
1009	5n7x-A	2.9	STREPTAVIDIN
1010	5w2z-A	2.9	PUTATIVE PERIPLASMIC PROTEIN
1011	5w2x-A	2.9	POLYISOPRENOID-BINDING PROTEIN
1012	6qbb-A	2.9	STREPTAVIDIN
1013	3szi-G	2.9	AVIDIN/STREPTAVIDIN
1014	7bwl-A	2.9	UPF0312 PROTEIN PA0423
1015	1uyn-X	2.8	NALP
1016	3fyf-A	2.8	PROTEIN BVU-3222
1017	6ubl-B	2.8	DYNF
1018	3t2x-A	2.8	AVIDIN/STREPTAVIDIN
1019	4ihb-B	2.8	DYSFERLIN
1020	4h69-A	2.8	ALLENE OXIDE CYCLASE
1021	4h6b-K	2.8	ALLENE OXIDE CYCLASE
1022	2brj-A	2.8	ARABIDOPSIS THALIANA GENOMIC DNA, CHROMOSOME 3,
1023	6noi-A	2.8	TSN15
1024	2brj-C	2.8	ARABIDOPSIS THALIANA GENOMIC DNA, CHROMOSOME 3,
1025	1z8k-A	2.8	AT3G25770 PROTEIN
1026	6eys-C	2.8	PVDP
1027	6udb-B	2.8	STREPTAVIDIN
1028	5n8j-A	2.8	STREPTAVIDIN
1029	1swc-B	2.8	STREPTAVIDIN
1030	5w2k-A	2.8	POLYISOPRENOID-BINDING PROTEIN
1031	1vwc-B	2.8	STREPTAVIDIN
1032	5n7x-E	2.8	STREPTAVIDIN
1033	6rrr-B	2.8	PVDP
1034	5b5g-C	2.8	STREPTAVIDIN
1035	4u8u-d	2.8	GLOBIN A CHAIN
1036	3g7g-C	2.8	UPF0311 PROTEIN CA_C3321
1037	1n7y-B	2.8	STREPTAVIDIN
1038	6rrp-B	2.8	PVDP
1039	4u8u-O	2.8	GLOBIN A CHAIN
1040	5jk2-D	2.7	TP0751
1041	5yvf-C	2.7	BFA1
1042	7a0q-A	2.7	CRTC DOMAIN-CONTAINING PROTEIN
1043	7a0t-B	2.7	CRTC DOMAIN-CONTAINING PROTEIN
1044	7dpy-B	2.7	BRUCELLA ABORTUS PHIA
1045	3oe3-A	2.7	PUTATIVE PERIPLASMIC PROTEIN
1046	5kew-F	2.7	VTRA PROTEIN
1047	4q51-A	2.7	UNCHARACTERIZED PROTEIN
1048	3t2x-D	2.7	AVIDIN/STREPTAVIDIN
1049	3t2x-B	2.7	AVIDIN/STREPTAVIDIN
1050	2y32-A	2.7	BLR5658 PROTEIN
1051	3t2x-C	2.7	AVIDIN/STREPTAVIDIN
1052	4ihb-E	2.7	DYSFERLIN
1053	2dio-C	2.7	ALLENE OXIDE CYCLASE 2
1054	2brj-B	2.7	ARABIDOPSIS THALIANA GENOMIC DNA, CHROMOSOME 3,
1055	4h6c-E	2.7	ALLENE OXIDE CYCLASE
1056	2q4i-C	2.7	ALLENE OXIDE CYCLASE 2
1057	4h6c-K	2.7	ALLENE OXIDE CYCLASE
1058	4h6b-E	2.7	ALLENE OXIDE CYCLASE
1059	5fq6-J	2.7	PUTATIVE LIPOPROTEIN
1060	2jgs-D	2.7	CIRCULAR PERMUTANT OF AVIDIN
1061	3wzq-D	2.7	STREPTAVIDIN
1062	4fqe-A	2.7	OLIGOGALACTURONATE-SPECIFIC PORIN KDGM
1063	5w31-A	2.7	PUTATIVE PERIPLASMIC PROTEIN
1064	1vwg-B	2.7	STREPTAVIDIN
1065	3wzq-C	2.7	STREPTAVIDIN
1066	6hdv-B	2.7	AFIFAVIDIN
1067	1vwh-B	2.7	STREPTAVIDIN
1068	7knl-A	2.7	STREPTAVIDIN
1069	6om5-A	2.6	HAEMOPHORE
1070	3tgx-I	2.6	INTERLEUKIN-21 RECEPTOR
1071	5dyq-B	2.6	YD REPEAT-CONTAINING PROTEIN
1072	3ge2-A	2.6	LIPOPROTEIN, PUTATIVE
1073	1g85-A	2.6	ODORANT-BINDING PROTEIN
1074	7jwp-F	2.6	FAB CJ11 HEAVY CHAIN
1075	7nwl-C	2.6	INTEGRIN ALPHA-5
1076	5jk2-C	2.6	TP0751
1077	4ihb-C	2.6	DYSFERLIN
1078	4iqh-C	2.6	DYSFERLIN
1079	7jof-B	2.6	ISOFORM 6 OF DYSFERLIN
1080	4ihb-D	2.6	DYSFERLIN
1081	4ihb-F	2.6	DYSFERLIN
1082	4iqh-B	2.6	DYSFERLIN
1083	6eyv-A	2.6	PVDP
1084	4kt5-B	2.6	GRLR
1085	6gmi-A	2.6	STREPTAVIDIN
1086	6vbo-L	2.5	DH813 LIGHT CHAIN
1087	1yew-A	2.5	PARTICULATE METHANE MONOOXYGENASE, B SUBUNIT
1088	4ak2-A	2.5	BT_4661
1089	5szl-B	2.5	PROTOCADHERIN GAMMA A1 EXTRACELLULAR CADHERIN DOM
1090	3lhn-A	2.5	LIPOPROTEIN
1091	1u8m-A	2.5	ANTIBODY 2F5 (LIGHT CHAIN)
1092	6vvu-F	2.5	TRYPTASE ALPHA/BETA-1
1093	4ihb-A	2.5	DYSFERLIN
1094	4iqh-A	2.5	DYSFERLIN
1095	7jof-A	2.5	ISOFORM 6 OF DYSFERLIN
1096	4h6a-F	2.5	ALLENE OXIDE CYCLASE
1097	2gin-A	2.5	ALLENE OXIDE CYCLASE 2
1098	4h69-E	2.5	ALLENE OXIDE CYCLASE
1099	7as6-A	2.5	SYNAPTOTAGMIN-1
1100	3g7g-A	2.5	UPF0311 PROTEIN CA_C3321
1101	2o62-B	2.5	HYPOTHETICAL PROTEIN
1102	1y0g-B	2.5	PROTEIN YCEI
1103	5v5x-A	2.4	MCG133388, ISOFORM CRA_Y
1104	4ak1-A	2.4	BT_4661
1105	6hg9-B	2.4	INTERLEUKIN-17F
1106	6xax-A	2.4	FIBRONECTIN
1107	6o4p-A	2.4	INTERLEUKIN-11 RECEPTOR SUBUNIT ALPHA
1108	6eys-A	2.4	PVDP
1109	6o4p-B	2.4	INTERLEUKIN-11 RECEPTOR SUBUNIT ALPHA
1110	7ly3-F	2.4	SPIKE PROTEIN S1
1111	6gvk-A	2.4	INTEGRIN BETA-4
1112	1i8q-A	2.4	HYALURONATE LYASE
1113	6kxk-D	2.4	PROTEIN BONZAI 1
1114	6kxk-E	2.4	PROTEIN BONZAI 1
1115	4h6b-D	2.4	ALLENE OXIDE CYCLASE
1116	4h6b-J	2.4	ALLENE OXIDE CYCLASE
1117	4h6b-H	2.4	ALLENE OXIDE CYCLASE
1118	4h69-F	2.4	ALLENE OXIDE CYCLASE
1119	4h6b-A	2.4	ALLENE OXIDE CYCLASE
1120	4h6b-F	2.4	ALLENE OXIDE CYCLASE
1121	4h6c-I	2.4	ALLENE OXIDE CYCLASE
1122	4h6b-G	2.4	ALLENE OXIDE CYCLASE
1123	4h6b-I	2.4	ALLENE OXIDE CYCLASE
1124	3g7g-G	2.4	UPF0311 PROTEIN CA_C3321
1125	5w3c-A	2.4	POLYISOPRENOID-BINDING PROTEIN
1126	7df2-A	2.3	C2 DOMAIN PROTEIN
1127	6kxk-A	2.3	PROTEIN BONZAI 1
1128	1qjq-A	2.3	FERRIC HYDROXAMATE RECEPTOR
1129	6kxu-F	2.3	PROTEIN BONZAI 1
1130	6swy-4	2.3	VACUOLAR IMPORT AND DEGRADATION PROTEIN 28
1131	6xax-B	2.3	FIBRONECTIN
1132	7clx-A	2.3	DEDICATOR OF CYTOKINESIS PROTEIN 8
1133	6b7l-A	2.3	IMMUNE MODULATOR A
1134	6cdg-A	2.3	GLUCOSE-INDUCED DEGRADATION PROTEIN 4 HOMOLOG
1135	6kxu-B	2.3	PROTEIN BONZAI 1
1136	3bdr-A	2.3	YCF58 PROTEIN
1137	4nyq-A	2.3	MILK PROTEIN
1138	5w4t-C	2.3	CADHERIN 23
1139	5fq3-A	2.3	BT_2262
1140	4h6b-B	2.3	ALLENE OXIDE CYCLASE
1141	7krb-A	2.3	ISOFORM 15 OF DYSFERLIN
1142	4h6c-A	2.3	ALLENE OXIDE CYCLASE
1143	6lng-A	2.3	STREPTAVIDIN
1144	5l3y-A	2.3	STREPTAVIDIN
1145	6auo-A	2.3	STREPTAVIDIN
1146	6kxu-A	2.3	PROTEIN BONZAI 1
1147	6ng3-A	2.2	CD160 ANTIGEN,TUMOR NECROSIS FACTOR RECEPTOR SUPE
1148	6pok-A	2.2	ROUNDABOUT HOMOLOG 3
1149	1epf-D	2.2	PROTEIN (NEURAL CELL ADHESION MOLECULE)
1150	5v5x-C	2.2	MCG133388, ISOFORM CRA_Y
1151	6gvl-A	2.2	INTEGRIN BETA-4
1152	3es6-B	2.2	ZINC-ALPHA-2-GLYCOPROTEIN
1153	6gie-A	2.2	33-36 KDA OUTER MEMBRANE PROTEIN
1154	2z4h-A	2.2	COPPER HOMEOSTASIS PROTEIN CUTF
1155	6vfv-A	2.2	PROTOCADHERIN-8
1156	6kxu-H	2.2	PROTEIN BONZAI 1
1157	3twc-H	2.2	PGT127 LIGHT CHAIN, IG LAMBDA-2 CHAIN C REGIONS
1158	5jk2-G	2.2	TP0751
1159	6kxk-B	2.2	PROTEIN BONZAI 1
1160	6kxk-F	2.2	PROTEIN BONZAI 1
1161	7dpy-A	2.2	BRUCELLA ABORTUS PHIA
1162	6x3a-A	2.2	RECEPTOR-TYPE TYROSINE-PROTEIN PHOSPHATASE DELTA
1163	4c00-A	2.2	TRANSLOCATION AND ASSEMBLY MODULE TAMA
1164	2jmb-A	2.2	HYPOTHETICAL PROTEIN ATU4866
1165	6js9-A	2.2	HYPOTHETICAL MEMBRANE PROTEIN
1166	1l4i-A	2.2	SFAE PROTEIN
1167	6cpd-B	2.2	PMOD
1168	2r39-A	2.2	FIXG-RELATED PROTEIN
1169	4xxw-D	2.2	PROTOCADHERIN-15
1170	5yvf-D	2.2	BFA1
1171	5a51-A	2.2	AT3G17980
1172	4h6b-C	2.2	ALLENE OXIDE CYCLASE
1173	4h6b-L	2.2	ALLENE OXIDE CYCLASE
1174	3szi-E	2.2	AVIDIN/STREPTAVIDIN
1175	6hds-A	2.2	SHORT AFIFAVIDIN
1176	5k67-A	2.2	STREPTAVIDIN
1177	5vl8-A	2.2	STREPTAVIDIN
1178	5wbc-A	2.2	STREPTAVIDIN
1179	6t30-B	2.2	STREPTAVIDIN
1180	6kxu-E	2.1	PROTEIN BONZAI 1
1181	6kxu-D	2.1	PROTEIN BONZAI 1
1182	4fmr-B	2.1	UNCHARACTERIZED HYPOTHETICAL PROTEIN
1183	6sws-A	2.1	PHOSPHOINOSITIDE 3-KINASE ADAPTER PROTEIN 1
1184	2f09-A	2.1	HYPOTHETICAL PROTEIN YDHA
1185	5jk2-B	2.1	TP0751
1186	6hn4-E	2.1	INSULIN RECEPTOR,INSULIN RECEPTOR,GENERAL CONTROL
1187	4u3q-A	2.1	17 KDA LIPOPROTEIN
1188	5vt8-B	2.1	CADHERIN-23
1189	6e57-D	2.1	SURFACE GLYCAN BINDING PROTEIN B
1190	6xay-D	2.1	FIBRONECTIN
1191	5jk2-A	2.1	TP0751
1192	6a97-A	2.1	MHC I-LIKE LEUKOCYTE 2 LONG FORM
1193	5v5x-D	2.1	MCG133388, ISOFORM CRA_Y
1194	7atp-A	2.1	SYNAPTOTAGMIN-1
1195	7a1r-B	2.1	SYNAPTOTAGMIN
1196	5izr-C	2.1	CYTOSOLIC PHOSPHOLIPASE A2 DELTA
1197	5w32-A	2.1	PUTATIVE PERIPLASMIC PROTEIN
1198	2ovs-B	2.1	L0044
1199	1n9m-D	2.1	STREPTAVIDIN
1200	6fh8-A	2.1	STREPTAVIDIN
1201	6vo9-A	2.1	STREPTAVIDIN
1202	6t1e-A	2.1	STREPTAVIDIN
1203	6fry-A	2.1	STREPTAVIDIN
1204	6uiu-A	2.1	STREPTAVIDIN
1205	6kxu-C	2	PROTEIN BONZAI 1
1206	6ei6-A	2	COILED-COIL AND C2 DOMAIN-CONTAINING PROTEIN 1-LI
1207	1qab-E	2	PROTEIN (TRANSTHYRETIN)
1208	6ew1-A	2	FILAMIN-A
1209	7dun-H	2	FAB HEAVY CHAIN
1210	4u3q-B	2	17 KDA LIPOPROTEIN
1211	7cly-A	2	DEDICATOR OF CYTOKINESIS PROTEIN 8
1212	6xay-B	2	FIBRONECTIN
1213	4nyr-A	2	MILK PROTEIN
1214	5iz5-B	2	CYTOSOLIC PHOSPHOLIPASE A2 DELTA
1215	6vp2-B	2	STREPTAVIDIN
1216	5n8j-C	2	STREPTAVIDIN
1217	6vp2-C	2	STREPTAVIDIN
1218	6uiz-A	2	STREPTAVIDIN
1219	6vp2-A	2	STREPTAVIDIN
1220	5wba-A	2	STREPTAVIDIN
1221	4yvb-B	2	STREPTAVIDIN
1222	6voz-A	2	STREPTAVIDIN
1223	6uiy-A	2	STREPTAVIDIN
1224	6ess-A	2	STREPTAVIDIN

## Sheet: DsEcp20-1
Hit number	PBD acession IDa	Z-scoreb	PDB description
1	7cwj-C	9.3	ROOT INDUCED EFFECTOR PROTEIN TSP1
2	7cwp-C	9.2	ROOT INDUCED SIGNALLING PROTEIN
3	7cwp-B	9.2	ROOT INDUCED SIGNALLING PROTEIN
4	7cwp-A	9.2	ROOT INDUCED SIGNALLING PROTEIN
5	7cwp-D	9	ROOT INDUCED SIGNALLING PROTEIN
6	7cwj-A	9	ROOT INDUCED EFFECTOR PROTEIN TSP1
7	7cwj-D	8.8	ROOT INDUCED EFFECTOR PROTEIN TSP1
8	5xmz-A	8.6	EFFECTOR PROTEIN PEVD1
9	7cwj-B	8.5	ROOT INDUCED EFFECTOR PROTEIN TSP1
10	4aud-B	8.5	MAJOR ALLERGEN ALT A 1 SUBUNIT
11	4aud-A	8.3	MAJOR ALLERGEN ALT A 1 SUBUNIT
12	3v0r-A	8	MAJOR ALLERGEN ALT A 1
13	3hn8-C	5.4	SYNAPTOTAGMIN-3
14	3hn8-A	5.3	SYNAPTOTAGMIN-3
15	3hn8-B	5.2	SYNAPTOTAGMIN-3
16	2r83-B	5.1	SYNAPTOTAGMIN-1
17	5kj7-F	5	VESICLE-ASSOCIATED MEMBRANE PROTEIN 3
18	5kj7-K	5	VESICLE-ASSOCIATED MEMBRANE PROTEIN 3
19	6mti-2	5	SYNAPTOTAGMIN-1
20	6mti-4	5	SYNAPTOTAGMIN-1
21	5ccg-F	5	VESICLE-ASSOCIATED MEMBRANE PROTEIN 2
22	1byn-A	5	PROTEIN (SYNAPTOTAGMIN I)
23	2r83-A	5	SYNAPTOTAGMIN-1
24	5ccg-K	5	VESICLE-ASSOCIATED MEMBRANE PROTEIN 2
25	6mti-6	4.9	SYNAPTOTAGMIN-1
26	5kj8-K	4.9	VESICLE-ASSOCIATED MEMBRANE PROTEIN 3
27	6mti-1	4.9	SYNAPTOTAGMIN-1
28	5cci-E	4.9	VESICLE-ASSOCIATED MEMBRANE PROTEIN 2
29	6mti-5	4.9	SYNAPTOTAGMIN-1
30	6mti-3	4.9	SYNAPTOTAGMIN-1
31	5t0r-A	4.9	SYNAPTOTAGMIN-1
32	6anj-A	4.8	SYNAPTOTAGMIN-7
33	1dqv-A	4.8	SYNAPTOTAGMIN III
34	5cci-F	4.8	VESICLE-ASSOCIATED MEMBRANE PROTEIN 2
35	5vfe-B	4.8	SYNAPTOTAGMIN-1
36	5vfe-A	4.8	SYNAPTOTAGMIN-1
37	5cch-E	4.7	VESICLE-ASSOCIATED MEMBRANE PROTEIN 2
38	5kj8-F	4.7	VESICLE-ASSOCIATED MEMBRANE PROTEIN 3
39	5ccg-E	4.7	VESICLE-ASSOCIATED MEMBRANE PROTEIN 2
40	5cch-F	4.7	VESICLE-ASSOCIATED MEMBRANE PROTEIN 2
41	6ank-B	4.6	SYNAPTOTAGMIN-7
42	3f04-A	4.6	SYNAPTOTAGMIN-1
43	4wee-A	4.6	SYNAPTOTAGMIN-1
44	5kj7-E	4.6	VESICLE-ASSOCIATED MEMBRANE PROTEIN 3
45	1rsy-A	4.6	SYNAPTOTAGMIN I
46	3fdw-B	4.6	SYNAPTOTAGMIN-LIKE PROTEIN 4
47	6bty-A	4.6	PHOSPHATIDYLINOSITOL 4-PHOSPHATE 3-KINASE C2 DOMA
48	6btz-D	4.6	PHOSPHATIDYLINOSITOL 4-PHOSPHATE 3-KINASE C2 DOMA
49	3fdw-A	4.6	SYNAPTOTAGMIN-LIKE PROTEIN 4
50	6cxw-A	4.6	SYNAPTOTAGMIN 1 C2A BETA4 CHIMERA
51	1w16-A	4.5	SYNAPTOTAGMIN IV
52	1w15-A	4.5	SYNAPTOTAGMIN IV
53	5h4z-B	4.5	SYNAPTOTAGMIN-5
54	6btz-B	4.5	PHOSPHATIDYLINOSITOL 4-PHOSPHATE 3-KINASE C2 DOMA
55	6fjd-A	4.4	PROTEIN KIBRA
56	1rh8-A	4.4	PICCOLO PROTEIN
57	5h4y-A	4.4	SYNAPTOTAGMIN-5
58	3f00-A	4.4	SYNAPTOTAGMIN-1
59	6bu0-B	4.4	PHOSPHATIDYLINOSITOL 4-PHOSPHATE 3-KINASE C2 DOMA
60	2ki6-F	4.4	SYNAPTOTAGMIN-1
61	2b3r-B	4.4	PHOSPHATIDYLINOSITOL-4-PHOSPHATE 3-KINASE C2 DOMA
62	3f01-A	4.4	SYNAPTOTAGMIN-1
63	2k8m-D	4.4	PUTATIVE UNCHARACTERIZED PROTEIN
64	6bty-B	4.4	PHOSPHATIDYLINOSITOL 4-PHOSPHATE 3-KINASE C2 DOMA
65	2k4a-A	4.4	SYNAPTOTAGMIN-1
66	4lcv-A	4.4	DOUBLE C2-LIKE DOMAIN-CONTAINING PROTEIN BETA
67	2k8m-A	4.3	PUTATIVE UNCHARACTERIZED PROTEIN
68	2d8k-A	4.3	SYNAPTOTAGMIN VII
69	2k45-A	4.3	SYNAPTOTAGMIN-1
70	2ki6-A	4.3	SYNAPTOTAGMIN-1
71	4ns0-A	4.3	RABPHILIN-3A
72	6u4u-A	4.2	SYNAPTOTAGMIN-1
73	2bwq-A	4.2	REGULATING SYNAPTIC MEMBRANE EXOCYTOSIS PROTEIN 2
74	6u4w-A	4.2	SYNAPTOTAGMIN-1
75	2yoa-A	4.2	SYNAPTOTAGMIN-1
76	6fb4-B	4.2	PROTEIN KIBRA
77	6bu0-C	4.2	PHOSPHATIDYLINOSITOL 4-PHOSPHATE 3-KINASE C2 DOMA
78	6tz3-A	4.2	SYNAPTOTAGMIN-1
79	6btz-C	4.2	PHOSPHATIDYLINOSITOL 4-PHOSPHATE 3-KINASE C2 DOMA
80	4lcv-D	4.2	DOUBLE C2-LIKE DOMAIN-CONTAINING PROTEIN BETA
81	5h4z-A	4.2	SYNAPTOTAGMIN-5
82	6lcy-A	4.2	SYNAPTOTAGMIN-7
83	3f05-A	4.2	SYNAPTOTAGMIN-1
84	4mjj-A	4.2	DOUBLE C2-LIKE DOMAIN-CONTAINING PROTEIN ALPHA
85	1tjx-A	4.1	SIMILAR TO SYNAPTOTAGMINI/P65
86	4ts6-A	4.1	RAB3 INTERACTING MOLECULE VARIANT 2
87	5ccj-B	4.1	SYNAPTOTAGMIN-1
88	5ccj-C	4.1	SYNAPTOTAGMIN-1
89	3rpb-A	4.1	RABPHILIN 3-A
90	5lo8-A	4.1	RABPHILIN-3A
91	5low-I	4.1	RABPHILIN-3A
92	1ugk-A	4.1	SYNAPTOTAGMIN IV
93	5kj8-E	4.1	VESICLE-ASSOCIATED MEMBRANE PROTEIN 3
94	1uov-A	4.1	SYNAPTOTAGMIN I
95	1a25-B	4.1	PROTEIN KINASE C (BETA)
96	4v11-A	4.1	SYNAPTOTAGMIN-1
97	6ank-A	4.1	SYNAPTOTAGMIN-7
98	5ccj-D	4.1	SYNAPTOTAGMIN-1
99	2k3h-A	4.1	RABPHILIN-3A
	6bu0-A	4.1	PHOSPHATIDYLINOSITOL 4-PHOSPHATE 3-KINASE C2 DOMA
	1a25-A	4.1	PROTEIN KINASE C (BETA)
	5ccj-A	4.1	SYNAPTOTAGMIN-1
	4lcv-C	4.1	DOUBLE C2-LIKE DOMAIN-CONTAINING PROTEIN BETA
	6fjc-B	4.1	PROTEIN KIBRA
	6fjc-A	4	PROTEIN KIBRA
	5w5d-F	4	VESICLE-ASSOCIATED MEMBRANE PROTEIN 2
	2z0u-A	4	WW DOMAIN-CONTAINING PROTEIN 1
	1uow-A	4	SYNAPTOTAGMIN I
	6btz-A	4	PHOSPHATIDYLINOSITOL 4-PHOSPHATE 3-KINASE C2 DOMA
	1tjm-A	4	SYNAPTOTAGMIN I
	2q3x-A	4	REGULATING SYNAPTIC MEMBRANE EXOCYTOSIS PROTEIN 1
	2yoa-B	4	SYNAPTOTAGMIN-1
	1v27-A	4	REGULATING SYNAPTIC MEMBRANE EXOCYTOSIS PROTEIN
	6u41-A	4	SYNAPTOTAGMIN-1
	5low-C	4	RABPHILIN-3A
	5t0s-A	4	SYNAPTOTAGMIN-1
	4dnl-A	4	PROTEIN KINASE C ALPHA TYPE
	2chd-A	4	RABPHILIN-3A
	1dsy-A	4	PROTEIN KINASE C, ALPHA TYPE
	6fd0-B	4	PROTEIN KIBRA
	4l1l-A	4	PROTEIN KINASE C ALPHA TYPE
	4np9-A	4	RABPHILIN-3A
	4lt7-A	4	RABPHILIN-3A
	3twy-A	4	PROTEIN KINASE C ALPHA TYPE
	5vff-A	4	SYNAPTOTAGMIN-1
	1k5w-A	4	SYNAPTOTAGMIN I
	2w4y-A	3.9	CAULOBACTER 5 VIRUS-LIKE PARTICLE
	2nce-A	3.9	PROTEIN KINASE C ALPHA TYPE
	6fd0-A	3.9	PROTEIN KIBRA
	2w4z-B	3.9	CAULOBACTER BACTERIOPHAGE 5
	6fb4-A	3.9	PROTEIN KIBRA
	4lcv-B	3.9	DOUBLE C2-LIKE DOMAIN-CONTAINING PROTEIN BETA
	4ldc-A	3.9	DOUBLE C2-LIKE DOMAIN-CONTAINING PROTEIN BETA
	5vfg-A	3.9	SYNAPTOTAGMIN-1
	2z0u-B	3.9	WW DOMAIN-CONTAINING PROTEIN 1
	2b3r-A	3.9	PHOSPHATIDYLINOSITOL-4-PHOSPHATE 3-KINASE C2 DOMA
	6om5-A	3.8	HAEMOPHORE
	2uzp-A	3.8	PROTEIN KINASE C GAMMA TYPE
	2cm6-A	3.8	RABPHILIN-3A
	2w4z-A	3.8	CAULOBACTER BACTERIOPHAGE 5
	3gpe-A	3.8	PROTEIN KINASE C ALPHA TYPE
	5w5c-F	3.8	VESICLE-ASSOCIATED MEMBRANE PROTEIN 2
	5low-B	3.8	RABPHILIN-3A
	3rdj-A	3.8	PROTEIN KINASE C ALPHA TYPE
	5low-H	3.8	RABPHILIN-3A
	2q3x-B	3.7	REGULATING SYNAPTIC MEMBRANE EXOCYTOSIS PROTEIN 1
	5low-J	3.7	RABPHILIN-3A
	6uwa-A	3.7	PROTEIN KINASE C
	2enp-A	3.7	B/K PROTEIN
	2uzp-C	3.7	PROTEIN KINASE C GAMMA TYPE
	2cm5-A	3.7	RABPHILIN-3A
	6fjd-B	3.7	PROTEIN KIBRA
	6kxk-D	3.7	PROTEIN BONZAI 1
	5lob-A	3.7	RABPHILIN-3A
	3pfq-A	3.6	PROTEIN KINASE C BETA TYPE
	7dpa-A	3.6	DEDICATOR OF CYTOKINESIS PROTEIN 5
	5lob-B	3.6	RABPHILIN-3A
	2dmg-A	3.6	KIAA1228 PROTEIN
	5lo8-B	3.6	RABPHILIN-3A
	2cm6-B	3.6	RABPHILIN-3A
	5lob-C	3.6	RABPHILIN-3A
	7k8y-E	3.6	SPIKE GLYCOPROTEIN
	6kxk-E	3.6	PROTEIN BONZAI 1
	7cn8-A	3.5	GLYCOPROTEIN
	7k8s-B	3.5	SPIKE GLYCOPROTEIN
	7n1q-B	3.5	SPIKE GLYCOPROTEIN
	7lwl-C	3.5	SPIKE GLYCOPROTEIN
	1wfm-A	3.5	SYNAPTOTAGMIN XIII
	7n0h-B	3.5	SPIKE GLYCOPROTEIN
	7l06-C	3.5	SPIKE GLYCOPROTEIN
	3cnx-C	3.4	UNCHARACTERIZED PROTEIN
	5low-A	3.4	RABPHILIN-3A
	6wps-A	3.4	SARS-COV-2 SPIKE GLYCOPROTEIN
	7k8x-A	3.4	SPIKE GLYCOPROTEIN
	7k8y-D	3.4	SPIKE GLYCOPROTEIN
	5w4s-A	3.4	PROTEIN KINASE C ALPHA TYPE
	7kqb-B	3.4	SPIKE GLYCOPROTEIN
	7kdi-A	3.4	SPIKE GLYCOPROTEIN
	7ke7-B	3.4	SPIKE GLYCOPROTEIN
	7ke6-A	3.4	SPIKE GLYCOPROTEIN
	6x79-B	3.4	SARS-COV-2 SPIKE GLYCOPROTEIN
	6x79-A	3.4	SARS-COV-2 SPIKE GLYCOPROTEIN
	7cn4-A	3.4	SPIKE GLYCOPROTEIN
	7n1q-A	3.4	SPIKE GLYCOPROTEIN
	7kmz-C	3.4	SARS-COV-2 SPIKE GLYCOPROTEIN
	6vxx-C	3.4	SARS-COV-2 SPIKE GLYCOPROTEIN
	7kkl-C	3.4	SARS-COV-2 SPIKE GLYCOPROTEIN
	3fbk-B	3.4	REGULATOR OF G-PROTEIN SIGNALING 3
	7knb-C	3.4	SARS-COV-2 SPIKE GLYCOPROTEIN
	2lha-A	3.4	SYNAPTOTAGMIN-1
	7n0g-B	3.4	SPIKE GLYCOPROTEIN
	7l09-B	3.4	SPIKE GLYCOPROTEIN
	6zgf-C	3.4	SPIKE GLYCOPROTEIN
	4i60-A	3.3	AVIDIN
	2gsk-A	3.3	VITAMIN B12 TRANSPORTER BTUB
	6xey-C	3.3	SARS-COV-2 SPIKE GLYCOPROTEIN
	7rw2-C	3.3	SPIKE GLYCOPROTEIN
	7lwk-A	3.3	SPIKE GLYCOPROTEIN
	7n8i-A	3.3	S2L20 FAB LIGHT CHAIN VARIABLE REGION
	6z43-B	3.3	SPIKE GLYCOPROTEIN
	7lws-B	3.3	SPIKE GLYCOPROTEIN
	6x29-C	3.3	SPIKE GLYCOPROTEIN
	6x29-B	3.3	SPIKE GLYCOPROTEIN
	6x79-C	3.3	SARS-COV-2 SPIKE GLYCOPROTEIN
	7nd7-A	3.3	SPIKE GLYCOPROTEIN
	7lwi-B	3.3	SPIKE GLYCOPROTEIN
	7jvc-E	3.3	SARS-COV-2 SPIKE GLYCOPROTEIN
	2uzp-B	3.3	PROTEIN KINASE C GAMMA TYPE
	7czy-C	3.3	SPIKE GLYCOPROTEIN
	6zdh-C	3.3	SPIKE GLYCOPROTEIN
	7nd4-B	3.3	SPIKE GLYCOPROTEIN
	7lyn-A	3.3	SPIKE GLYCOPROTEIN
	7d0c-C	3.3	SPIKE GLYCOPROTEIN
	7czq-A	3.3	SPIKE GLYCOPROTEIN
	6vxx-A	3.3	SARS-COV-2 SPIKE GLYCOPROTEIN
	6kxt-A	3.3	PROTEIN BONZAI 1
	7lwl-B	3.3	SPIKE GLYCOPROTEIN
	7lab-B	3.3	DH1052 LIGHT CHAIN
	7kkl-D	3.3	SARS-COV-2 SPIKE GLYCOPROTEIN
	7czu-C	3.3	SPIKE GLYCOPROTEIN
	7dx1-A	3.3	SPIKE GLYCOPROTEIN
	7czr-C	3.3	SPIKE GLYCOPROTEIN
	7nd4-A	3.3	SPIKE GLYCOPROTEIN
	7cws-R	3.3	HEAVY CHAIN OF FC05 FAB
	7nd8-C	3.3	SPIKE GLYCOPROTEIN
	7czt-C	3.3	SPIKE GLYCOPROTEIN
	7l02-B	3.3	SPIKE GLYCOPROTEIN
	6kxu-A	3.3	PROTEIN BONZAI 1
	7k8w-A	3.3	SPIKE GLYCOPROTEIN
	6kxk-H	3.3	PROTEIN BONZAI 1
	4fnv-A	3.2	HEPARINASE III PROTEIN, HEPARITIN SULFATE LYASE
	2n2l-A	3.2	OUTER MEMBRANE PROTEIN X
	6z2p-A	3.2	O-GLYCAN PROTEASE
	7kdk-B	3.2	SPIKE GLYCOPROTEIN
	7lym-B	3.2	SPIKE GLYCOPROTEIN
	7czq-C	3.2	SPIKE GLYCOPROTEIN
	7nda-A	3.2	SPIKE GLYCOPROTEIN
	6kxu-G	3.2	PROTEIN BONZAI 1
	7lww-A	3.2	SPIKE GLYCOPROTEIN
	6xm5-A	3.2	SPIKE GLYCOPROTEIN
	7ksg-C	3.2	SPIKE GLYCOPROTEIN
	7b18-C	3.2	SPIKE GLYCOPROTEIN
	7kdg-A	3.2	SPIKE GLYCOPROTEIN
	7lyo-A	3.2	SPIKE GLYCOPROTEIN
	7d00-C	3.2	SPIKE GLYCOPROTEIN
	7knh-C	3.2	SARS-COV-2 SPIKE GLYCOPROTEIN
	7p78-A	3.2	SPIKE GLYCOPROTEIN
	6vyb-A	3.2	SPIKE GLYCOPROTEIN
	7lwv-A	3.2	SPIKE GLYCOPROTEIN
	7ke6-C	3.2	SPIKE GLYCOPROTEIN
	7d0c-B	3.2	SPIKE GLYCOPROTEIN
	6kxk-G	3.2	PROTEIN BONZAI 1
	6zdh-B	3.2	SPIKE GLYCOPROTEIN
	7kne-C	3.2	SARS-COV-2 SPIKE GLYCOPROTEIN
	7lwp-A	3.2	SPIKE GLYCOPROTEIN
	7jvc-A	3.2	SARS-COV-2 SPIKE GLYCOPROTEIN
	6xf5-B	3.2	SPIKE GLYCOPROTEIN
	7jzl-C	3.2	SPIKE GLYCOPROTEIN
	7n0h-C	3.2	SPIKE GLYCOPROTEIN
	7czs-B	3.2	SPIKE GLYCOPROTEIN
	7czp-B	3.2	SPIKE GLYCOPROTEIN
	7krr-B	3.2	SPIKE GLYCOPROTEIN
	7jzn-C	3.2	SPIKE GLYCOPROTEIN
	7kni-C	3.2	SARS-COV-2 SPIKE GLYCOPROTEIN
	7nd4-C	3.2	SPIKE GLYCOPROTEIN
	6kxk-C	3.2	PROTEIN BONZAI 1
	3fbk-A	3.2	REGULATOR OF G-PROTEIN SIGNALING 3
	6kxu-H	3.2	PROTEIN BONZAI 1
	6kxu-E	3.2	PROTEIN BONZAI 1
	6kxk-F	3.2	PROTEIN BONZAI 1
	7k8x-C	3.1	SPIKE GLYCOPROTEIN
	6xf6-A	3.1	SPIKE GLYCOPROTEIN
	7n1x-A	3.1	SPIKE GLYCOPROTEIN
	7czw-B	3.1	SPIKE GLYCOPROTEIN
	7czu-B	3.1	SPIKE GLYCOPROTEIN
	7rkv-B	3.1	SPIKE GLYCOPROTEIN
	7krs-C	3.1	SPIKE GLYCOPROTEIN
	7lwn-A	3.1	SPIKE GLYCOPROTEIN
	7czw-C	3.1	SPIKE GLYCOPROTEIN
	7k4n-A	3.1	SPIKE GLYCOPROTEIN
	6xcm-A	3.1	SPIKE GLYCOPROTEIN
	7d0b-A	3.1	SPIKE GLYCOPROTEIN
	7lwv-B	3.1	SPIKE GLYCOPROTEIN
	7jw0-E	3.1	SARS-COV-2 SPIKE GLYCOPROTEIN
	6xey-A	3.1	SARS-COV-2 SPIKE GLYCOPROTEIN
	7rkv-C	3.1	SPIKE GLYCOPROTEIN
	7chh-B	3.1	SPIKE GLYCOPROTEIN
	7czq-B	3.1	SPIKE GLYCOPROTEIN
	7czy-B	3.1	SPIKE GLYCOPROTEIN
	7kj3-B	3.1	SPIKE GLYCOPROTEIN
	6xf5-A	3.1	SPIKE GLYCOPROTEIN
	7b18-A	3.1	SPIKE GLYCOPROTEIN
	7kdk-C	3.1	SPIKE GLYCOPROTEIN
	7czr-B	3.1	SPIKE GLYCOPROTEIN
	7dx8-C	3.1	SPIKE GLYCOPROTEIN
	7kdh-A	3.1	SPIKE GLYCOPROTEIN
	6xm4-A	3.1	SPIKE GLYCOPROTEIN
	7d00-B	3.1	SPIKE GLYCOPROTEIN
	7czt-B	3.1	SPIKE GLYCOPROTEIN
	7l2f-B	3.1	SPIKE GLYCOPROTEIN
	7kdk-A	3.1	SPIKE GLYCOPROTEIN
	7dk5-A	3.1	SARS-COV-2 S PROTEIN
	7nt9-C	3.1	SPIKE GLYCOPROTEIN
	7kdl-A	3.1	SPIKE GLYCOPROTEIN
	7ct5-B	3.1	SPIKE GLYCOPROTEIN
	7my3-C	3.1	SPIKE GLYCOPROTEIN
	7lyq-A	3.1	SPIKE GLYCOPROTEIN
	7a5s-A	3.1	CR3022 FAB HEAVY CHAIN
	7d03-B	3.1	SPIKE GLYCOPROTEIN
	7d0b-C	3.1	SPIKE GLYCOPROTEIN
	7lyl-B	3.1	SPIKE GLYCOPROTEIN
	7mjg-C	3.1	SPIKE GLYCOPROTEIN
	6xkl-C	3.1	SPIKE GLYCOPROTEIN
	7dx1-B	3.1	SPIKE GLYCOPROTEIN
	7lyk-B	3.1	SPIKE GLYCOPROTEIN
	6kxu-F	3.1	PROTEIN BONZAI 1
	7k8s-C	3.1	SPIKE GLYCOPROTEIN
	6baq-F	3	BPI FOLD-CONTAINING FAMILY A MEMBER 1
	3muu-A	3	STRUCTURAL POLYPROTEIN
	4q9t-A	3	NUCLEOPORIN NUP133
	6b7l-A	3	IMMUNE MODULATOR A
	7rw2-A	3	SPIKE GLYCOPROTEIN
	7l3n-B	3	SPIKE GLYCOPROTEIN
	7lym-C	3	SPIKE GLYCOPROTEIN
	7mjj-A	3	SPIKE GLYCOPROTEIN
	6xlu-C	3	SPIKE GLYCOPROTEIN
	6nb7-A	3	SPIKE GLYCOPROTEIN
	7ljr-C	3	SPIKE GLYCOPROTEIN
	7czv-B	3	SPIKE GLYCOPROTEIN
	7cac-C	3	SPIKE GLYCOPROTEIN
	7edi-A	3	SPIKE GLYCOPROTEIN
	6zoz-C	3	SPIKE GLYCOPROTEIN
	7r8m-C	3	SPIKE GLYCOPROTEIN
	7nd7-B	3	SPIKE GLYCOPROTEIN
	7jzn-A	3	SPIKE GLYCOPROTEIN
	7lwo-A	3	SPIKE GLYCOPROTEIN
	7czt-A	3	SPIKE GLYCOPROTEIN
	6zox-B	3	SPIKE GLYCOPROTEIN
	7lqv-C	3	SPIKE GLYCOPROTEIN
	6x2a-C	3	SPIKE GLYCOPROTEIN
	7n9c-B	3	SPIKE GLYCOPROTEIN
	7n1t-C	3	SPIKE GLYCOPROTEIN
	7cai-A	3	SPIKE GLYCOPROTEIN
	7d03-A	3	SPIKE GLYCOPROTEIN
	7lwm-B	3	SPIKE GLYCOPROTEIN
	7lwt-A	3	SPIKE GLYCOPROTEIN
	7ly2-J	3	SPIKE GLYCOPROTEIN
	7ke4-A	3	SPIKE GLYCOPROTEIN
	7kdh-C	3	SPIKE GLYCOPROTEIN
	7krs-A	3	SPIKE GLYCOPROTEIN
	7b62-A	3	SPIKE GLYCOPROTEIN
	6nb6-A	3	SPIKE GLYCOPROTEIN
	7jw0-A	3	SARS-COV-2 SPIKE GLYCOPROTEIN
	7czz-C	3	SPIKE GLYCOPROTEIN
	6nb7-C	3	SPIKE GLYCOPROTEIN
	7e7d-B	3	SPIKE GLYCOPROTEIN,COLLAGEN ALPHA-1(I) CHAIN
	7lwp-B	3	SPIKE GLYCOPROTEIN
	7edg-A	3	SPIKE GLYCOPROTEIN
	7lwi-A	3	SPIKE GLYCOPROTEIN
	7dx0-B	3	SPIKE GLYCOPROTEIN
	7m0j-A	3	SPIKE GLYCOPROTEIN
	6x2c-A	3	SPIKE GLYCOPROTEIN
	7ntc-C	3	SPIKE GLYCOPROTEIN
	7lwo-B	3	SPIKE GLYCOPROTEIN
	6xm3-A	3	SPIKE GLYCOPROTEIN
	2ooj-B	2.9	HYPOTHETICAL PROTEIN
	6x1k-A	2.9	DE NOVO DESIGNED TRANSMEMBRANE BETA-BARREL TMB2.3
	2rgq-B	2.9	DOMAIN OF UNKNOWN FUNCTION WITH A CYSTATIN-LIKE F
	4xoh-B	2.9	DIVISION MAL FOUTUE 1 PROTEIN
	6kme-A	2.9	PHYTOCHROMOBILIN SYNTHASE
	6ooc-B	2.9	DIRIGENT PROTEIN
	5ibo-A	2.9	OPLOPHORUS-LUCIFERIN 2-MONOOXYGENASE CATALYTIC SU
	1wub-A	2.9	CONSERVED HYPOTHETICAL PROTEIN TT1927B
	7czr-A	2.9	SPIKE GLYCOPROTEIN
	7kdg-C	2.9	SPIKE GLYCOPROTEIN
	7dx6-A	2.9	SPIKE GLYCOPROTEIN
	7kdg-B	2.9	SPIKE GLYCOPROTEIN
	6xey-B	2.9	SARS-COV-2 SPIKE GLYCOPROTEIN
	7kj2-B	2.9	SPIKE GLYCOPROTEIN
	7dx7-B	2.9	SPIKE GLYCOPROTEIN
	6nb6-B	2.9	SPIKE GLYCOPROTEIN
	7dwy-A	2.9	SPIKE GLYCOPROTEIN
	7dwz-A	2.9	SPIKE GLYCOPROTEIN
	7k8z-A	2.9	SPIKE GLYCOPROTEIN
	7kea-A	2.9	SPIKE GLYCOPROTEIN
	7lyp-A	2.9	SPIKE GLYCOPROTEIN
	7a92-A	2.9	ANGIOTENSIN-CONVERTING ENZYME 2
	7dx6-B	2.9	SPIKE GLYCOPROTEIN
	7ls9-C	2.9	SPIKE GLYCOPROTEIN
	6xm0-C	2.9	SPIKE GLYCOPROTEIN
	6xs6-A	2.9	SPIKE GLYCOPROTEIN
	7d00-A	2.9	SPIKE GLYCOPROTEIN
	7kea-C	2.9	SPIKE GLYCOPROTEIN
	6xr8-B	2.9	SPIKE GLYCOPROTEIN
	7l2d-B	2.9	SPIKE GLYCOPROTEIN
	7dx5-B	2.9	SPIKE GLYCOPROTEIN
	7l58-A	2.9	SPIKE GLYCOPROTEIN
	6vsb-B	2.9	SARS-COV-2 SPIKE GLYCOPROTEIN
	7czp-A	2.9	SPIKE GLYCOPROTEIN
	7czx-B	2.9	SPIKE GLYCOPROTEIN
	7my2-E	2.9	SPIKE GLYCOPROTEIN
	7cn8-B	2.9	GLYCOPROTEIN
	7bno-B	2.9	SURFACE GLYCOPROTEIN
	4ihb-B	2.9	DYSFERLIN
	7n01-C	2.9	SPIKE GLYCOPROTEIN
	7jwy-C	2.9	SPIKE GLYCOPROTEIN
	7n01-B	2.9	SPIKE GLYCOPROTEIN
	7d0d-A	2.9	SPIKE GLYCOPROTEIN
	7ly2-A	2.9	SPIKE GLYCOPROTEIN
	7dpa-D	2.9	DEDICATOR OF CYTOKINESIS PROTEIN 5
	7krq-A	2.9	SPIKE GLYCOPROTEIN
	7mjm-C	2.9	SPIKE GLYCOPROTEIN
	7n1t-A	2.9	SPIKE GLYCOPROTEIN
	7ls9-A	2.9	SPIKE GLYCOPROTEIN
	7knb-A	2.9	SARS-COV-2 SPIKE GLYCOPROTEIN
	7m6f-B	2.9	SPIKE GLYCOPROTEIN
	7dx1-C	2.9	SPIKE GLYCOPROTEIN
	6xs6-C	2.9	SPIKE GLYCOPROTEIN
	7ddd-C	2.9	SPIKE GLYCOPROTEIN
	7df3-A	2.9	SPIKE GLYCOPROTEIN
	7krq-C	2.9	SPIKE GLYCOPROTEIN
	7ke4-B	2.9	SPIKE GLYCOPROTEIN
	7lyn-C	2.9	SPIKE GLYCOPROTEIN
	7lxy-B	2.9	SPIKE GLYCOPROTEIN
	7dx9-B	2.9	SPIKE GLYCOPROTEIN
	7krs-B	2.9	SPIKE GLYCOPROTEIN
	7czy-A	2.9	SPIKE GLYCOPROTEIN
	7edf-C	2.9	SPIKE GLYCOPROTEIN
	6zb5-B	2.9	SPIKE GLYCOPROTEIN
	6kxk-B	2.9	PROTEIN BONZAI 1
	2w4y-B	2.9	CAULOBACTER 5 VIRUS-LIKE PARTICLE
	7byr-C	2.9	SARS-COV-2 SPIKE GLYCOPROTEIN
	5k21-B	2.8	PYOCYANIN DEMETHYLASE
	6tzk-A	2.8	CELLULOSE SYNTHASE OPERON PROTEIN C
	4ggt-B	2.8	BRADAVIDIN 2
	2nq3-A	2.8	ITCHY HOMOLOG E3 UBIQUITIN PROTEIN LIGASE
	3hty-A	2.8	HYPOTHETICAL PROTEIN BT_0869
	2ogf-B	2.8	HYPOTHETICAL PROTEIN MJ0408
	5mwv-A	2.8	OUTER MEMBRANE PROTEIN G
	1im3-D	2.8	HLA CLASS I HISTOCOMPATIBILITY ANTIGEN, A-2
	6nnw-A	2.8	TETRONASIN
	7kj5-B	2.8	SPIKE GLYCOPROTEIN
	7l06-B	2.8	SPIKE GLYCOPROTEIN
	7kec-A	2.8	SPIKE GLYCOPROTEIN
	7ljr-B	2.8	SPIKE GLYCOPROTEIN
	7edj-A	2.8	SPIKE GLYCOPROTEIN
	6xm0-A	2.8	SPIKE GLYCOPROTEIN
	7l56-B	2.8	SPIKE GLYCOPROTEIN
	7lym-A	2.8	SPIKE GLYCOPROTEIN
	7n9e-C	2.8	NB34 NANOBODY
	7kj2-C	2.8	SPIKE GLYCOPROTEIN
	7lwq-C	2.8	SPIKE GLYCOPROTEIN
	7jv6-B	2.8	SARS-COV-2 SPIKE GLYCOPROTEIN
	7lxy-J	2.8	SPIKE GLYCOPROTEIN
	6xr8-C	2.8	SPIKE GLYCOPROTEIN
	3jzy-A	2.8	INTERSECTIN 2
	7lyl-C	2.8	SPIKE GLYCOPROTEIN
	7k8z-B	2.8	SPIKE GLYCOPROTEIN
	7ly2-B	2.8	SPIKE GLYCOPROTEIN
	7jv4-C	2.8	SARS-COV-2 SPIKE GLYCOPROTEIN
	7kj4-A	2.8	SPIKE GLYCOPROTEIN
	6x29-A	2.8	SPIKE GLYCOPROTEIN
	7kkk-A	2.8	SARS-COV-2 SPIKE GLYCOPROTEIN
	7cak-A	2.8	SPIKE GLYCOPROTEIN
	7kni-B	2.8	SARS-COV-2 SPIKE GLYCOPROTEIN
	7cyp-A	2.8	SARS-COV-2 SPIKE GLYCOPROTEIN
	6crx-A	2.8	SPIKE GLYCOPROTEIN,FIBRITIN
	7lwj-B	2.8	SPIKE GLYCOPROTEIN
	7cyp-B	2.8	SARS-COV-2 SPIKE GLYCOPROTEIN
	7a94-B	2.8	SPIKE GLYCOPROTEIN
	7lcn-A	2.8	SPIKE GLYCOPROTEIN
	6acd-C	2.8	SPIKE GLYCOPROTEIN
	7kj3-C	2.8	SPIKE GLYCOPROTEIN
	7m6e-A	2.8	SPIKE GLYCOPROTEIN
	7n1q-C	2.8	SPIKE GLYCOPROTEIN
	7k8w-B	2.8	SPIKE GLYCOPROTEIN
	7byr-B	2.8	SARS-COV-2 SPIKE GLYCOPROTEIN
	7byr-A	2.8	SARS-COV-2 SPIKE GLYCOPROTEIN
	6zb4-A	2.8	SPIKE GLYCOPROTEIN
	7m0j-C	2.8	SPIKE GLYCOPROTEIN
	7ks9-B	2.8	910-30 FAB LIGHT CHAIN
	7dx2-B	2.8	SPIKE GLYCOPROTEIN
	4ihb-D	2.8	DYSFERLIN
	5lal-B	2.7	DIRIGENT PROTEIN 6
	3ke7-B	2.7	PUTATIVE KETOSTEROID ISOMERASE
	3up1-A	2.7	INTERLEUKIN-7 RECEPTOR SUBUNIT ALPHA
	7clx-A	2.7	DEDICATOR OF CYTOKINESIS PROTEIN 8
	5img-A	2.7	DIPEPTIDASE
	3e99-A	2.7	BENZOATE 1,2-DIOXYGENASE BETA SUBUNIT
	7cd7-A	2.7	GREEN FLUORESCENT PROTEIN
	7lwu-B	2.7	SPIKE GLYCOPROTEIN
	7kdj-A	2.7	SPIKE GLYCOPROTEIN
	7n9e-B	2.7	NB34 NANOBODY
	7bbh-A	2.7	SURFACE GLYCOPROTEIN
	7m6g-C	2.7	SPIKE GLYCOPROTEIN
	7p77-E	2.7	SPIKE GLYCOPROTEIN
	7n1v-A	2.7	SPIKE GLYCOPROTEIN
	7lyo-B	2.7	SPIKE GLYCOPROTEIN
	7lxy-A	2.7	SPIKE GLYCOPROTEIN
	7e8c-C	2.7	SPIKE GLYCOPROTEIN
	1djw-A	2.7	PHOSPHOINOSITIDE-SPECIFIC PHOSPHOLIPASE C,
	7cai-C	2.7	SPIKE GLYCOPROTEIN
	7kdl-B	2.7	SPIKE GLYCOPROTEIN
	7kdj-B	2.7	SPIKE GLYCOPROTEIN
	7k8w-G	2.7	SPIKE GLYCOPROTEIN
	7jof-B	2.7	ISOFORM 6 OF DYSFERLIN
	7dzy-B	2.7	SPIKE GLYCOPROTEIN
	7k4n-B	2.7	SPIKE GLYCOPROTEIN
	6acj-C	2.7	SPIKE GLYCOPROTEIN
	7lyo-C	2.7	SPIKE GLYCOPROTEIN
	7k4n-E	2.7	SPIKE GLYCOPROTEIN
	6xm3-B	2.7	SPIKE GLYCOPROTEIN
	7ntc-B	2.7	SPIKE GLYCOPROTEIN
	7lwm-A	2.7	SPIKE GLYCOPROTEIN
	7mjg-B	2.7	SPIKE GLYCOPROTEIN
	7kni-A	2.7	SARS-COV-2 SPIKE GLYCOPROTEIN
	2n1t-E	2.7	VESICLE-ASSOCIATED MEMBRANE PROTEIN 2
	7kne-B	2.7	SARS-COV-2 SPIKE GLYCOPROTEIN
	7k8t-A	2.7	SPIKE GLYCOPROTEIN
	7a93-B	2.7	SPIKE GLYCOPROTEIN
	7n9c-A	2.7	SPIKE GLYCOPROTEIN
	7k8t-C	2.7	SPIKE GLYCOPROTEIN
	7rw2-B	2.7	SPIKE GLYCOPROTEIN
	7dwz-B	2.7	SPIKE GLYCOPROTEIN
	6xlu-B	2.7	SPIKE GLYCOPROTEIN
	6vyb-B	2.7	SPIKE GLYCOPROTEIN
	7dx0-A	2.7	SPIKE GLYCOPROTEIN
	6wps-E	2.7	SARS-COV-2 SPIKE GLYCOPROTEIN
	7jzl-B	2.7	SPIKE GLYCOPROTEIN
	6ewl-A	2.6	CENTROSOMAL PROTEIN 120
	3d30-A	2.6	EXPANSIN LIKE PROTEIN
	5nxh-A	2.6	LONG-TAIL FIBER PROXIMAL SUBUNIT
	2gtl-N	2.6	EXTRACELLULAR GLOBIN 4
	1jmx-A	2.6	AMINE DEHYDROGENASE
	5tz6-A	2.6	CURJ
	4pux-A	2.6	UNCHARACTERIZED PROTEIN
	6eu4-A	2.6	TAIL SPIKE PROTEIN
	5jk2-A	2.6	TP0751
	4pr7-A	2.6	OLIGOGALACTURONATE-SPECIFIC PORIN KDGM
	6mit-G	2.6	LIPOPOLYSACCHARIDE EXPORT SYSTEM ATP-BINDING PROT
	7czs-C	2.6	SPIKE GLYCOPROTEIN
	7dx5-A	2.6	SPIKE GLYCOPROTEIN
	7mjm-B	2.6	SPIKE GLYCOPROTEIN
	6xm5-B	2.6	SPIKE GLYCOPROTEIN
	7mkl-A	2.6	SPIKE GLYCOPROTEIN
	1dji-B	2.6	PHOSPHOINOSITIDE-SPECIFIC PHOSPHOLIPASE C,
	7c2l-B	2.6	SPIKE GLYCOPROTEIN
	7atp-A	2.6	SYNAPTOTAGMIN-1
	6xs6-B	2.6	SPIKE GLYCOPROTEIN
	1qas-B	2.6	PHOSPHOLIPASE C DELTA-1
	7kqb-A	2.6	SPIKE GLYCOPROTEIN
	7ke8-A	2.6	SPIKE GLYCOPROTEIN
	7dk6-B	2.6	SARS-COV-2 S PROTEIN
	6crx-C	2.6	SPIKE GLYCOPROTEIN,FIBRITIN
	7cak-B	2.6	SPIKE GLYCOPROTEIN
	4ihb-C	2.6	DYSFERLIN
	7df3-C	2.6	SPIKE GLYCOPROTEIN
	7e7d-A	2.6	SPIKE GLYCOPROTEIN,COLLAGEN ALPHA-1(I) CHAIN
	7dx8-A	2.6	SPIKE GLYCOPROTEIN
	7l56-A	2.6	SPIKE GLYCOPROTEIN
	7my3-A	2.6	SPIKE GLYCOPROTEIN
	6zp5-B	2.6	SPIKE GLYCOPROTEIN
	7d0c-A	2.6	SPIKE GLYCOPROTEIN
	7k8s-A	2.6	SPIKE GLYCOPROTEIN
	7ct5-A	2.6	SPIKE GLYCOPROTEIN
	7d0d-B	2.6	SPIKE GLYCOPROTEIN
	7d03-C	2.6	SPIKE GLYCOPROTEIN
	6zhd-A	2.6	SPIKE GLYCOPROTEIN,FIBRITIN
	7ls9-B	2.6	SPIKE GLYCOPROTEIN
	7dk3-B	2.6	SPIKE GLYCOPROTEIN
	7mte-B	2.6	SPIKE GLYCOPROTEIN
	7edg-C	2.6	SPIKE GLYCOPROTEIN
	7p7a-C	2.6	SPIKE GLYCOPROTEIN
	7cab-B	2.6	SARS-COV-2 SPIKE GLYCOPROTEIN
	7as6-A	2.6	SYNAPTOTAGMIN-1
	7akd-A	2.6	SPIKE GLYCOPROTEIN
	1djy-B	2.6	PHOSPHOINOSITIDE-SPECIFIC PHOSPHOLIPASE C,
	7lwu-C	2.6	SPIKE GLYCOPROTEIN
	7mjj-C	2.6	SPIKE GLYCOPROTEIN
	7lwi-C	2.6	SPIKE GLYCOPROTEIN
	7nd5-A	2.6	SPIKE GLYCOPROTEIN
	7e3k-A	2.6	SPIKE GLYCOPROTEIN
	7dzx-C	2.6	SPIKE GLYCOPROTEIN
	7mjh-B	2.6	SPIKE GLYCOPROTEIN
	7lyq-B	2.6	SPIKE GLYCOPROTEIN
	7n1w-A	2.6	SPIKE GLYCOPROTEIN
	7l2d-C	2.6	SPIKE GLYCOPROTEIN
	7dx6-C	2.6	SPIKE GLYCOPROTEIN
	7dd2-D	2.6	SARS-COV2-S PROTEIN
	1djg-A	2.6	PHOSPHOINOSITIDE-SPECIFIC PHOSPHOLIPASE C,
	7dx9-C	2.6	SPIKE GLYCOPROTEIN
	7lyl-A	2.6	SPIKE GLYCOPROTEIN
	7edi-C	2.6	SPIKE GLYCOPROTEIN
	7kj3-A	2.6	SPIKE GLYCOPROTEIN
	7lyn-B	2.6	SPIKE GLYCOPROTEIN
	4iqh-C	2.6	DYSFERLIN
	7kkk-E	2.6	SARS-COV-2 SPIKE GLYCOPROTEIN
	6xm4-B	2.6	SPIKE GLYCOPROTEIN
	1djz-A	2.6	PHOSPHOINOSITIDE-SPECIFIC PHOSPHOLIPASE C,
	7dx3-B	2.6	SPIKE GLYCOPROTEIN
	7ej5-C	2.6	SPIKE GLYCOPROTEIN
	6zox-A	2.6	SPIKE GLYCOPROTEIN
	7ddd-B	2.6	SPIKE GLYCOPROTEIN
	7l56-C	2.6	SPIKE GLYCOPROTEIN
	7n1x-C	2.6	SPIKE GLYCOPROTEIN
	7lyk-C	2.6	SPIKE GLYCOPROTEIN
	5x5b-C	2.6	SPIKE GLYCOPROTEIN
	7lcn-C	2.6	SPIKE GLYCOPROTEIN
	6vsb-A	2.6	SARS-COV-2 SPIKE GLYCOPROTEIN
	7dx2-A	2.6	SPIKE GLYCOPROTEIN
	5x58-A	2.6	SPIKE GLYCOPROTEIN
	6x2b-B	2.6	SPIKE GLYCOPROTEIN
	2xwx-A	2.5	GLCNAC-BINDING PROTEIN A
	1uyn-X	2.5	NALP
	1eut-A	2.5	SIALIDASE
	7pdz-E	2.5	ISOFORM 2 OF F-ACTIN-CAPPING PROTEIN SUBUNIT BETA
	4c00-A	2.5	TRANSLOCATION AND ASSEMBLY MODULE TAMA
	3os7-A	2.5	GALACTOSE MUTAROTASE-LIKE PROTEIN
	2qz5-B	2.5	AXIN INTERACTOR, DORSALIZATION ASSOCIATED
	7czf-B	2.5	EPHRIN TYPE-A RECEPTOR 2
	6w3g-A	2.5	RD1NTF2_04
	5tfy-A	2.5	FLAGELLIN
	6wil-A	2.5	HEMOLYSIN ACTIVATOR PROTEIN CDIB
	6p59-A	2.5	CORE-BINDING FACTOR SUBUNIT BETA
	6iqt-A	2.5	CAG PATHOGENICITY ISLAND PROTEIN (CAG10)
	3cu3-A	2.5	DOMAIN OF UNKNOWN FUNCTION WITH A CYSTATIN-LIKE F
	6w4q-C	2.5	TAIL FIBER
	2d73-A	2.5	ALPHA-GLUCOSIDASE SUSB
	3cmb-B	2.5	ACETOACETATE DECARBOXYLASE
	7e4h-A	2.5	SORTING ASSEMBLY MACHINERY 50 KDA SUBUNIT
	6rw6-B	2.5	TCDA1
	1djx-A	2.5	PHOSPHOINOSITIDE-SPECIFIC PHOSPHOLIPASE C,
	7k8t-B	2.5	SPIKE GLYCOPROTEIN
	7n01-A	2.5	SPIKE GLYCOPROTEIN
	7a96-B	2.5	SPIKE GLYCOPROTEIN
	7nd9-C	2.5	SPIKE GLYCOPROTEIN
	7dx3-C	2.5	SPIKE GLYCOPROTEIN
	7p7b-B	2.5	SPIKE GLYCOPROTEIN
	4ihb-E	2.5	DYSFERLIN
	7mkl-C	2.5	SPIKE GLYCOPROTEIN
	7cab-A	2.5	SARS-COV-2 SPIKE GLYCOPROTEIN
	7kl9-B	2.5	SPIKE GLYCOPROTEIN
	7lxz-A	2.5	SPIKE GLYCOPROTEIN
	7kea-B	2.5	SPIKE GLYCOPROTEIN
	6xlu-A	2.5	SPIKE GLYCOPROTEIN
	7krb-A	2.5	ISOFORM 15 OF DYSFERLIN
	7d4g-B	2.5	SPIKE GLYCOPROTEIN S1
	7e3k-B	2.5	SPIKE GLYCOPROTEIN
	5a51-A	2.5	AT3G17980
	7dk3-A	2.5	SPIKE GLYCOPROTEIN
	7l2d-A	2.5	SPIKE GLYCOPROTEIN
	7k8y-B	2.5	SPIKE GLYCOPROTEIN
	7dx3-A	2.5	SPIKE GLYCOPROTEIN
	7ndb-B	2.5	SPIKE GLYCOPROTEIN
	7e3k-C	2.5	SPIKE GLYCOPROTEIN
	6cs2-A	2.5	SPIKE GLYCOPROTEIN,FIBRITIN
	7lwv-C	2.5	SPIKE GLYCOPROTEIN
	7eaz-A	2.5	SPIKE GLYCOPROTEIN
	7lwk-B	2.5	SPIKE GLYCOPROTEIN
	7kj4-C	2.5	SPIKE GLYCOPROTEIN
	7dx0-C	2.5	SPIKE GLYCOPROTEIN
	7ej4-A	2.5	SPIKE GLYCOPROTEIN
	7edh-C	2.5	SPIKE GLYCOPROTEIN
	7p77-B	2.5	SPIKE GLYCOPROTEIN
	5xlr-A	2.5	SPIKE GLYCOPROTEIN
	7kdh-B	2.5	SPIKE GLYCOPROTEIN
	6vyb-C	2.5	SPIKE GLYCOPROTEIN
	7mjk-A	2.5	SPIKE GLYCOPROTEIN
	7n0g-A	2.5	SPIKE GLYCOPROTEIN
	7dx9-A	2.5	SPIKE GLYCOPROTEIN
	5xlr-B	2.5	SPIKE GLYCOPROTEIN
	7lxz-B	2.5	SPIKE GLYCOPROTEIN
	6xm5-C	2.5	SPIKE GLYCOPROTEIN
	6zgg-A	2.5	SPIKE GLYCOPROTEIN
	7n9b-A	2.5	SPIKE GLYCOPROTEIN
	7k90-C	2.5	SPIKE GLYCOPROTEIN
	5xlr-C	2.5	SPIKE GLYCOPROTEIN
	7nd3-A	2.5	SPIKE GLYCOPROTEIN
	7p79-E	2.5	SPIKE GLYCOPROTEIN
	2w4z-C	2.5	CAULOBACTER BACTERIOPHAGE 5
	2w4y-C	2.5	CAULOBACTER 5 VIRUS-LIKE PARTICLE
	6x6p-C	2.5	SARS-COV-2 SPIKE GLYCOPROTEIN
	6qld-P	2.4	INNER KINETOCHORE SUBUNIT MIF2
	7jta-A	2.4	NTF2-LIKE NUCLEASE/ANTI-CRISPR
	4o3v-B	2.4	VIRB8-LIKE PROTEIN OF TYPE IV SECRETION SYSTEM
	5wzr-A	2.4	ALPHA-N-ACETYLGALACTOSAMINIDASE
	5a51-B	2.4	AT3G17980
	3w57-A	2.4	C2 DOMAIN PROTEIN
	6dhx-A	2.4	TIPC2
	4zgv-A	2.4	FERREDOXIN RECEPTOR
	5ryb-A	2.4	PHOSPHATIDYLINOSITOL 3,4,5-TRISPHOSPHATE 5-PHOSPH
	3pgb-A	2.4	PUTATIVE UNCHARACTERIZED PROTEIN
	3cwz-B	2.4	RAS-RELATED PROTEIN RAB-6A
	5tgn-A	2.4	UNCHARACTERIZED PROTEIN
	5bw0-F	2.4	TYPE II SECRETION SYSTEM PROTEIN J
	1wnh-A	2.4	LATEXIN
	5dca-A	2.4	PRE-MRNA-SPLICING HELICASE BRR2
	3aki-A	2.4	PUTATIVE SECRETED ALPHA L-ARABINOFURANOSIDASE II
	7ksg-A	2.4	SPIKE GLYCOPROTEIN
	7cyp-C	2.4	SARS-COV-2 SPIKE GLYCOPROTEIN
	7ej4-C	2.4	SPIKE GLYCOPROTEIN
	6cs2-B	2.4	SPIKE GLYCOPROTEIN,FIBRITIN
	7lwu-A	2.4	SPIKE GLYCOPROTEIN
	6xm3-C	2.4	SPIKE GLYCOPROTEIN
	7ld1-A	2.4	SPIKE GLYCOPROTEIN
	7edi-B	2.4	SPIKE GLYCOPROTEIN
	7k8z-C	2.4	SPIKE GLYCOPROTEIN
	7lqw-B	2.4	2-17 HEAVY CHAIN
	4iqh-B	2.4	DYSFERLIN
	6x6p-B	2.4	SARS-COV-2 SPIKE GLYCOPROTEIN
	7n1u-B	2.4	SPIKE GLYCOPROTEIN
	7kdi-B	2.4	SPIKE GLYCOPROTEIN
	7n1v-B	2.4	SPIKE GLYCOPROTEIN
	5a52-A	2.4	CALCIUM-DEPENDENT LIPID-BINDING DOMAIN-CONTAINING
	7k8v-C	2.4	SPIKE GLYCOPROTEIN
	7kdi-C	2.4	SPIKE GLYCOPROTEIN
	7my2-B	2.4	SPIKE GLYCOPROTEIN
	7laa-A	2.4	SPIKE GLYCOPROTEIN
	6xm0-B	2.4	SPIKE GLYCOPROTEIN
	7edf-A	2.4	SPIKE GLYCOPROTEIN
	7ld1-B	2.4	SPIKE GLYCOPROTEIN
	7lrt-C	2.4	ANTIBODY A23-58.1 HEAVY CHAIN
	7lww-C	2.4	SPIKE GLYCOPROTEIN
	7eb4-C	2.4	SPIKE GLYCOPROTEIN
	6xkl-A	2.4	SPIKE GLYCOPROTEIN
	7czz-B	2.4	SPIKE GLYCOPROTEIN
	1qas-A	2.4	PHOSPHOLIPASE C DELTA-1
	7nd7-C	2.4	SPIKE GLYCOPROTEIN
	7r8o-E	2.4	SPIKE GLYCOPROTEIN
	7cwl-B	2.4	SPIKE GLYCOPROTEIN
	6zox-C	2.4	SPIKE GLYCOPROTEIN
	7eb0-C	2.4	SPIKE GLYCOPROTEIN
	7dcx-C	2.4	THE HEAVY CHAIN OF 3C1 FAB THAT BINDS WITH THE UP
	7edh-B	2.4	SPIKE GLYCOPROTEIN
	7m6f-E	2.4	SPIKE GLYCOPROTEIN
	7cws-Q	2.4	HEAVY CHAIN OF FC05 FAB
	1djy-A	2.4	PHOSPHOINOSITIDE-SPECIFIC PHOSPHOLIPASE C,
	6vxx-B	2.4	SARS-COV-2 SPIKE GLYCOPROTEIN
	7czx-C	2.4	SPIKE GLYCOPROTEIN
	7mtc-A	2.4	SPIKE GLYCOPROTEIN
	7nd9-B	2.4	SPIKE GLYCOPROTEIN
	7kdj-C	2.4	SPIKE GLYCOPROTEIN
	7m6g-A	2.4	SPIKE GLYCOPROTEIN
	7ad1-C	2.4	SPIKE GLYCOPROTEIN,ENVELOPE GLYCOPROTEIN,SPIKE
	1dji-A	2.4	PHOSPHOINOSITIDE-SPECIFIC PHOSPHOLIPASE C,
	7nd8-A	2.4	SPIKE GLYCOPROTEIN
	7jof-A	2.4	ISOFORM 6 OF DYSFERLIN
	7n1u-A	2.4	SPIKE GLYCOPROTEIN
	7nd8-B	2.4	SPIKE GLYCOPROTEIN
	6crx-B	2.4	SPIKE GLYCOPROTEIN,FIBRITIN
	6wpt-A	2.4	SARS-COV-2 SPIKE GLYCOPROTEIN
	7a95-B	2.4	SPIKE GLYCOPROTEIN
	6xcm-C	2.4	SPIKE GLYCOPROTEIN
	7nd3-C	2.4	SPIKE GLYCOPROTEIN
	7kms-C	2.4	ANGIOTENSIN-CONVERTING ENZYME 2
	7a98-C	2.4	SPIKE GLYCOPROTEIN
	7l7k-A	2.4	SPIKE GLYCOPROTEIN
	7dk7-B	2.4	THE HEAVY CHAIN FRAGMENT OF 2H2 FAB
	7jwb-C	2.4	AUTONOMOUS HUMAN HEAVY CHAIN VARIABLE DOMAIN
	6zp1-A	2.4	SPIKE GLYCOPROTEIN
	7dx5-C	2.4	SPIKE GLYCOPROTEIN
	7e3l-A	2.4	SPIKE GLYCOPROTEIN
	7dx7-A	2.4	SPIKE GLYCOPROTEIN
	7l3n-C	2.4	SPIKE GLYCOPROTEIN
	7n1w-C	2.4	SPIKE GLYCOPROTEIN
	6x2a-A	2.4	SPIKE GLYCOPROTEIN
	7eb5-B	2.4	SPIKE GLYCOPROTEIN
	6xm4-C	2.4	SPIKE GLYCOPROTEIN
	7akd-C	2.4	SPIKE GLYCOPROTEIN
	6bjt-B	2.3	DUF4440 DOMAIN-CONTAINING PROTEIN
	4ge1-A	2.3	BIOGENIC AMINE-BINDING PROTEIN
	3m7p-A	2.3	FN1 PROTEIN
	1zwy-B	2.3	HYPOTHETICAL UPF0244 PROTEIN VC0702
	6s8f-F	2.3	SERINE/THREONINE-PROTEIN KINASE TEL1,SERINE/THREO
	3k44-A	2.3	PURINE-RICH BINDING PROTEIN-ALPHA, ISOFORM B
	6qzh-A	2.3	HUMAN CHEMOKINE RECEPTOR 7
	7azn-A	2.3	PROTEIN ASTER-C
	7el9-A	2.3	RNA-DIRECTED RNA POLYMERASE L
	5oi9-A	2.3	PUTATIVE UNCHARACTERIZED PROTEIN
	6gut-B	2.3	23S RRNA PSEUDOURIDINE SYNTHASE D,PILA
	6hxv-A	2.3	COILED-COIL DOMAIN-CONTAINING PROTEIN 61
	2chc-A	2.3	PROTEIN RV3472
	5c9i-A	2.3	PROTEIN RELATED TO PENICILLIN ACYLASE
	1jkg-A	2.3	P15
	6eys-B	2.3	PVDP
	5zqx-A	2.3	BETA-XYLOSIDASE
	5tih-A	2.3	CYSTEINE-RICH PROTECTIVE ANTIGEN
	3d2u-A	2.3	UL18 PROTEIN
	3kk7-A	2.3	PUTATIVE CELL INVASION PROTEIN WITH MAC/PERFORIN
	6sg8-B	2.3	HEMAGGLUTININ-NEURAMINIDASE
	3en8-A	2.3	UNCHARACTERIZED NTF-2 LIKE PROTEIN
	5ue8-A	2.3	PROTEIN UNC-13 HOMOLOG A
	2enj-A	2.3	PROTEIN KINASE C THETA TYPE
	6eus-A	2.3	DCAP-LIKE PROTEIN
	2dmh-A	2.3	MYOFERLIN
	3dzm-A	2.3	HYPOTHETICAL CONSERVED PROTEIN
	5mdq-A	2.3	CHITOPORIN
	3f8x-B	2.3	PUTATIVE DELTA-5-3-KETOSTEROID ISOMERASE
	3gzr-A	2.3	UNCHARACTERIZED PROTEIN WITH A NTF2-LIKE FOLD
	4nlm-A	2.3	LMO1340 PROTEIN
	3v89-A	2.3	TRANSFERRIN-BINDING PROTEIN A
	1uun-A	2.3	MSPA
	5n6u-A	2.3	BETA-MANNOSIDASE
	3dmc-A	2.3	NTF2-LIKE PROTEIN
	3h51-A	2.3	PUTATIVE CALCIUM/CALMODULIN DEPENDENT PROTEIN KIN
	7rkv-A	2.3	SPIKE GLYCOPROTEIN
	6zhd-C	2.3	SPIKE GLYCOPROTEIN,FIBRITIN
	7mkl-B	2.3	SPIKE GLYCOPROTEIN
	5a4x-A	2.3	AT3G17980
	7czw-A	2.3	SPIKE GLYCOPROTEIN
	7dd8-E	2.3	THE HEAVY CHAIN OF 3C1 FAB
	7kdl-C	2.3	SPIKE GLYCOPROTEIN
	7jji-C	2.3	SPIKE GLYCOPROTEIN
	7ke7-C	2.3	SPIKE GLYCOPROTEIN
	7my3-B	2.3	SPIKE GLYCOPROTEIN
	7ej4-B	2.3	SPIKE GLYCOPROTEIN
	7ke6-B	2.3	SPIKE GLYCOPROTEIN
	6cs1-C	2.3	SPIKE GLYCOPROTEIN,FIBRITIN
	7kj5-A	2.3	SPIKE GLYCOPROTEIN
	7p77-C	2.3	SPIKE GLYCOPROTEIN
	7n1t-B	2.3	SPIKE GLYCOPROTEIN
	7l02-A	2.3	SPIKE GLYCOPROTEIN
	7lwt-B	2.3	SPIKE GLYCOPROTEIN
	7nta-B	2.3	SPIKE GLYCOPROTEIN
	3b7y-B	2.3	E3 UBIQUITIN-PROTEIN LIGASE NEDD4
	7a97-C	2.3	SPIKE GLYCOPROTEIN
	6wps-B	2.3	SARS-COV-2 SPIKE GLYCOPROTEIN
	5a50-B	2.3	AT3G17980
	7kkl-A	2.3	SARS-COV-2 SPIKE GLYCOPROTEIN
	7cwt-B	2.3	SPIKE GLYCOPROTEIN
	7cac-A	2.3	SPIKE GLYCOPROTEIN
	7cwu-A	2.3	HEAVY CHAIN OF FC05 FAB
	7knh-B	2.3	SARS-COV-2 SPIKE GLYCOPROTEIN
	7dd8-C	2.3	THE HEAVY CHAIN OF 3C1 FAB
	7lqw-A	2.3	2-17 HEAVY CHAIN
	6zdh-A	2.3	SPIKE GLYCOPROTEIN
	7ndb-A	2.3	SPIKE GLYCOPROTEIN
	7l09-A	2.3	SPIKE GLYCOPROTEIN
	7jv4-A	2.3	SARS-COV-2 SPIKE GLYCOPROTEIN
	5a4x-B	2.3	AT3G17980
	7ke8-C	2.3	SPIKE GLYCOPROTEIN
	5a50-A	2.3	AT3G17980
	7lyk-A	2.3	SPIKE GLYCOPROTEIN
	6zb4-C	2.3	SPIKE GLYCOPROTEIN
	6xcn-A	2.3	SPIKE GLYCOPROTEIN
	7m6e-B	2.3	SPIKE GLYCOPROTEIN
	1qat-B	2.3	PHOSPHOLIPASE C DELTA-1
	7eaz-C	2.3	SPIKE GLYCOPROTEIN
	7dzw-A	2.3	SPIKE GLYCOPROTEIN
	7dk4-C	2.3	THE HEAVY CHAIN OF 2H2 FAB
	7l06-A	2.3	SPIKE GLYCOPROTEIN
	7n64-A	2.3	SPIKE GLYCOPROTEIN
	6kxu-D	2.3	PROTEIN BONZAI 1
	7ddn-C	2.3	SPIKE GLYCOPROTEIN
	6nb6-C	2.3	SPIKE GLYCOPROTEIN
	7dwz-C	2.3	SPIKE GLYCOPROTEIN
	7cwt-A	2.3	SPIKE GLYCOPROTEIN
	7a4n-A	2.3	SPIKE GLYCOPROTEIN,FIBRITIN
	7ndd-B	2.3	SPIKE GLYCOPROTEIN
	1qat-A	2.3	PHOSPHOLIPASE C DELTA-1
	7a4n-B	2.3	SPIKE GLYCOPROTEIN,FIBRITIN
	7eb5-A	2.3	SPIKE GLYCOPROTEIN
	7lqv-A	2.3	SPIKE GLYCOPROTEIN
	7dk7-A	2.3	THE HEAVY CHAIN FRAGMENT OF 2H2 FAB
	7krq-B	2.3	SPIKE GLYCOPROTEIN
	1djh-B	2.3	PHOSPHOINOSITIDE-SPECIFIC PHOSPHOLIPASE C,
	6xcn-E	2.3	SPIKE GLYCOPROTEIN
	7lwn-B	2.3	SPIKE GLYCOPROTEIN
	6x2b-A	2.3	SPIKE GLYCOPROTEIN
	7edj-B	2.3	SPIKE GLYCOPROTEIN
	7m6h-A	2.3	SPIKE GLYCOPROTEIN
	7l02-C	2.3	SPIKE GLYCOPROTEIN
	7k43-B	2.3	SARS-COV-2 SPIKE GLYCOPROTEIN
	6crz-C	2.3	SPIKE GLYCOPROTEIN,FIBRITIN
	6kxu-C	2.3	PROTEIN BONZAI 1
	7ndc-A	2.3	SPIKE GLYCOPROTEIN
	6cs0-C	2.3	SPIKE GLYCOPROTEIN,FIBRITIN
	5izr-C	2.3	CYTOSOLIC PHOSPHOLIPASE A2 DELTA
	5x58-B	2.3	SPIKE GLYCOPROTEIN
	5mz9-A	2.2	MGP-OPERON PROTEIN 3
	4it7-A	2.2	CPI
	3d9r-B	2.2	KETOSTEROID ISOMERASE-LIKE PROTEIN
	5ogs-A	2.2	WD REPEAT AND HMG-BOX DNA-BINDING PROTEIN 1
	6zqi-A	2.2	GENOME POLYPROTEIN
	5zc1-A	2.2	CYSTATIN-1
	3b7y-A	2.2	E3 UBIQUITIN-PROTEIN LIGASE NEDD4
	5edf-A	2.2	FRPC OPERON PROTEIN
	7eeb-F	2.2	ENHANCED GREEN FLUORESCENT PROTEIN,CATION CHANNEL
	5kew-B	2.2	VTRA PROTEIN
	6zce-p	2.2	EUKARYOTIC TRANSLATION INITIATION FACTOR 3 SUBUNI
	6tnt-A	2.2	ANAPHASE-PROMOTING COMPLEX SUBUNIT 1
	7eeb-E	2.2	ENHANCED GREEN FLUORESCENT PROTEIN,CATION CHANNEL
	6i9f-A	2.2	FATTY ACID-BINDING PROTEIN HOMOLOG
	6jjt-D	2.2	PHNH
	6h3i-F	2.2	PROTEIN INVOLVED IN GLIDING MOTILITY SPRA
	4lzi-A	2.2	MULTICYSTATIN
	5dl5-A	2.2	MEMBRANE PROTEIN
	5yk6-A	2.2	MAINTENANCE OF MITOCHONDRIAL MORPHOLOGY PROTEIN 1
	6f0y-A	2.2	HISTONE CHAPERONE ASF1
	3azv-A	2.2	D/C MOSAIC NEUROTOXIN
	2por-A	2.2	PORIN
	3lmb-A	2.2	UNCHARACTERIZED PROTEIN
	6r2q-B	2.2	CYSTATHIONINE BETA-SYNTHASE
	3ci0-K	2.2	PSEUDOPILIN GSPI
	6f1t-K	2.2	ARP1 ACTIN RELATED PROTEIN 1 HOMOLOG A
	7lwk-C	2.2	SPIKE GLYCOPROTEIN
	3l4c-A	2.2	DEDICATOR OF CYTOKINESIS PROTEIN 1
	7dk5-C	2.2	SARS-COV-2 S PROTEIN
	7a93-A	2.2	SPIKE GLYCOPROTEIN
	7kl9-C	2.2	SPIKE GLYCOPROTEIN
	7n62-A	2.2	SPIKE GLYCOPROTEIN
	7lss-B	2.2	SPIKE GLYCOPROTEIN
	6x2c-C	2.2	SPIKE GLYCOPROTEIN
	7l2e-C	2.2	SPIKE GLYCOPROTEIN
	4ihb-F	2.2	DYSFERLIN
	2isd-B	2.2	PHOSPHOINOSITIDE-SPECIFIC PHOSPHOLIPASE C,
	6xcn-C	2.2	SPIKE GLYCOPROTEIN
	6ack-B	2.2	SPIKE GLYCOPROTEIN
	7e3l-B	2.2	SPIKE GLYCOPROTEIN
	7ddn-B	2.2	SPIKE GLYCOPROTEIN
	7k8u-C	2.2	SPIKE GLYCOPROTEIN
	7dwy-C	2.2	SPIKE GLYCOPROTEIN
	7m6g-B	2.2	SPIKE GLYCOPROTEIN
	1djh-A	2.2	PHOSPHOINOSITIDE-SPECIFIC PHOSPHOLIPASE C,
	7nd9-A	2.2	SPIKE GLYCOPROTEIN
	7ke8-B	2.2	SPIKE GLYCOPROTEIN
	7r8m-A	2.2	SPIKE GLYCOPROTEIN
	6zgg-B	2.2	SPIKE GLYCOPROTEIN
	7l7k-B	2.2	SPIKE GLYCOPROTEIN
	7a97-A	2.2	SPIKE GLYCOPROTEIN
	7krr-C	2.2	SPIKE GLYCOPROTEIN
	5x5b-B	2.2	SPIKE GLYCOPROTEIN
	7lwt-C	2.2	SPIKE GLYCOPROTEIN
	6nyc-A	2.2	MUNC13-1
	6xf5-C	2.2	SPIKE GLYCOPROTEIN
	4v29-B	2.2	AT3G17980
	7ntc-A	2.2	SPIKE GLYCOPROTEIN
	7ly3-B	2.2	SPIKE PROTEIN S1
	7kqe-C	2.2	FAB 3D11 HEAVY CHAIN
	6zoz-A	2.2	SPIKE GLYCOPROTEIN
	7lws-C	2.2	SPIKE GLYCOPROTEIN
	7n9c-C	2.2	SPIKE GLYCOPROTEIN
	7keb-A	2.2	SPIKE GLYCOPROTEIN
	7lab-C	2.2	DH1052 LIGHT CHAIN
	7d0b-B	2.2	SPIKE GLYCOPROTEIN
	7l2e-A	2.2	SPIKE GLYCOPROTEIN
	6crv-C	2.2	SPIKE GLYCOPROTEIN,FIBRITIN
	6zp7-B	2.2	SPIKE GLYCOPROTEIN
	7r8o-B	2.2	SPIKE GLYCOPROTEIN
	7lab-A	2.2	DH1052 LIGHT CHAIN
	7ke7-A	2.2	SPIKE GLYCOPROTEIN
	7m6h-B	2.2	SPIKE GLYCOPROTEIN
	4v29-A	2.2	AT3G17980
	7eh5-B	2.2	SPIKE GLYCOPROTEIN
	7jv6-E	2.2	SARS-COV-2 SPIKE GLYCOPROTEIN
	7jzl-A	2.2	SPIKE GLYCOPROTEIN
	7a4n-C	2.2	SPIKE GLYCOPROTEIN,FIBRITIN
	7n9b-C	2.2	SPIKE GLYCOPROTEIN
	6zhd-B	2.2	SPIKE GLYCOPROTEIN,FIBRITIN
	7dx8-B	2.2	SPIKE GLYCOPROTEIN
	7chh-A	2.2	SPIKE GLYCOPROTEIN
	7my2-C	2.2	SPIKE GLYCOPROTEIN
	7a29-B	2.2	SPIKE GLYCOPROTEIN
	7dzy-C	2.2	SPIKE GLYCOPROTEIN
	1djz-B	2.2	PHOSPHOINOSITIDE-SPECIFIC PHOSPHOLIPASE C,
	7r8m-B	2.2	SPIKE GLYCOPROTEIN
	6xcm-B	2.2	SPIKE GLYCOPROTEIN
	7k43-E	2.2	SARS-COV-2 SPIKE GLYCOPROTEIN
	3pyc-A	2.2	E3 UBIQUITIN-PROTEIN LIGASE SMURF1
	7kmz-A	2.2	SARS-COV-2 SPIKE GLYCOPROTEIN
	1yqf-A	2.1	HYPOTHETICAL PROTEIN LMAJ011689
	2vgr-C	2.1	CYANOBACTERIAL PHYCOERYTHROBILIN
	2lyx-A	2.1	UNCHARACTERIZED PROTEIN YQZG
	1e5l-A	2.1	SACCHAROPINE REDUCTASE
	5gyd-C	2.1	MITOCHONDRIAL DISTRIBUTION AND MORPHOLOGY PROTEIN
	6lk8-E	2.1	MGC83295 PROTEIN
	4hbr-A	2.1	PUTATIVE PERIPLASMIC PROTEIN
	6xlf-C	2.1	ATP-DEPENDENT MOLECULAR CHAPERONE HSC82
	5nop-B	2.1	ATTACHMENT GLYCOPROTEIN
	4csb-A	2.1	VIRULENCE ASSOCIATED PROTEIN VAPD
	2h1t-A	2.1	HYPOTHETICAL PROTEIN
	3alx-B	2.1	HEMAGGLUTININ,LINKER,CDW150
	6ekt-A	2.1	P-47 PROTEIN
	5u6y-A	2.1	CALCIUM/CALMODULIN-DEPENDENT PROTEIN KINASE TYPE
	7btx-L	2.1	MITOCHONDRIAL OUTER MEMBRANE BETA-BARREL PROTEIN
	6le0-A	2.1	ABMU
	3msw-A	2.1	UNCHARACTERIZED PROTEIN
	5kpe-A	2.1	DE NOVO BETA SHEET DESIGN PROTEIN OR664
	5dl7-A	2.1	PORIN
	6ww7-A	2.1	ER MEMBRANE PROTEIN COMPLEX SUBUNIT 1
	6gq3-A	2.1	ASPARAGINE SYNTHETASE [GLUTAMINE-HYDROLYZING]
	2yfr-A	2.1	LEVANSUCRASE
	5owg-A	2.1	PCYX_EBK42635
	7a4a-A	2.1	INTEGRASE CATALYTIC DOMAIN-CONTAINING PROTEIN
	2qm4-A	2.1	NON-HOMOLOGOUS END-JOINING FACTOR 1
	5n0c-A	2.1	TETANUS TOXIN
	5dyv-A	2.1	YD REPEAT-CONTAINING PROTEIN
	2yjl-B	2.1	EXOENZYME S SYNTHESIS PROTEIN B
	3esi-A	2.1	UNCHARACTERIZED PROTEIN
	5lki-A	2.1	TCDA1
	6gie-A	2.1	33-36 KDA OUTER MEMBRANE PROTEIN
	6gez-B	2.1	GREEN FLUORESCENT PROTEIN,OPTIMIZED RATIOMETRIC C
	2erv-A	2.1	HYPOTHETICAL PROTEIN PAER03002360
	2h36-X	2.1	HYPOTHETICAL PROTEIN SIFV0014
	6ohh-B	2.1	EF1P2_MFAP2B
	5bu3-A	2.1	PYRI4
	4q7g-A	2.1	LEUCOTOXIN LUKDV
	6k4e-B	2.1	HAMP DOMAIN-CONTAINING PROTEIN
	4irt-A	2.1	UNCHARACTERIZED PROTEIN
	3b8l-A	2.1	UNCHARACTERIZED PROTEIN
	2wjq-A	2.1	PROBABLE N-ACETYLNEURAMINIC ACID OUTER MEMBRANE C
	5bun-C	2.1	OUTER MEMBRANE PROTEIN
	6kaw-A	2.1	CGHA
	3g0k-A	2.1	PUTATIVE MEMBRANE PROTEIN
	7dzw-C	2.1	SPIKE GLYCOPROTEIN
	7e8c-A	2.1	SPIKE GLYCOPROTEIN
	6zb5-C	2.1	SPIKE GLYCOPROTEIN
	7mm0-B	2.1	B1-182.1 FAB HEAVY CHAIN
	7czv-A	2.1	SPIKE GLYCOPROTEIN
	4iqh-A	2.1	DYSFERLIN
	7bno-A	2.1	SURFACE GLYCOPROTEIN
	7cws-O	2.1	HEAVY CHAIN OF FC05 FAB
	6x6p-A	2.1	SARS-COV-2 SPIKE GLYCOPROTEIN
	6zp7-A	2.1	SPIKE GLYCOPROTEIN
	7lss-A	2.1	SPIKE GLYCOPROTEIN
	7nd5-C	2.1	SPIKE GLYCOPROTEIN
	7dd8-D	2.1	THE HEAVY CHAIN OF 3C1 FAB
	7ke9-C	2.1	SPIKE GLYCOPROTEIN
	7eb5-C	2.1	SPIKE GLYCOPROTEIN
	7eb4-A	2.1	SPIKE GLYCOPROTEIN
	7akd-B	2.1	SPIKE GLYCOPROTEIN
	7dwy-B	2.1	SPIKE GLYCOPROTEIN
	7lyq-C	2.1	SPIKE GLYCOPROTEIN
	7m6h-C	2.1	SPIKE GLYCOPROTEIN
	2isd-A	2.1	PHOSPHOINOSITIDE-SPECIFIC PHOSPHOLIPASE C,
	6crz-B	2.1	SPIKE GLYCOPROTEIN,FIBRITIN
	7a98-B	2.1	SPIKE GLYCOPROTEIN
	7bbh-B	2.1	SURFACE GLYCOPROTEIN
	7bbh-C	2.1	SURFACE GLYCOPROTEIN
	6zoy-C	2.1	SPIKE GLYCOPROTEIN
	7cn4-C	2.1	SPIKE GLYCOPROTEIN
	3l4c-B	2.1	DEDICATOR OF CYTOKINESIS PROTEIN 1
	7ks9-C	2.1	910-30 FAB LIGHT CHAIN
	7ad1-A	2.1	SPIKE GLYCOPROTEIN,ENVELOPE GLYCOPROTEIN,SPIKE
	6x2c-B	2.1	SPIKE GLYCOPROTEIN
	7eb3-B	2.1	SPIKE GLYCOPROTEIN
	6zp5-A	2.1	SPIKE GLYCOPROTEIN
	7df4-C	2.1	ANGIOTENSIN-CONVERTING ENZYME 2
	7cwm-C	2.1	SPIKE GLYCOPROTEIN
	7ej5-A	2.1	SPIKE GLYCOPROTEIN
	7lwn-C	2.1	SPIKE GLYCOPROTEIN
	3kwt-A	2.1	MUNC13-1
	7cwu-C	2.1	HEAVY CHAIN OF FC05 FAB
	7n1v-C	2.1	SPIKE GLYCOPROTEIN
	7a25-A	2.1	SPIKE GLYCOPROTEIN
	7jvc-B	2.1	SARS-COV-2 SPIKE GLYCOPROTEIN
	7kj5-C	2.1	SPIKE GLYCOPROTEIN
	7m8k-C	2.1	SPIKE GLYCOPROTEIN
	7edj-C	2.1	SPIKE GLYCOPROTEIN
	7nd6-C	2.1	SPIKE GLYCOPROTEIN
	7k43-A	2.1	SARS-COV-2 SPIKE GLYCOPROTEIN
	6nb7-B	2.1	SPIKE GLYCOPROTEIN
	7mjh-C	2.1	SPIKE GLYCOPROTEIN
	7ndb-C	2.1	SPIKE GLYCOPROTEIN
	7p7b-C	2.1	SPIKE GLYCOPROTEIN
	1djx-B	2.1	PHOSPHOINOSITIDE-SPECIFIC PHOSPHOLIPASE C,
	7m6f-A	2.1	SPIKE GLYCOPROTEIN
	7e7b-A	2.1	SPIKE GLYCOPROTEIN,COLLAGEN ALPHA-1(I) CHAIN
	6cs0-B	2.1	SPIKE GLYCOPROTEIN,FIBRITIN
	7kkk-C	2.1	SARS-COV-2 SPIKE GLYCOPROTEIN
	7krr-A	2.1	SPIKE GLYCOPROTEIN
	7lyp-C	2.1	SPIKE GLYCOPROTEIN
	1djg-B	2.1	PHOSPHOINOSITIDE-SPECIFIC PHOSPHOLIPASE C,
	5izr-A	2.1	CYTOSOLIC PHOSPHOLIPASE A2 DELTA
	5iz5-B	2.1	CYTOSOLIC PHOSPHOLIPASE A2 DELTA
	7kmz-B	2.1	SARS-COV-2 SPIKE GLYCOPROTEIN
	3f7s-A	2	UNCHARACTERIZED NTF2-LIKE PROTEIN
	2jgs-B	2	CIRCULAR PERMUTANT OF AVIDIN
	3tzg-A	2	HYPOTHETICAL PROTEIN BVU_2266
	4gb5-A	2	UNCHARACTERIZED PROTEIN
	1kd6-A	2	EQUINATOXIN II
	5fmv-A	2	RECEPTOR-TYPE TYROSINE-PROTEIN PHOSPHATASE C
	1wzn-A	2	SAM-DEPENDENT METHYLTRANSFERASE
	7elb-A	2	RNA-DIRECTED RNA POLYMERASE L
	6pbc-A	2	1-PHOSPHATIDYLINOSITOL 4,5-BISPHOSPHATE PHOSPHODI
	5ijn-E	2	NUCLEAR PORE COMPLEX PROTEIN NUP155
	6urg-A	2	CLEAVAGE AND POLYADENYLATION SPECIFICITY FACTOR S
	6kz8-A	2	PHOSPHOLIPASE D ALPHA 1
	4mp6-A	2	PUTATIVE ORNITHINE CYCLODEAMINASE
	6tm2-A	2	MUCIN-2
	7a0h-A	2	F-ACTIN-CAPPING PROTEIN SUBUNIT ALPHA
	7dvi-A	2	AOC_LIKE DOMAIN-CONTAINING PROTEIN
	5d16-A	2	TRANSPOSON TN7 TRANSPOSITION PROTEIN TNSE
	6i1m-A	2	CYSTATIN
	6w3f-A	2	RD1NTF2_05_I64F_A80G_T94P_D101K_L106W
	6nd4-H	2	ETS RRNA
	7chu-A	2	PUTATIVE PECTIN LYASE
	5xta-A	2	VIRK PROTEIN
	6wlw-U	2	V-TYPE PROTON ATPASE 21 KDA PROTEOLIPID SUBUNIT
	1lsh-B	2	LIPOVITELLIN (LV-1N, LV-1C)
	6zgh-B	2	RECEPTOR-TYPE TYROSINE-PROTEIN PHOSPHATASE S,SPIK
	6crv-A	2	SPIKE GLYCOPROTEIN,FIBRITIN
	7dk4-A	2	THE HEAVY CHAIN OF 2H2 FAB
	7dx7-C	2	SPIKE GLYCOPROTEIN
	6zp0-C	2	SPIKE GLYCOPROTEIN
	7n1w-B	2	SPIKE GLYCOPROTEIN
	7n9t-C	2	SPIKE GLYCOPROTEIN
	7ke9-A	2	SPIKE GLYCOPROTEIN
	7dzx-B	2	SPIKE GLYCOPROTEIN
	7p78-E	2	SPIKE GLYCOPROTEIN
	7m6i-B	2	SPIKE GLYCOPROTEIN
	7cwn-C	2	SPIKE GLYCOPROTEIN
	7n1y-C	2	SPIKE GLYCOPROTEIN
	6zp0-A	2	SPIKE GLYCOPROTEIN
	7mtc-B	2	SPIKE GLYCOPROTEIN
	7jw0-B	2	SARS-COV-2 SPIKE GLYCOPROTEIN
	7dcc-I	2	THE HEAVY CHAIN OF 3C1 FAB
	7e7b-C	2	SPIKE GLYCOPROTEIN,COLLAGEN ALPHA-1(I) CHAIN
	6wpt-C	2	SARS-COV-2 SPIKE GLYCOPROTEIN
	7lwj-C	2	SPIKE GLYCOPROTEIN
	7l2c-A	2	SPIKE GLYCOPROTEIN
	7cab-C	2	SARS-COV-2 SPIKE GLYCOPROTEIN
	7lqv-B	2	SPIKE GLYCOPROTEIN
	7dk6-C	2	SARS-COV-2 S PROTEIN
	7l2f-C	2	SPIKE GLYCOPROTEIN
	7l3n-A	2	SPIKE GLYCOPROTEIN
	7eh5-C	2	SPIKE GLYCOPROTEIN
	2jqz-A	2	E3 UBIQUITIN-PROTEIN LIGASE SMURF2

## Sheet: DsEcp20-2
Hit number	PBD acession IDa	Z-scoreb	PDB description
1	4aud-B	9	MAJOR ALLERGEN ALT A 1 SUBUNIT
2	4aud-A	8.8	MAJOR ALLERGEN ALT A 1 SUBUNIT
3	3v0r-A	8.6	MAJOR ALLERGEN ALT A 1
4	7cwp-C	8.5	ROOT INDUCED SIGNALLING PROTEIN
5	7cwp-B	8.4	ROOT INDUCED SIGNALLING PROTEIN
6	7cwp-D	8.3	ROOT INDUCED SIGNALLING PROTEIN
7	7cwp-A	8.3	ROOT INDUCED SIGNALLING PROTEIN
8	7cwj-C	8.1	ROOT INDUCED EFFECTOR PROTEIN TSP1
9	7cwj-A	8.1	ROOT INDUCED EFFECTOR PROTEIN TSP1
10	7cwj-D	8	ROOT INDUCED EFFECTOR PROTEIN TSP1
11	7cwj-B	7	ROOT INDUCED EFFECTOR PROTEIN TSP1
12	5xmz-A	6.2	EFFECTOR PROTEIN PEVD1
13	3fdw-B	5.9	SYNAPTOTAGMIN-LIKE PROTEIN 4
14	3fdw-A	5.9	SYNAPTOTAGMIN-LIKE PROTEIN 4
15	1byn-A	5.6	PROTEIN (SYNAPTOTAGMIN I)
16	2k3h-A	5.5	RABPHILIN-3A
17	5t0r-A	5.5	SYNAPTOTAGMIN-1
18	5kj7-E	5.5	VESICLE-ASSOCIATED MEMBRANE PROTEIN 3
19	5kj8-E	5.5	VESICLE-ASSOCIATED MEMBRANE PROTEIN 3
20	4lcv-A	5.5	DOUBLE C2-LIKE DOMAIN-CONTAINING PROTEIN BETA
21	5h4y-A	5.5	SYNAPTOTAGMIN-5
22	4lcv-C	5.5	DOUBLE C2-LIKE DOMAIN-CONTAINING PROTEIN BETA
23	4lcv-D	5.5	DOUBLE C2-LIKE DOMAIN-CONTAINING PROTEIN BETA
24	5kj7-K	5.4	VESICLE-ASSOCIATED MEMBRANE PROTEIN 3
25	2k4a-A	5.4	SYNAPTOTAGMIN-1
26	5ccg-K	5.4	VESICLE-ASSOCIATED MEMBRANE PROTEIN 2
27	6fb4-B	5.4	PROTEIN KIBRA
28	2k8m-D	5.4	PUTATIVE UNCHARACTERIZED PROTEIN
29	3f05-A	5.4	SYNAPTOTAGMIN-1
30	2r83-A	5.4	SYNAPTOTAGMIN-1
31	2r83-B	5.4	SYNAPTOTAGMIN-1
32	5ccg-E	5.4	VESICLE-ASSOCIATED MEMBRANE PROTEIN 2
33	1w15-A	5.4	SYNAPTOTAGMIN IV
34	6btz-C	5.4	PHOSPHATIDYLINOSITOL 4-PHOSPHATE 3-KINASE C2 DOMA
35	6fjc-A	5.3	PROTEIN KIBRA
36	2ki6-A	5.3	SYNAPTOTAGMIN-1
37	2z0u-A	5.3	WW DOMAIN-CONTAINING PROTEIN 1
38	2z0u-B	5.3	WW DOMAIN-CONTAINING PROTEIN 1
39	2k8m-A	5.3	PUTATIVE UNCHARACTERIZED PROTEIN
40	6fjc-B	5.3	PROTEIN KIBRA
41	2chd-A	5.3	RABPHILIN-3A
42	5kj7-F	5.3	VESICLE-ASSOCIATED MEMBRANE PROTEIN 3
43	5ccg-F	5.3	VESICLE-ASSOCIATED MEMBRANE PROTEIN 2
44	6fb4-A	5.3	PROTEIN KIBRA
45	1rsy-A	5.3	SYNAPTOTAGMIN I
46	5vfe-B	5.3	SYNAPTOTAGMIN-1
47	6mti-2	5.3	SYNAPTOTAGMIN-1
48	6mti-1	5.3	SYNAPTOTAGMIN-1
49	4np9-A	5.3	RABPHILIN-3A
50	6anj-A	5.3	SYNAPTOTAGMIN-7
51	6btz-B	5.3	PHOSPHATIDYLINOSITOL 4-PHOSPHATE 3-KINASE C2 DOMA
52	6cxw-A	5.3	SYNAPTOTAGMIN 1 C2A BETA4 CHIMERA
53	6ank-B	5.3	SYNAPTOTAGMIN-7
54	3hn8-A	5.3	SYNAPTOTAGMIN-3
55	6bty-A	5.3	PHOSPHATIDYLINOSITOL 4-PHOSPHATE 3-KINASE C2 DOMA
56	6bty-B	5.3	PHOSPHATIDYLINOSITOL 4-PHOSPHATE 3-KINASE C2 DOMA
57	6fd0-A	5.2	PROTEIN KIBRA
58	5vfe-A	5.2	SYNAPTOTAGMIN-1
59	4lt7-A	5.2	RABPHILIN-3A
60	2ki6-F	5.2	SYNAPTOTAGMIN-1
61	6mti-5	5.2	SYNAPTOTAGMIN-1
62	5cci-E	5.2	VESICLE-ASSOCIATED MEMBRANE PROTEIN 2
63	3f04-A	5.2	SYNAPTOTAGMIN-1
64	6mti-3	5.2	SYNAPTOTAGMIN-1
65	6mti-4	5.2	SYNAPTOTAGMIN-1
66	6fjd-A	5.2	PROTEIN KIBRA
67	6mti-6	5.2	SYNAPTOTAGMIN-1
68	5kj8-F	5.2	VESICLE-ASSOCIATED MEMBRANE PROTEIN 3
69	4wee-A	5.2	SYNAPTOTAGMIN-1
70	5kj8-K	5.2	VESICLE-ASSOCIATED MEMBRANE PROTEIN 3
71	1w16-A	5.2	SYNAPTOTAGMIN IV
72	3hn8-B	5.2	SYNAPTOTAGMIN-3
73	6ank-A	5.2	SYNAPTOTAGMIN-7
74	6btz-D	5.2	PHOSPHATIDYLINOSITOL 4-PHOSPHATE 3-KINASE C2 DOMA
75	5h4z-B	5.2	SYNAPTOTAGMIN-5
76	6btz-A	5.2	PHOSPHATIDYLINOSITOL 4-PHOSPHATE 3-KINASE C2 DOMA
77	5h4z-A	5.2	SYNAPTOTAGMIN-5
78	1a25-B	5.2	PROTEIN KINASE C (BETA)
79	5wln-B	5.2	TYPE II SECRETION SYSTEM PROTEIN D
80	5wln-A	5.2	TYPE II SECRETION SYSTEM PROTEIN D
81	5wln-O	5.2	TYPE II SECRETION SYSTEM PROTEIN D
82	5wln-K	5.2	TYPE II SECRETION SYSTEM PROTEIN D
83	5wln-E	5.2	TYPE II SECRETION SYSTEM PROTEIN D
84	5wln-D	5.2	TYPE II SECRETION SYSTEM PROTEIN D
85	5wln-G	5.2	TYPE II SECRETION SYSTEM PROTEIN D
86	5wln-H	5.2	TYPE II SECRETION SYSTEM PROTEIN D
87	6bu0-A	5.2	PHOSPHATIDYLINOSITOL 4-PHOSPHATE 3-KINASE C2 DOMA
88	5wln-L	5.2	TYPE II SECRETION SYSTEM PROTEIN D
89	5wln-M	5.2	TYPE II SECRETION SYSTEM PROTEIN D
90	5wln-C	5.2	TYPE II SECRETION SYSTEM PROTEIN D
91	5wln-J	5.2	TYPE II SECRETION SYSTEM PROTEIN D
92	5wln-N	5.2	TYPE II SECRETION SYSTEM PROTEIN D
93	1a25-A	5.2	PROTEIN KINASE C (BETA)
94	4lcv-B	5.2	DOUBLE C2-LIKE DOMAIN-CONTAINING PROTEIN BETA
95	5wln-I	5.2	TYPE II SECRETION SYSTEM PROTEIN D
96	5cch-E	5.1	VESICLE-ASSOCIATED MEMBRANE PROTEIN 2
97	4ns0-A	5.1	RABPHILIN-3A
98	6fd0-B	5.1	PROTEIN KIBRA
99	2k45-A	5.1	SYNAPTOTAGMIN-1
100	5cci-F	5.1	VESICLE-ASSOCIATED MEMBRANE PROTEIN 2
101	6fjd-B	5.1	PROTEIN KIBRA
102	2d8k-A	5.1	SYNAPTOTAGMIN VII
103	6bu0-C	5.1	PHOSPHATIDYLINOSITOL 4-PHOSPHATE 3-KINASE C2 DOMA
104	6bu0-B	5.1	PHOSPHATIDYLINOSITOL 4-PHOSPHATE 3-KINASE C2 DOMA
105	6pee-P	5.1	PROTEIN INVG
106	3n5a-A	5.1	SYNAPTOTAGMIN-7
107	3hn8-C	5.1	SYNAPTOTAGMIN-3
108	4dnl-A	5.1	PROTEIN KINASE C ALPHA TYPE
109	6pee-A	5.1	PROTEIN INVG
110	3rdj-A	5.1	PROTEIN KINASE C ALPHA TYPE
111	2b3r-A	5.1	PHOSPHATIDYLINOSITOL-4-PHOSPHATE 3-KINASE C2 DOMA
112	5cch-F	5	VESICLE-ASSOCIATED MEMBRANE PROTEIN 2
113	3f00-A	5	SYNAPTOTAGMIN-1
114	3f01-A	5	SYNAPTOTAGMIN-1
115	6u41-A	5	SYNAPTOTAGMIN-1
116	5ccj-A	5	SYNAPTOTAGMIN-1
117	6u4w-A	5	SYNAPTOTAGMIN-1
118	4mjj-A	5	DOUBLE C2-LIKE DOMAIN-CONTAINING PROTEIN ALPHA
119	6u4u-A	5	SYNAPTOTAGMIN-1
120	5ccj-D	5	SYNAPTOTAGMIN-1
121	2uzp-B	5	PROTEIN KINASE C GAMMA TYPE
122	5ccj-C	5	SYNAPTOTAGMIN-1
123	3twy-A	5	PROTEIN KINASE C ALPHA TYPE
124	1uov-A	5	SYNAPTOTAGMIN I
125	4ts6-A	5	RAB3 INTERACTING MOLECULE VARIANT 2
126	6qvi-C	5	COMZ
127	5ccj-B	5	SYNAPTOTAGMIN-1
128	6tz3-A	5	SYNAPTOTAGMIN-1
129	6uwa-A	5	PROTEIN KINASE C
130	4l1l-A	5	PROTEIN KINASE C ALPHA TYPE
131	1dsy-A	5	PROTEIN KINASE C, ALPHA TYPE
132	5vff-A	5	SYNAPTOTAGMIN-1
133	2b3r-B	5	PHOSPHATIDYLINOSITOL-4-PHOSPHATE 3-KINASE C2 DOMA
134	3gpe-A	5	PROTEIN KINASE C ALPHA TYPE
135	3pfq-A	4.9	PROTEIN KINASE C BETA TYPE
136	1tjx-A	4.9	SIMILAR TO SYNAPTOTAGMINI/P65
137	2yoa-A	4.9	SYNAPTOTAGMIN-1
138	2uzp-C	4.9	PROTEIN KINASE C GAMMA TYPE
139	2yoa-B	4.9	SYNAPTOTAGMIN-1
140	1uow-A	4.9	SYNAPTOTAGMIN I
141	5wq9-N	4.9	TYPE II SECRETION SYSTEM PROTEIN D
142	4v11-A	4.9	SYNAPTOTAGMIN-1
143	6pee-H	4.9	PROTEIN INVG
144	1tjm-A	4.9	SYNAPTOTAGMIN I
145	5vfg-A	4.9	SYNAPTOTAGMIN-1
146	6lcy-A	4.9	SYNAPTOTAGMIN-7
147	2dmg-A	4.9	KIAA1228 PROTEIN
148	2uzp-A	4.9	PROTEIN KINASE C GAMMA TYPE
149	5wq9-A	4.8	TYPE II SECRETION SYSTEM PROTEIN D
150	5wq9-B	4.8	TYPE II SECRETION SYSTEM PROTEIN D
151	5wq9-J	4.8	TYPE II SECRETION SYSTEM PROTEIN D
152	5wq9-E	4.8	TYPE II SECRETION SYSTEM PROTEIN D
153	5lo8-A	4.8	RABPHILIN-3A
154	5t0s-A	4.8	SYNAPTOTAGMIN-1
155	1k5w-A	4.8	SYNAPTOTAGMIN I
156	1ugk-A	4.8	SYNAPTOTAGMIN IV
157	5w5c-F	4.8	VESICLE-ASSOCIATED MEMBRANE PROTEIN 2
158	1dqv-A	4.8	SYNAPTOTAGMIN III
159	5lo8-B	4.7	RABPHILIN-3A
160	1wfm-A	4.7	SYNAPTOTAGMIN XIII
161	5wq9-G	4.7	TYPE II SECRETION SYSTEM PROTEIN D
162	6pee-B	4.7	PROTEIN INVG
163	2nce-A	4.7	PROTEIN KINASE C ALPHA TYPE
164	6i1x-J	4.7	TYPE II SECRETION SYSTEM PROTEIN D
165	6i1y-B	4.7	GENERAL SECRETION PATHWAY PROTEIN GSPD
166	3fbk-A	4.7	REGULATOR OF G-PROTEIN SIGNALING 3
167	5yx4-A	4.6	CHALCONE-FLAVONONE ISOMERASE FAMILY PROTEIN
168	4ldc-A	4.6	DOUBLE C2-LIKE DOMAIN-CONTAINING PROTEIN BETA
169	2q3x-A	4.6	REGULATING SYNAPTIC MEMBRANE EXOCYTOSIS PROTEIN 1
170	1rh8-A	4.6	PICCOLO PROTEIN
171	5wq9-M	4.6	TYPE II SECRETION SYSTEM PROTEIN D
172	5lob-B	4.6	RABPHILIN-3A
173	6pee-M	4.6	PROTEIN INVG
174	5lob-A	4.6	RABPHILIN-3A
175	3fbk-B	4.6	REGULATOR OF G-PROTEIN SIGNALING 3
176	2cm5-A	4.6	RABPHILIN-3A
177	5w5d-F	4.6	VESICLE-ASSOCIATED MEMBRANE PROTEIN 2
178	5wq9-I	4.6	TYPE II SECRETION SYSTEM PROTEIN D
179	6dv3-F	4.6	PROTEIN INVG
180	6dv6-A	4.6	PROTEIN INVG
181	6qvi-A	4.5	COMZ
182	3rpb-A	4.5	RABPHILIN 3-A
183	3t2p-D	4.5	BETA-GALACTOSIDASE
184	6dv3-B	4.5	PROTEIN INVG
185	6i1y-K	4.5	GENERAL SECRETION PATHWAY PROTEIN GSPD
186	6dv3-N	4.5	PROTEIN INVG
187	6i1x-L	4.5	TYPE II SECRETION SYSTEM PROTEIN D
188	6dv3-I	4.5	PROTEIN INVG
189	6i1y-E	4.5	GENERAL SECRETION PATHWAY PROTEIN GSPD
190	6i1x-E	4.5	TYPE II SECRETION SYSTEM PROTEIN D
191	6dv3-E	4.5	PROTEIN INVG
192	4ggr-A	4.5	BRADAVIDIN 2
193	2cm6-A	4.4	RABPHILIN-3A
194	6vxx-A	4.4	SARS-COV-2 SPIKE GLYCOPROTEIN
195	5low-C	4.4	RABPHILIN-3A
196	5low-J	4.4	RABPHILIN-3A
197	5lob-C	4.4	RABPHILIN-3A
198	6pee-N	4.4	PROTEIN INVG
199	7jvc-E	4.4	SARS-COV-2 SPIKE GLYCOPROTEIN
200	5tcq-E	4.4	PROTEIN INVG
201	5tcq-I	4.4	PROTEIN INVG
202	6dv6-J	4.4	PROTEIN INVG
203	5tcq-L	4.4	PROTEIN INVG
204	2cm6-B	4.4	RABPHILIN-3A
205	6i1x-N	4.4	TYPE II SECRETION SYSTEM PROTEIN D
206	6i1x-C	4.4	TYPE II SECRETION SYSTEM PROTEIN D
207	6i1y-D	4.4	GENERAL SECRETION PATHWAY PROTEIN GSPD
208	6dv3-G	4.4	PROTEIN INVG
209	6i1y-O	4.4	GENERAL SECRETION PATHWAY PROTEIN GSPD
210	3t0b-C	4.4	BETA-GALACTOSIDASE
211	6dv6-H	4.4	PROTEIN INVG
212	6i1y-C	4.4	GENERAL SECRETION PATHWAY PROTEIN GSPD
213	6dv6-L	4.4	PROTEIN INVG
214	5low-H	4.4	RABPHILIN-3A
215	6i1y-H	4.4	GENERAL SECRETION PATHWAY PROTEIN GSPD
216	5wq8-K	4.4	TYPE II SECRETION SYSTEM PROTEIN D
217	6i1x-D	4.4	TYPE II SECRETION SYSTEM PROTEIN D
218	7cn8-A	4.3	GLYCOPROTEIN
219	7l09-B	4.3	SPIKE GLYCOPROTEIN
220	6dv6-O	4.3	PROTEIN INVG
221	6dv6-D	4.3	PROTEIN INVG
222	2bwq-A	4.3	REGULATING SYNAPTIC MEMBRANE EXOCYTOSIS PROTEIN 2
223	7kdk-B	4.3	SPIKE GLYCOPROTEIN
224	7lwq-C	4.3	SPIKE GLYCOPROTEIN
225	1v27-A	4.3	REGULATING SYNAPTIC MEMBRANE EXOCYTOSIS PROTEIN
226	6cjn-B	4.3	CHALCONE--FLAVONONE ISOMERASE 1
227	5low-A	4.3	RABPHILIN-3A
228	7rkv-B	4.3	SPIKE GLYCOPROTEIN
229	7kqb-B	4.3	SPIKE GLYCOPROTEIN
230	5tz5-B	4.3	CURK
231	6i1x-M	4.3	TYPE II SECRETION SYSTEM PROTEIN D
232	5tcq-K	4.3	PROTEIN INVG
233	6cjo-B	4.3	CHALCONE--FLAVONONE ISOMERASE 1
234	5tcq-N	4.3	PROTEIN INVG
235	6i1y-L	4.3	GENERAL SECRETION PATHWAY PROTEIN GSPD
236	3vda-B	4.3	BETA-GALACTOSIDASE
237	6i1x-A	4.3	TYPE II SECRETION SYSTEM PROTEIN D
238	5tcq-O	4.3	PROTEIN INVG
239	5tcq-A	4.3	PROTEIN INVG
240	2q3x-B	4.2	REGULATING SYNAPTIC MEMBRANE EXOCYTOSIS PROTEIN 1
241	7kdh-A	4.2	SPIKE GLYCOPROTEIN
242	7lwl-C	4.2	SPIKE GLYCOPROTEIN
243	7nd4-A	4.2	SPIKE GLYCOPROTEIN
244	7lyn-A	4.2	SPIKE GLYCOPROTEIN
245	7jzl-C	4.2	SPIKE GLYCOPROTEIN
246	6nb7-A	4.2	SPIKE GLYCOPROTEIN
247	6z43-B	4.2	SPIKE GLYCOPROTEIN
248	7lwn-A	4.2	SPIKE GLYCOPROTEIN
249	6pee-G	4.2	PROTEIN INVG
250	5low-B	4.2	RABPHILIN-3A
251	7kdg-A	4.2	SPIKE GLYCOPROTEIN
252	7ke6-C	4.2	SPIKE GLYCOPROTEIN
253	7dwy-C	4.2	SPIKE GLYCOPROTEIN
254	5low-I	4.2	RABPHILIN-3A
255	6dv6-N	4.2	PROTEIN INVG
256	7dx1-A	4.2	SPIKE GLYCOPROTEIN
257	7k8s-B	4.2	SPIKE GLYCOPROTEIN
258	6i1x-F	4.2	TYPE II SECRETION SYSTEM PROTEIN D
259	5wq8-F	4.2	TYPE II SECRETION SYSTEM PROTEIN D
260	5tcq-M	4.2	PROTEIN INVG
261	6i1x-K	4.2	TYPE II SECRETION SYSTEM PROTEIN D
262	6pee-D	4.2	PROTEIN INVG
263	3iaq-B	4.2	BETA-GALACTOSIDASE
264	5tcq-J	4.2	PROTEIN INVG
265	6dv6-M	4.2	PROTEIN INVG
266	5tcq-D	4.2	PROTEIN INVG
267	5w4s-A	4.2	PROTEIN KINASE C ALPHA TYPE
268	7d00-C	4.2	SPIKE GLYCOPROTEIN
269	5tcq-C	4.2	PROTEIN INVG
270	7btx-L	4.1	MITOCHONDRIAL OUTER MEMBRANE BETA-BARREL PROTEIN
271	6x29-C	4.1	SPIKE GLYCOPROTEIN
272	7l3n-C	4.1	SPIKE GLYCOPROTEIN
273	7ksg-C	4.1	SPIKE GLYCOPROTEIN
274	6xm3-C	4.1	SPIKE GLYCOPROTEIN
275	6xey-C	4.1	SARS-COV-2 SPIKE GLYCOPROTEIN
276	7kkl-D	4.1	SARS-COV-2 SPIKE GLYCOPROTEIN
277	6zgf-C	4.1	SPIKE GLYCOPROTEIN
278	5wq9-H	4.1	TYPE II SECRETION SYSTEM PROTEIN D
279	7jvc-A	4.1	SARS-COV-2 SPIKE GLYCOPROTEIN
280	6ms8-A	4.1	CHALCONE-FLAVONONE ISOMERASE FAMILY PROTEIN
281	7lwm-B	4.1	SPIKE GLYCOPROTEIN
282	5wl5-A	4.1	ENGINEERED CHALCONE ISOMERASE ANCR5
283	7nd7-A	4.1	SPIKE GLYCOPROTEIN
284	7lyk-C	4.1	SPIKE GLYCOPROTEIN
285	6dv6-G	4.1	PROTEIN INVG
286	7czq-A	4.1	SPIKE GLYCOPROTEIN
287	6x2c-B	4.1	SPIKE GLYCOPROTEIN
288	2n1t-E	4.1	VESICLE-ASSOCIATED MEMBRANE PROTEIN 2
289	7lab-B	4.1	DH1052 LIGHT CHAIN
290	7lwl-B	4.1	SPIKE GLYCOPROTEIN
291	6dv6-I	4.1	PROTEIN INVG
292	7jzn-C	4.1	SPIKE GLYCOPROTEIN
293	7czr-C	4.1	SPIKE GLYCOPROTEIN
294	5yx3-A	4.1	CHALCONE-FLAVONONE ISOMERASE FAMILY PROTEIN
295	4ggz-D	4.1	BRADAVIDIN 2
296	6i1x-I	4.1	TYPE II SECRETION SYSTEM PROTEIN D
297	5tcq-B	4.1	PROTEIN INVG
298	5wq9-C	4.1	TYPE II SECRETION SYSTEM PROTEIN D
299	6i1x-H	4.1	TYPE II SECRETION SYSTEM PROTEIN D
300	1jyx-B	4.1	BETA-GALACTOSIDASE
301	6cjn-A	4.1	CHALCONE--FLAVONONE ISOMERASE 1
302	6vxx-C	4	SARS-COV-2 SPIKE GLYCOPROTEIN
303	7lww-C	4	SPIKE GLYCOPROTEIN
304	7cn4-A	4	SPIKE GLYCOPROTEIN
305	7lws-C	4	SPIKE GLYCOPROTEIN
306	7nd4-B	4	SPIKE GLYCOPROTEIN
307	6zhd-C	4	SPIKE GLYCOPROTEIN,FIBRITIN
308	7lwi-A	4	SPIKE GLYCOPROTEIN
309	6zp1-A	4	SPIKE GLYCOPROTEIN
310	7czy-C	4	SPIKE GLYCOPROTEIN
311	5o15-B	4	AMBC
312	7n9c-B	4	SPIKE GLYCOPROTEIN
313	7rkv-A	4	SPIKE GLYCOPROTEIN
314	5wq9-F	4	TYPE II SECRETION SYSTEM PROTEIN D
315	7lyn-C	4	SPIKE GLYCOPROTEIN
316	7m0j-A	4	SPIKE GLYCOPROTEIN
317	7kea-C	4	SPIKE GLYCOPROTEIN
318	7lwv-C	4	SPIKE GLYCOPROTEIN
319	1jz2-B	4	BETA-GALACTOSIDASE
320	7ct5-B	4	SPIKE GLYCOPROTEIN
321	7chh-B	4	SPIKE GLYCOPROTEIN
322	7czw-C	4	SPIKE GLYCOPROTEIN
323	7czu-C	4	SPIKE GLYCOPROTEIN
324	6xm4-A	4	SPIKE GLYCOPROTEIN
325	6xm5-A	4	SPIKE GLYCOPROTEIN
326	7lws-B	4	SPIKE GLYCOPROTEIN
327	6zdh-A	4	SPIKE GLYCOPROTEIN
328	7kdk-A	4	SPIKE GLYCOPROTEIN
329	7edg-A	4	SPIKE GLYCOPROTEIN
330	7lym-B	4	SPIKE GLYCOPROTEIN
331	7nd3-C	4	SPIKE GLYCOPROTEIN
332	2enp-A	4	B/K PROTEIN
333	7kdj-C	4	SPIKE GLYCOPROTEIN
334	7kmz-C	4	SARS-COV-2 SPIKE GLYCOPROTEIN
335	7dx7-B	4	SPIKE GLYCOPROTEIN
336	6pee-L	4	PROTEIN INVG
337	7d0c-C	4	SPIKE GLYCOPROTEIN
338	7czt-C	4	SPIKE GLYCOPROTEIN
339	6pee-F	4	PROTEIN INVG
340	6pee-J	4	PROTEIN INVG
341	7rkv-C	4	SPIKE GLYCOPROTEIN
342	7edj-A	4	SPIKE GLYCOPROTEIN
343	7cab-B	4	SARS-COV-2 SPIKE GLYCOPROTEIN
344	6x2c-A	4	SPIKE GLYCOPROTEIN
345	6x2a-C	4	SPIKE GLYCOPROTEIN
346	7d03-B	4	SPIKE GLYCOPROTEIN
347	7knh-C	4	SARS-COV-2 SPIKE GLYCOPROTEIN
348	7kdi-A	4	SPIKE GLYCOPROTEIN
349	7k4n-A	4	SPIKE GLYCOPROTEIN
350	6x2a-A	4	SPIKE GLYCOPROTEIN
351	6dv6-B	4	PROTEIN INVG
352	7nd9-B	4	SPIKE GLYCOPROTEIN
353	7lwo-B	4	SPIKE GLYCOPROTEIN
354	7lyl-B	4	SPIKE GLYCOPROTEIN
355	4jnj-D	4	STREPTAVIDIN/RHIZAVIDIN HYBRID
356	3ew2-F	4	RHIZAVIDIN
357	1f4h-D	4	BETA-GALACTOSIDASE
358	3dec-A	4	BETA-GALACTOSIDASE
359	6ms8-C	4	CHALCONE-FLAVONONE ISOMERASE FAMILY PROTEIN
360	6w6m-G	4	TYPE IV PILUS SECRETIN PILQ FAMILY PROTEIN
361	4jnj-C	4	STREPTAVIDIN/RHIZAVIDIN HYBRID
362	7jv6-B	3.9	SARS-COV-2 SPIKE GLYCOPROTEIN
363	6xcm-A	3.9	SPIKE GLYCOPROTEIN
364	7lwo-A	3.9	SPIKE GLYCOPROTEIN
365	6xf5-A	3.9	SPIKE GLYCOPROTEIN
366	7lym-A	3.9	SPIKE GLYCOPROTEIN
367	4bbo-A	3.9	BLR5658 PROTEIN
368	6cjo-A	3.9	CHALCONE--FLAVONONE ISOMERASE 1
369	7dwy-A	3.9	SPIKE GLYCOPROTEIN
370	7l3n-B	3.9	SPIKE GLYCOPROTEIN
371	7kl9-C	3.9	SPIKE GLYCOPROTEIN
372	7dx6-A	3.9	SPIKE GLYCOPROTEIN
373	7mjg-C	3.9	SPIKE GLYCOPROTEIN
374	6nb6-B	3.9	SPIKE GLYCOPROTEIN
375	3jzy-A	3.9	INTERSECTIN 2
376	3hn3-A	3.9	BETA-GLUCURONIDASE
377	7ly2-J	3.9	SPIKE GLYCOPROTEIN
378	7jw0-A	3.9	SARS-COV-2 SPIKE GLYCOPROTEIN
379	7my3-C	3.9	SPIKE GLYCOPROTEIN
380	7dwz-A	3.9	SPIKE GLYCOPROTEIN
381	7m6f-A	3.9	SPIKE GLYCOPROTEIN
382	7d0c-B	3.9	SPIKE GLYCOPROTEIN
383	6vsb-B	3.9	SARS-COV-2 SPIKE GLYCOPROTEIN
384	7dwz-B	3.9	SPIKE GLYCOPROTEIN
385	7jw0-E	3.9	SARS-COV-2 SPIKE GLYCOPROTEIN
386	7cab-A	3.9	SARS-COV-2 SPIKE GLYCOPROTEIN
387	7kdk-C	3.9	SPIKE GLYCOPROTEIN
388	7dx1-B	3.9	SPIKE GLYCOPROTEIN
389	7rw2-C	3.9	SPIKE GLYCOPROTEIN
390	6nb6-A	3.9	SPIKE GLYCOPROTEIN
391	7knb-C	3.9	SARS-COV-2 SPIKE GLYCOPROTEIN
392	6zp5-B	3.9	SPIKE GLYCOPROTEIN
393	7k8s-C	3.9	SPIKE GLYCOPROTEIN
394	7k4n-B	3.9	SPIKE GLYCOPROTEIN
395	7kni-C	3.9	SARS-COV-2 SPIKE GLYCOPROTEIN
396	7dx8-C	3.9	SPIKE GLYCOPROTEIN
397	7k4n-E	3.9	SPIKE GLYCOPROTEIN
398	7lwt-C	3.9	SPIKE GLYCOPROTEIN
399	7d03-A	3.9	SPIKE GLYCOPROTEIN
400	5jql-G	3.9	PROTEIN UPS1, MITOCHONDRIAL
401	7ndb-A	3.9	SPIKE GLYCOPROTEIN
402	7kdh-C	3.9	SPIKE GLYCOPROTEIN
403	7nd8-C	3.9	SPIKE GLYCOPROTEIN
404	7czq-C	3.9	SPIKE GLYCOPROTEIN
405	6x2c-C	3.9	SPIKE GLYCOPROTEIN
406	7p7a-C	3.9	SPIKE GLYCOPROTEIN
407	7lyo-C	3.9	SPIKE GLYCOPROTEIN
408	7ke7-B	3.9	SPIKE GLYCOPROTEIN
409	7lwv-B	3.9	SPIKE GLYCOPROTEIN
410	1bhg-A	3.9	BETA-GLUCURONIDASE
411	4ggz-C	3.9	BRADAVIDIN 2
412	7lyo-A	3.9	SPIKE GLYCOPROTEIN
413	3hn3-E	3.9	BETA-GLUCURONIDASE
414	6dv3-D	3.9	PROTEIN INVG
415	5nec-B	3.9	TONB-DEPENDENT SIDEROPHORE RECEPTOR
416	5tod-F	3.9	TRANSMEMBRANE PROTEIN 24
417	6i1x-O	3.9	TYPE II SECRETION SYSTEM PROTEIN D
418	5zdh-I	3.9	TYPE II SECRETION SYSTEM PROTEIN D
419	1n10-A	3.9	POLLEN ALLERGEN PHL P 1
420	4ggt-B	3.8	BRADAVIDIN 2
421	3v89-A	3.8	TRANSFERRIN-BINDING PROTEIN A
422	5mwv-A	3.8	OUTER MEMBRANE PROTEIN G
423	4bbo-C	3.8	BLR5658 PROTEIN
424	7edi-A	3.8	SPIKE GLYCOPROTEIN
425	2w4z-C	3.8	CAULOBACTER BACTERIOPHAGE 5
426	7nd9-C	3.8	SPIKE GLYCOPROTEIN
427	4iqh-C	3.8	DYSFERLIN
428	7lyl-A	3.8	SPIKE GLYCOPROTEIN
429	7cac-B	3.8	SPIKE GLYCOPROTEIN
430	7edg-C	3.8	SPIKE GLYCOPROTEIN
431	4jnj-A	3.8	STREPTAVIDIN/RHIZAVIDIN HYBRID
432	7czt-B	3.8	SPIKE GLYCOPROTEIN
433	7czu-B	3.8	SPIKE GLYCOPROTEIN
434	6nb7-B	3.8	SPIKE GLYCOPROTEIN
435	7lwu-B	3.8	SPIKE GLYCOPROTEIN
436	7ljr-C	3.8	SPIKE GLYCOPROTEIN
437	7byr-C	3.8	SARS-COV-2 SPIKE GLYCOPROTEIN
438	7d0b-A	3.8	SPIKE GLYCOPROTEIN
439	1nb3-L	3.8	CATHEPSIN H
440	7ly2-A	3.8	SPIKE GLYCOPROTEIN
441	7czy-B	3.8	SPIKE GLYCOPROTEIN
442	7nd4-C	3.8	SPIKE GLYCOPROTEIN
443	6zp7-A	3.8	SPIKE GLYCOPROTEIN
444	6zp5-A	3.8	SPIKE GLYCOPROTEIN
445	7d00-B	3.8	SPIKE GLYCOPROTEIN
446	7jvc-B	3.8	SARS-COV-2 SPIKE GLYCOPROTEIN
447	2lha-A	3.8	SYNAPTOTAGMIN-1
448	7my2-E	3.8	SPIKE GLYCOPROTEIN
449	3k25-B	3.8	SLR1438 PROTEIN
450	6w6m-K	3.8	TYPE IV PILUS SECRETIN PILQ FAMILY PROTEIN
451	7edf-C	3.8	SPIKE GLYCOPROTEIN
452	7p77-C	3.8	SPIKE GLYCOPROTEIN
453	6ms8-F	3.8	CHALCONE-FLAVONONE ISOMERASE FAMILY PROTEIN
454	7kdg-C	3.8	SPIKE GLYCOPROTEIN
455	6qvi-B	3.8	COMZ
456	6w6m-B	3.8	TYPE IV PILUS SECRETIN PILQ FAMILY PROTEIN
457	5a51-A	3.8	AT3G17980
458	7b18-A	3.8	SPIKE GLYCOPROTEIN
459	6xm0-B	3.8	SPIKE GLYCOPROTEIN
460	6dv3-M	3.8	PROTEIN INVG
461	7dx9-B	3.8	SPIKE GLYCOPROTEIN
462	7dx5-B	3.8	SPIKE GLYCOPROTEIN
463	7lab-C	3.8	DH1052 LIGHT CHAIN
464	7dx0-B	3.8	SPIKE GLYCOPROTEIN
465	7lyl-C	3.8	SPIKE GLYCOPROTEIN
466	7lyq-C	3.8	SPIKE GLYCOPROTEIN
467	6xey-A	3.8	SARS-COV-2 SPIKE GLYCOPROTEIN
468	7knb-A	3.8	SARS-COV-2 SPIKE GLYCOPROTEIN
469	2w4y-C	3.8	CAULOBACTER 5 VIRUS-LIKE PARTICLE
470	2w4z-B	3.8	CAULOBACTER BACTERIOPHAGE 5
471	4bbo-B	3.8	BLR5658 PROTEIN
472	6w6m-N	3.8	TYPE IV PILUS SECRETIN PILQ FAMILY PROTEIN
473	6bpm-C	3.8	CATECHOLATE SIDEROPHORE RECEPTOR FIU
474	7czw-B	3.8	SPIKE GLYCOPROTEIN
475	7lym-C	3.8	SPIKE GLYCOPROTEIN
476	6pee-K	3.8	PROTEIN INVG
477	7dx6-B	3.8	SPIKE GLYCOPROTEIN
478	2w4y-B	3.8	CAULOBACTER 5 VIRUS-LIKE PARTICLE
479	7cab-C	3.8	SARS-COV-2 SPIKE GLYCOPROTEIN
480	7czq-B	3.8	SPIKE GLYCOPROTEIN
481	7bno-B	3.8	SURFACE GLYCOPROTEIN
482	7k8y-E	3.8	SPIKE GLYCOPROTEIN
483	4ggz-A	3.8	BRADAVIDIN 2
484	3ew2-G	3.8	RHIZAVIDIN
485	3ew2-B	3.8	RHIZAVIDIN
486	6pee-I	3.8	PROTEIN INVG
487	6bpn-A	3.8	CATECHOLATE SIDEROPHORE RECEPTOR FIU
488	3kg9-B	3.8	CURK
489	6x29-B	3.8	SPIKE GLYCOPROTEIN
490	1n10-B	3.8	POLLEN ALLERGEN PHL P 1
491	6wps-A	3.8	SARS-COV-2 SPIKE GLYCOPROTEIN
492	6k97-A	3.8	FUSION DH
493	3os7-A	3.7	GALACTOSE MUTAROTASE-LIKE PROTEIN
494	7dpa-A	3.7	DEDICATOR OF CYTOKINESIS PROTEIN 5
495	5tz6-A	3.7	CURJ
496	2w4y-A	3.7	CAULOBACTER 5 VIRUS-LIKE PARTICLE
497	6i7s-G	3.7	PROTEIN DISULFIDE-ISOMERASE
498	4pr7-A	3.7	OLIGOGALACTURONATE-SPECIFIC PORIN KDGM
499	5nz7-A	3.7	CELLODEXTRIN PHOSPHORYLASE
500	7l06-C	3.7	SPIKE GLYCOPROTEIN
501	7ndb-B	3.7	SPIKE GLYCOPROTEIN
502	7atp-A	3.7	SYNAPTOTAGMIN-1
503	7bbh-A	3.7	SURFACE GLYCOPROTEIN
504	6xf5-B	3.7	SPIKE GLYCOPROTEIN
505	7n9e-B	3.7	NB34 NANOBODY
506	7n1q-B	3.7	SPIKE GLYCOPROTEIN
507	7czv-B	3.7	SPIKE GLYCOPROTEIN
508	6zdh-C	3.7	SPIKE GLYCOPROTEIN
509	7kkk-A	3.7	SARS-COV-2 SPIKE GLYCOPROTEIN
510	7l58-A	3.7	SPIKE GLYCOPROTEIN
511	7czx-B	3.7	SPIKE GLYCOPROTEIN
512	7a94-B	3.7	SPIKE GLYCOPROTEIN
513	2w4z-A	3.7	CAULOBACTER BACTERIOPHAGE 5
514	4jnj-B	3.7	STREPTAVIDIN/RHIZAVIDIN HYBRID
515	7m6f-B	3.7	SPIKE GLYCOPROTEIN
516	7jv4-A	3.7	SARS-COV-2 SPIKE GLYCOPROTEIN
517	5tz7-B	3.7	CURK
518	3qde-B	3.7	CELLOBIOSE PHOSPHORYLASE
519	7d0b-C	3.7	SPIKE GLYCOPROTEIN
520	7edh-C	3.7	SPIKE GLYCOPROTEIN
521	7p78-A	3.7	SPIKE GLYCOPROTEIN
522	4iqh-B	3.7	DYSFERLIN
523	7ks9-C	3.7	910-30 FAB LIGHT CHAIN
524	6w6m-H	3.7	TYPE IV PILUS SECRETIN PILQ FAMILY PROTEIN
525	7lwk-A	3.7	SPIKE GLYCOPROTEIN
526	7m0j-C	3.7	SPIKE GLYCOPROTEIN
527	7ld1-A	3.7	SPIKE GLYCOPROTEIN
528	7kne-C	3.7	SARS-COV-2 SPIKE GLYCOPROTEIN
529	7cn8-B	3.7	GLYCOPROTEIN
530	7dx1-C	3.7	SPIKE GLYCOPROTEIN
531	7nd5-A	3.7	SPIKE GLYCOPROTEIN
532	7czr-A	3.7	SPIKE GLYCOPROTEIN
533	7eb0-C	3.7	SPIKE GLYCOPROTEIN
534	6zb5-B	3.7	SPIKE GLYCOPROTEIN
535	7jv4-B	3.7	SARS-COV-2 SPIKE GLYCOPROTEIN
536	6kyl-B	3.7	MITOCHONDRIAL DISTRIBUTION AND MORPHOLOGY PROTEIN
537	7lwp-B	3.7	SPIKE GLYCOPROTEIN
538	7byr-B	3.7	SARS-COV-2 SPIKE GLYCOPROTEIN
539	7lxy-B	3.7	SPIKE GLYCOPROTEIN
540	7lxy-A	3.7	SPIKE GLYCOPROTEIN
541	6dv6-E	3.7	PROTEIN INVG
542	7d00-A	3.7	SPIKE GLYCOPROTEIN
543	7akd-A	3.7	SPIKE GLYCOPROTEIN
544	7n01-B	3.7	SPIKE GLYCOPROTEIN
545	6i4y-B	3.7	MALTOSE TRANSPORT SYSTEM, SUBSTRATE-BINDING PROTE
546	4x6l-A	3.7	TARM
547	6wps-B	3.7	SARS-COV-2 SPIKE GLYCOPROTEIN
548	7cac-A	3.7	SPIKE GLYCOPROTEIN
549	7ly2-B	3.7	SPIKE GLYCOPROTEIN
550	6xm3-B	3.7	SPIKE GLYCOPROTEIN
551	7kdg-B	3.7	SPIKE GLYCOPROTEIN
552	5wks-A	3.7	ENGINEERED CHALCONE ISOMERASE ANCR1
553	5jqo-B	3.7	MITOCHONDRIAL DISTRIBUTION AND MORPHOLOGY PROTEIN
554	7agv-A	3.7	K(+)/H(+) ANTIPORTER SUBUNIT KHTT
555	7k8x-A	3.7	SPIKE GLYCOPROTEIN
556	5zdh-D	3.7	TYPE II SECRETION SYSTEM PROTEIN D
557	4ggt-A	3.7	BRADAVIDIN 2
558	6dv6-C	3.7	PROTEIN INVG
559	5wq9-L	3.7	TYPE II SECRETION SYSTEM PROTEIN D
560	1oh1-A	3.6	STAPHOSTATIN A
561	7agv-F	3.6	K(+)/H(+) ANTIPORTER SUBUNIT KHTT
562	6kz8-A	3.6	PHOSPHOLIPASE D ALPHA 1
563	7k43-E	3.6	SARS-COV-2 SPIKE GLYCOPROTEIN
564	4iqh-A	3.6	DYSFERLIN
565	7k8w-G	3.6	SPIKE GLYCOPROTEIN
566	7k43-B	3.6	SARS-COV-2 SPIKE GLYCOPROTEIN
567	7lxy-J	3.6	SPIKE GLYCOPROTEIN
568	7my3-A	3.6	SPIKE GLYCOPROTEIN
569	7edi-C	3.6	SPIKE GLYCOPROTEIN
570	7agy-B	3.6	K(+)/H(+) ANTIPORTER SUBUNIT KHTT
571	7nd6-C	3.6	SPIKE GLYCOPROTEIN
572	7ad1-C	3.6	SPIKE GLYCOPROTEIN,ENVELOPE GLYCOPROTEIN,SPIKE
573	7nd5-B	3.6	SPIKE GLYCOPROTEIN
574	7lyn-B	3.6	SPIKE GLYCOPROTEIN
575	7czt-A	3.6	SPIKE GLYCOPROTEIN
576	6kz8-B	3.6	PHOSPHOLIPASE D ALPHA 1
577	1qbe-C	3.6	BACTERIOPHAGE Q BETA CAPSID
578	7n9c-A	3.6	SPIKE GLYCOPROTEIN
579	7agv-B	3.6	K(+)/H(+) ANTIPORTER SUBUNIT KHTT
580	6crx-A	3.6	SPIKE GLYCOPROTEIN,FIBRITIN
581	6x6p-C	3.6	SARS-COV-2 SPIKE GLYCOPROTEIN
582	6dv3-C	3.6	PROTEIN INVG
583	7nda-C	3.6	SPIKE GLYCOPROTEIN
584	4cu4-A	3.6	FERRICHROME-IRON RECEPTOR
585	7mte-B	3.6	SPIKE GLYCOPROTEIN
586	7as6-A	3.6	SYNAPTOTAGMIN-1
587	7k8z-C	3.6	SPIKE GLYCOPROTEIN
588	6vsb-A	3.6	SARS-COV-2 SPIKE GLYCOPROTEIN
589	7lwu-C	3.6	SPIKE GLYCOPROTEIN
590	7lyp-A	3.6	SPIKE GLYCOPROTEIN
591	7e3k-A	3.6	SPIKE GLYCOPROTEIN
592	7kj5-B	3.6	SPIKE GLYCOPROTEIN
593	6xlu-B	3.6	SPIKE GLYCOPROTEIN
594	4bzg-A	3.6	ALDOSE 1-EPIMERASE
595	6dv3-O	3.6	PROTEIN INVG
596	5fp2-B	3.6	FERRIC ENTEROBACTIN RECEPTOR PIRA
597	7n9c-C	3.6	SPIKE GLYCOPROTEIN
598	7my2-C	3.6	SPIKE GLYCOPROTEIN
599	6vyb-A	3.6	SPIKE GLYCOPROTEIN
600	7chh-A	3.6	SPIKE GLYCOPROTEIN
601	7agv-G	3.6	K(+)/H(+) ANTIPORTER SUBUNIT KHTT
602	7my2-B	3.6	SPIKE GLYCOPROTEIN
603	7lwj-B	3.6	SPIKE GLYCOPROTEIN
604	7kl9-B	3.6	SPIKE GLYCOPROTEIN
605	4fqe-A	3.6	OLIGOGALACTURONATE-SPECIFIC PORIN KDGM
606	7nd9-A	3.6	SPIKE GLYCOPROTEIN
607	7n01-C	3.6	SPIKE GLYCOPROTEIN
608	7a29-B	3.6	SPIKE GLYCOPROTEIN
609	7nd7-B	3.6	SPIKE GLYCOPROTEIN
610	7cws-R	3.6	HEAVY CHAIN OF FC05 FAB
611	7czy-A	3.6	SPIKE GLYCOPROTEIN
612	6vyb-C	3.6	SPIKE GLYCOPROTEIN
613	3kg6-B	3.6	CURF
614	7n8i-A	3.6	S2L20 FAB LIGHT CHAIN VARIABLE REGION
615	7a93-B	3.6	SPIKE GLYCOPROTEIN
616	6obv-D	3.6	FLUVIRUCIN B1 DH DOMAIN FROM MODULE 1
617	7kdl-A	3.6	SPIKE GLYCOPROTEIN
618	7d0d-A	3.6	SPIKE GLYCOPROTEIN
619	7edg-B	3.6	SPIKE GLYCOPROTEIN
620	6x6p-B	3.6	SARS-COV-2 SPIKE GLYCOPROTEIN
621	6pee-O	3.6	PROTEIN INVG
622	7a92-A	3.6	ANGIOTENSIN-CONVERTING ENZYME 2
623	7kj4-A	3.6	SPIKE GLYCOPROTEIN
624	3ew1-C	3.6	RHIZAVIDIN
625	3ew1-B	3.6	RHIZAVIDIN
626	7krr-B	3.6	SPIKE GLYCOPROTEIN
627	5zdh-G	3.6	TYPE II SECRETION SYSTEM PROTEIN D
628	7k8w-B	3.6	SPIKE GLYCOPROTEIN
629	2vqu-A	3.6	BETA-MANNOSIDASE
630	6i1x-G	3.6	TYPE II SECRETION SYSTEM PROTEIN D
631	7jwy-C	3.6	SPIKE GLYCOPROTEIN
632	4duw-B	3.6	BETA-GALACTOSIDASE
633	3iap-B	3.6	BETA-GALACTOSIDASE
634	3hn3-B	3.6	BETA-GLUCURONIDASE
635	6jzf-A	3.5	PLASTID DIVISION PROTEIN CDP1, CHLOROPLASTIC
636	2o5p-A	3.5	FERRIPYOVERDINE RECEPTOR
637	3kvn-X	3.5	ESTERASE ESTA
638	5h3z-A	3.5	UNCHARACTERIZED PROTEIN
639	4c00-A	3.5	TRANSLOCATION AND ASSEMBLY MODULE TAMA
640	6eus-A	3.5	DCAP-LIKE PROTEIN
641	4npj-B	3.5	EXTENDED SYNAPTOTAGMIN-2
642	7l02-B	3.5	SPIKE GLYCOPROTEIN
643	7jof-D	3.5	ISOFORM 6 OF DYSFERLIN
644	7kj3-C	3.5	SPIKE GLYCOPROTEIN
645	7r8m-C	3.5	SPIKE GLYCOPROTEIN
646	7jof-C	3.5	ISOFORM 6 OF DYSFERLIN
647	6xkl-C	3.5	SPIKE GLYCOPROTEIN
648	7dx2-B	3.5	SPIKE GLYCOPROTEIN
649	7lqv-C	3.5	SPIKE GLYCOPROTEIN
650	5kip-C	3.5	COAT PROTEIN
651	7edj-C	3.5	SPIKE GLYCOPROTEIN
652	7b18-B	3.5	SPIKE GLYCOPROTEIN
653	7eb4-C	3.5	SPIKE GLYCOPROTEIN
654	6xey-B	3.5	SARS-COV-2 SPIKE GLYCOPROTEIN
655	7kdj-A	3.5	SPIKE GLYCOPROTEIN
656	7lwj-C	3.5	SPIKE GLYCOPROTEIN
657	5u9l-B	3.5	PARALOG OF ACCUMULATION AND REPLICATION OF CHLORO
658	7kec-A	3.5	SPIKE GLYCOPROTEIN
659	2cqt-A	3.5	CELLOBIOSE PHOSPHORYLASE
660	7btk-C	3.5	BETA-GALACTOSIDASE
661	7k8y-D	3.5	SPIKE GLYCOPROTEIN
662	7dk5-A	3.5	SARS-COV-2 S PROTEIN
663	7d0c-A	3.5	SPIKE GLYCOPROTEIN
664	7l56-B	3.5	SPIKE GLYCOPROTEIN
665	6dv6-F	3.5	PROTEIN INVG
666	7edh-B	3.5	SPIKE GLYCOPROTEIN
667	3el6-A	3.5	ERYTHROMYCIN DEHYDRATASE
668	7jzl-B	3.5	SPIKE GLYCOPROTEIN
669	7edf-B	3.5	SPIKE GLYCOPROTEIN
670	7ljr-B	3.5	SPIKE GLYCOPROTEIN
671	7kj2-C	3.5	SPIKE GLYCOPROTEIN
672	1bhg-B	3.5	BETA-GLUCURONIDASE
673	7lcn-A	3.5	SPIKE GLYCOPROTEIN
674	6oaz-C	3.5	LIPOPROTEIN LIPASE
675	6u9e-A	3.5	PDPA
676	6w6m-I	3.5	TYPE IV PILUS SECRETIN PILQ FAMILY PROTEIN
677	7lwv-A	3.5	SPIKE GLYCOPROTEIN
678	4fer-B	3.5	EXPANSIN-YOAJ
679	7nd6-B	3.5	SPIKE GLYCOPROTEIN
680	7lwu-A	3.5	SPIKE GLYCOPROTEIN
681	6xlu-C	3.5	SPIKE GLYCOPROTEIN
682	7l56-C	3.5	SPIKE GLYCOPROTEIN
683	7eb5-B	3.5	SPIKE GLYCOPROTEIN
684	6xm4-C	3.5	SPIKE GLYCOPROTEIN
685	7a96-B	3.5	SPIKE GLYCOPROTEIN
686	7dx8-A	3.5	SPIKE GLYCOPROTEIN
687	7ke4-B	3.5	SPIKE GLYCOPROTEIN
688	7k8u-C	3.5	SPIKE GLYCOPROTEIN
689	7nd5-C	3.5	SPIKE GLYCOPROTEIN
690	7nd3-B	3.5	SPIKE GLYCOPROTEIN
691	6xm4-B	3.5	SPIKE GLYCOPROTEIN
692	1nb3-J	3.5	CATHEPSIN H
693	7ke6-A	3.5	SPIKE GLYCOPROTEIN
694	6pee-C	3.5	PROTEIN INVG
695	7mjj-A	3.5	SPIKE GLYCOPROTEIN
696	7mtc-B	3.5	SPIKE GLYCOPROTEIN
697	7lwi-B	3.5	SPIKE GLYCOPROTEIN
698	6zhd-A	3.5	SPIKE GLYCOPROTEIN,FIBRITIN
699	6bpo-C	3.5	CATECHOLATE SIDEROPHORE RECEPTOR FIU
700	4ihb-B	3.5	DYSFERLIN
701	4ggz-B	3.5	BRADAVIDIN 2
702	6hcp-A	3.5	BAUA
703	7n1t-C	3.5	SPIKE GLYCOPROTEIN
704	1jz4-A	3.5	BETA-GALACTOSIDASE
705	3vdb-C	3.5	BETA-GALACTOSIDASE
706	7k8u-B	3.5	SPIKE GLYCOPROTEIN
707	7cai-A	3.5	SPIKE GLYCOPROTEIN
708	5wl4-B	3.5	ENGINEERED CHALCONE ISOMERASE ANCR3
709	4fft-B	3.5	EXPANSIN-YOAJ
710	5zdh-M	3.5	TYPE II SECRETION SYSTEM PROTEIN D
711	5o16-B	3.5	AMBC
712	3hn3-D	3.5	BETA-GLUCURONIDASE
713	1jyn-C	3.5	BETA-GALACTOSIDASE
714	6hcp-C	3.5	BAUA
715	1jz7-A	3.5	BETA-GALACTOSIDASE
716	6zoz-A	3.5	SPIKE GLYCOPROTEIN
717	6kuz-A	3.5	BETA-GALACTOSIDASE
718	2guf-A	3.5	VITAMIN B12 TRANSPORTER BTUB
719	4ctd-A	3.5	OUTER MEMBRANE PROTEIN G
720	6hdt-B	3.5	SHORT AFIFAVIDIN
721	5xlr-A	3.5	SPIKE GLYCOPROTEIN
722	5xlr-C	3.5	SPIKE GLYCOPROTEIN
723	2hcz-X	3.4	BETA-EXPANSIN 1A
724	6s6z-A	3.4	BETA-GALACTOSIDASE
725	5tod-D	3.4	TRANSMEMBRANE PROTEIN 24
726	3d30-A	3.4	EXPANSIN LIKE PROTEIN
727	5hi8-A	3.4	ANTENNA PROTEIN
728	2p4o-A	3.4	HYPOTHETICAL PROTEIN
729	3t2o-A	3.4	BETA-GALACTOSIDASE
730	6nyc-A	3.4	MUNC13-1
731	5a4x-A	3.4	AT3G17980
732	7k90-C	3.4	SPIKE GLYCOPROTEIN
733	7lcn-K	3.4	SPIKE GLYCOPROTEIN
734	2bh0-A	3.4	YOAJ
735	4ihb-E	3.4	DYSFERLIN
736	6crx-C	3.4	SPIKE GLYCOPROTEIN,FIBRITIN
737	7n9e-C	3.4	NB34 NANOBODY
738	7rw2-B	3.4	SPIKE GLYCOPROTEIN
739	6zoy-C	3.4	SPIKE GLYCOPROTEIN
740	3ft1-C	3.4	PHL P 3 ALLERGEN
741	4ln9-B	3.4	RIFAMYCIN POLYKETIDE SYNTHASE
742	7krs-C	3.4	SPIKE GLYCOPROTEIN
743	7m6e-A	3.4	SPIKE GLYCOPROTEIN
744	7kkk-E	3.4	SARS-COV-2 SPIKE GLYCOPROTEIN
745	7lwi-C	3.4	SPIKE GLYCOPROTEIN
746	7agv-C	3.4	K(+)/H(+) ANTIPORTER SUBUNIT KHTT
747	3ft1-D	3.4	PHL P 3 ALLERGEN
748	3mwx-B	3.4	ALDOSE 1-EPIMERASE
749	7m6g-A	3.4	SPIKE GLYCOPROTEIN
750	6oau-B	3.4	LIPOPROTEIN LIPASE
751	7a93-A	3.4	SPIKE GLYCOPROTEIN
752	7krq-C	3.4	SPIKE GLYCOPROTEIN
753	6oaz-D	3.4	LIPOPROTEIN LIPASE
754	7k8s-A	3.4	SPIKE GLYCOPROTEIN
755	7kkk-C	3.4	SARS-COV-2 SPIKE GLYCOPROTEIN
756	3efm-A	3.4	FERRIC ALCALIGIN SIDEROPHORE RECEPTOR
757	7dx3-C	3.4	SPIKE GLYCOPROTEIN
758	6ob0-B	3.4	LIPOPROTEIN LIPASE
759	6obv-A	3.4	FLUVIRUCIN B1 DH DOMAIN FROM MODULE 1
760	7jof-B	3.4	ISOFORM 6 OF DYSFERLIN
761	7agw-B	3.4	K(+)/H(+) ANTIPORTER SUBUNIT KHTT
762	7k8w-A	3.4	SPIKE GLYCOPROTEIN
763	4wad-A	3.4	GLYCOSYL TRANSFERASE, GROUP 1 FAMILY PROTEIN
764	6u9g-E	3.4	PDPA
765	2y32-A	3.4	BLR5658 PROTEIN
766	7dx3-B	3.4	SPIKE GLYCOPROTEIN
767	7a95-B	3.4	SPIKE GLYCOPROTEIN
768	6u9g-A	3.4	PDPA
769	5kip-B	3.4	COAT PROTEIN
770	5kip-A	3.4	COAT PROTEIN
771	7dx7-A	3.4	SPIKE GLYCOPROTEIN
772	6s6z-B	3.4	BETA-GALACTOSIDASE
773	7rw2-A	3.4	SPIKE GLYCOPROTEIN
774	7ahm-B	3.4	K(+)/H(+) ANTIPORTER SUBUNIT KHTT
775	7knh-A	3.4	SARS-COV-2 SPIKE GLYCOPROTEIN
776	7mjj-C	3.4	SPIKE GLYCOPROTEIN
777	6oaz-A	3.4	LIPOPROTEIN LIPASE
778	4bbo-D	3.4	BLR5658 PROTEIN
779	7p77-B	3.4	SPIKE GLYCOPROTEIN
780	7ahm-C	3.4	K(+)/H(+) ANTIPORTER SUBUNIT KHTT
781	6oaz-B	3.4	LIPOPROTEIN LIPASE
782	7kea-A	3.4	SPIKE GLYCOPROTEIN
783	7dx0-A	3.4	SPIKE GLYCOPROTEIN
784	4x7p-A	3.4	TARM
785	7ls9-C	3.4	SPIKE GLYCOPROTEIN
786	2y32-D	3.4	BLR5658 PROTEIN
787	7dx9-C	3.4	SPIKE GLYCOPROTEIN
788	6u9e-C	3.4	PDPA
789	5nec-A	3.4	TONB-DEPENDENT SIDEROPHORE RECEPTOR
790	4fg4-A	3.4	EXPANSIN-YOAJ
791	3ew1-D	3.4	RHIZAVIDIN
792	6obv-C	3.4	FLUVIRUCIN B1 DH DOMAIN FROM MODULE 1
793	7jv4-C	3.4	SARS-COV-2 SPIKE GLYCOPROTEIN
794	4x6l-C	3.4	TARM
795	5tod-C	3.4	TRANSMEMBRANE PROTEIN 24
796	6xm0-C	3.4	SPIKE GLYCOPROTEIN
797	7ls9-A	3.4	SPIKE GLYCOPROTEIN
798	7l56-A	3.4	SPIKE GLYCOPROTEIN
799	6s6z-F	3.4	BETA-GALACTOSIDASE
800	7m8k-C	3.4	SPIKE GLYCOPROTEIN
801	3kvn-A	3.4	ESTERASE ESTA
802	7krs-B	3.4	SPIKE GLYCOPROTEIN
803	6u9e-E	3.4	PDPA
804	7eaz-C	3.4	SPIKE GLYCOPROTEIN
805	7p77-E	3.4	SPIKE GLYCOPROTEIN
806	6u9g-C	3.4	PDPA
807	6zgf-B	3.4	SPIKE GLYCOPROTEIN
808	2y32-B	3.4	BLR5658 PROTEIN
809	4ang-C	3.4	COAT PROTEIN
810	7czp-A	3.4	SPIKE GLYCOPROTEIN
811	7ke4-A	3.4	SPIKE GLYCOPROTEIN
812	5tcq-G	3.4	PROTEIN INVG
813	3ew1-A	3.4	RHIZAVIDIN
814	4fg2-B	3.4	EXPANSIN-YOAJ
815	3v8x-A	3.4	TRANSFERRIN-BINDING PROTEIN 1
816	1dp0-A	3.4	BETA-GALACTOSIDASE
817	4l48-C	3.4	CELLULOSE BINDING PROTEIN
818	5zdh-A	3.4	TYPE II SECRETION SYSTEM PROTEIN D
819	4xzv-D	3.4	MALTOSE-BINDING PERIPLASMIC PROTEIN,TP53-REGULATE
820	3vd9-C	3.4	BETA-GALACTOSIDASE
821	4bzg-B	3.4	ALDOSE 1-EPIMERASE
822	4fft-A	3.4	EXPANSIN-YOAJ
823	6zgg-A	3.4	SPIKE GLYCOPROTEIN
824	5fp1-A	3.4	TONB-DEPENDENT SIDEROPHORE RECEPTOR
825	6xcn-E	3.4	SPIKE GLYCOPROTEIN
826	7ad1-B	3.4	SPIKE GLYCOPROTEIN,ENVELOPE GLYCOPROTEIN,SPIKE
827	5tcq-H	3.4	PROTEIN INVG
828	2jnz-A	3.4	PHL P 3 ALLERGEN
829	7nt9-B	3.4	SPIKE GLYCOPROTEIN
830	7dx5-C	3.4	SPIKE GLYCOPROTEIN
831	4jjo-A	3.4	CELLULOSE BINDING PROTEIN
832	4dux-A	3.4	BETA-GALACTOSIDASE
833	4k3c-A	3.4	OUTER MEMBRANE PROTEIN ASSEMBLY FACTOR BAMA
834	7krq-A	3.4	SPIKE GLYCOPROTEIN
835	4aiq-A	3.4	FERRIC ENTEROBACTIN RECEPTOR
836	7czz-B	3.4	SPIKE GLYCOPROTEIN
837	4fg4-B	3.4	EXPANSIN-YOAJ
838	5tz5-A	3.4	CURK
839	3cwz-B	3.3	RAS-RELATED PROTEIN RAB-6A
840	6w6m-A	3.3	TYPE IV PILUS SECRETIN PILQ FAMILY PROTEIN
841	1yqf-A	3.3	HYPOTHETICAL PROTEIN LMAJ011689
842	1qbe-B	3.3	BACTERIOPHAGE Q BETA CAPSID
843	4wac-A	3.3	GLYCOSYL TRANSFERASE, GROUP 1 FAMILY PROTEIN
844	2qz5-B	3.3	AXIN INTERACTOR, DORSALIZATION ASSOCIATED
845	6u9f-A	3.3	PDPA
846	5bw0-F	3.3	TYPE II SECRETION SYSTEM PROTEIN J
847	6i1m-A	3.3	CYSTATIN
848	3l9b-A	3.3	OTOFERLIN
849	2nq3-A	3.3	ITCHY HOMOLOG E3 UBIQUITIN PROTEIN LIGASE
850	7df3-A	3.3	SPIKE GLYCOPROTEIN
851	7edi-B	3.3	SPIKE GLYCOPROTEIN
852	6x29-A	3.3	SPIKE GLYCOPROTEIN
853	3vdc-C	3.3	BETA-GALACTOSIDASE
854	3kwt-A	3.3	MUNC13-1
855	4npk-A	3.3	EXTENDED SYNAPTOTAGMIN-2
856	7cn4-C	3.3	SPIKE GLYCOPROTEIN
857	7n9b-C	3.3	SPIKE GLYCOPROTEIN
858	7k43-A	3.3	SARS-COV-2 SPIKE GLYCOPROTEIN
859	7k8z-A	3.3	SPIKE GLYCOPROTEIN
860	4npj-A	3.3	EXTENDED SYNAPTOTAGMIN-2
861	7a98-C	3.3	SPIKE GLYCOPROTEIN
862	7lcn-C	3.3	SPIKE GLYCOPROTEIN
863	7nda-A	3.3	SPIKE GLYCOPROTEIN
864	7agw-A	3.3	K(+)/H(+) ANTIPORTER SUBUNIT KHTT
865	6u9f-E	3.3	PDPA
866	7jof-A	3.3	ISOFORM 6 OF DYSFERLIN
867	7l06-B	3.3	SPIKE GLYCOPROTEIN
868	7ke7-C	3.3	SPIKE GLYCOPROTEIN
869	7jwy-A	3.3	SPIKE GLYCOPROTEIN
870	7d03-C	3.3	SPIKE GLYCOPROTEIN
871	7kkl-C	3.3	SARS-COV-2 SPIKE GLYCOPROTEIN
872	2vf9-B	3.3	COAT PROTEIN
873	7k8t-B	3.3	SPIKE GLYCOPROTEIN
874	6acd-C	3.3	SPIKE GLYCOPROTEIN
875	6eus-F	3.3	DCAP-LIKE PROTEIN
876	7lwm-A	3.3	SPIKE GLYCOPROTEIN
877	6hds-B	3.3	SHORT AFIFAVIDIN
878	6zp7-C	3.3	SPIKE GLYCOPROTEIN
879	7czp-C	3.3	SPIKE GLYCOPROTEIN
880	6e7k-B	3.3	LIPOPROTEIN LIPASE
881	1qbe-A	3.3	BACTERIOPHAGE Q BETA CAPSID
882	6wps-E	3.3	SARS-COV-2 SPIKE GLYCOPROTEIN
883	4rj9-A	3.3	C2 DOMAIN-CONTAINING PROTEIN-LIKE
884	6xm5-B	3.3	SPIKE GLYCOPROTEIN
885	6crx-B	3.3	SPIKE GLYCOPROTEIN,FIBRITIN
886	6u9f-C	3.3	PDPA
887	7d0d-B	3.3	SPIKE GLYCOPROTEIN
888	7eb3-C	3.3	SPIKE GLYCOPROTEIN
889	4ang-B	3.3	COAT PROTEIN
890	6zdh-B	3.3	SPIKE GLYCOPROTEIN
891	7p79-E	3.3	SPIKE GLYCOPROTEIN
892	7ke9-A	3.3	SPIKE GLYCOPROTEIN
893	5fr8-B	3.3	TONB-DEPENDENT SIDEROPHORE RECEPTOR
894	7ld1-B	3.3	SPIKE GLYCOPROTEIN
895	7dzx-C	3.3	SPIKE GLYCOPROTEIN
896	6xf6-A	3.3	SPIKE GLYCOPROTEIN
897	7knh-B	3.3	SARS-COV-2 SPIKE GLYCOPROTEIN
898	3kg6-C	3.3	CURF
899	7jzn-A	3.3	SPIKE GLYCOPROTEIN
900	7cyp-C	3.3	SARS-COV-2 SPIKE GLYCOPROTEIN
901	6zgg-B	3.3	SPIKE GLYCOPROTEIN
902	7ej4-C	3.3	SPIKE GLYCOPROTEIN
903	7lyk-A	3.3	SPIKE GLYCOPROTEIN
904	7kqb-A	3.3	SPIKE GLYCOPROTEIN
905	7a93-C	3.3	SPIKE GLYCOPROTEIN
906	7agy-A	3.3	K(+)/H(+) ANTIPORTER SUBUNIT KHTT
907	4x7m-B	3.3	UNCHARACTERIZED PROTEIN
908	7e3k-B	3.3	SPIKE GLYCOPROTEIN
909	7ahm-D	3.3	K(+)/H(+) ANTIPORTER SUBUNIT KHTT
910	7kj5-C	3.3	SPIKE GLYCOPROTEIN
911	7byr-A	3.3	SARS-COV-2 SPIKE GLYCOPROTEIN
912	7lwt-A	3.3	SPIKE GLYCOPROTEIN
913	4v29-A	3.3	AT3G17980
914	6zox-B	3.3	SPIKE GLYCOPROTEIN
915	7p79-C	3.3	SPIKE GLYCOPROTEIN
916	7mtc-A	3.3	SPIKE GLYCOPROTEIN
917	7nbx-A	3.3	OUTER MEMBRANE PROTEIN ASSEMBLY FACTOR BAMA
918	7kms-B	3.3	ANGIOTENSIN-CONVERTING ENZYME 2
919	7a5s-A	3.3	CR3022 FAB HEAVY CHAIN
920	7ct5-A	3.3	SPIKE GLYCOPROTEIN
921	7n1t-A	3.3	SPIKE GLYCOPROTEIN
922	6oau-A	3.3	LIPOPROTEIN LIPASE
923	4x6l-D	3.3	TARM
924	6zow-C	3.3	SPIKE GLYCOPROTEIN
925	7dx6-C	3.3	SPIKE GLYCOPROTEIN
926	5fok-A	3.3	IRON TRANSPORT OUTER MEMBRANE RECEPTOR
927	5tcq-F	3.3	PROTEIN INVG
928	7l7k-B	3.3	SPIKE GLYCOPROTEIN
929	3act-B	3.3	CELLOBIOSE PHOSPHORYLASE
930	6hdv-C	3.3	AFIFAVIDIN
931	3kg8-A	3.3	CURJ
932	3ft9-A	3.3	PHL P 3 ALLERGEN
933	1dp0-D	3.3	BETA-GALACTOSIDASE
934	5wzn-A	3.3	ALPHA-N-ACETYLGALACTOSAMINIDASE
935	1px4-A	3.3	BETA-GALACTOSIDASE
936	4ckd-B	3.3	BETA-GALACTOSIDASE
937	3vd4-B	3.3	BETA-GALACTOSIDASE
938	5a52-A	3.3	CALCIUM-DEPENDENT LIPID-BINDING DOMAIN-CONTAINING
939	3kg7-D	3.3	CURH
940	5jqm-B	3.3	PROTEIN UPS1, MITOCHONDRIAL,MITOCHONDRIAL DISTRIB
941	1f4h-A	3.3	BETA-GALACTOSIDASE
942	7dx9-A	3.3	SPIKE GLYCOPROTEIN
943	6x2b-B	3.3	SPIKE GLYCOPROTEIN
944	4aip-A	3.3	FE-REGULATED PROTEIN B
945	3ew2-D	3.3	RHIZAVIDIN
946	2w75-A	3.3	FERRIPYOVERDINE RECEPTOR
947	4fg2-A	3.3	EXPANSIN-YOAJ
948	3i3d-D	3.3	BETA-GALACTOSIDASE
949	6hds-C	3.3	SHORT AFIFAVIDIN
950	4ang-A	3.3	COAT PROTEIN
951	6xcn-A	3.3	SPIKE GLYCOPROTEIN
952	4fer-A	3.3	EXPANSIN-YOAJ
953	7l2f-B	3.3	SPIKE GLYCOPROTEIN
954	5wq8-A	3.3	TYPE II SECRETION SYSTEM PROTEIN D
955	1px4-B	3.3	BETA-GALACTOSIDASE
956	4l48-A	3.3	CELLULOSE BINDING PROTEIN
957	4duv-A	3.3	BETA-GALACTOSIDASE
958	4ln9-A	3.3	RIFAMYCIN POLYKETIDE SYNTHASE
959	3muz-1	3.3	BETA-GALACTOSIDASE
960	6drv-A	3.3	BETA-GALACTOSIDASE
961	5a51-B	3.2	AT3G17980
962	3w57-A	3.2	C2 DOMAIN PROTEIN
963	4xzv-B	3.2	MALTOSE-BINDING PERIPLASMIC PROTEIN,TP53-REGULATE
964	1k1x-A	3.2	4-ALPHA-GLUCANOTRANSFERASE
965	4y25-A	3.2	POLY-BETA-1,6-N-ACETYL-D-GLUCOSAMINE EXPORT PROTE
966	1hpl-A	3.2	LIPASE
967	6ewl-A	3.2	CENTROSOMAL PROTEIN 120
968	4u3v-A	3.2	POLYKETIDE SYNTHASE PKSR
969	6ohh-B	3.2	EF1P2_MFAP2B
970	5wzr-A	3.2	ALPHA-N-ACETYLGALACTOSAMINIDASE
971	3hty-A	3.2	HYPOTHETICAL PROTEIN BT_0869
972	4ihb-D	3.2	DYSFERLIN
973	7l09-C	3.2	SPIKE GLYCOPROTEIN
974	3kwu-A	3.2	MUNC13-1
975	2isd-A	3.2	PHOSPHOINOSITIDE-SPECIFIC PHOSPHOLIPASE C,
976	6vxx-B	3.2	SARS-COV-2 SPIKE GLYCOPROTEIN
977	7l02-C	3.2	SPIKE GLYCOPROTEIN
978	7k8x-C	3.2	SPIKE GLYCOPROTEIN
979	6xkl-A	3.2	SPIKE GLYCOPROTEIN
980	7ra8-E	3.2	SPIKE GLYCOPROTEIN
981	1jyw-A	3.2	BETA-GALACTOSIDASE
982	7dx2-A	3.2	SPIKE GLYCOPROTEIN
983	7dzw-A	3.2	SPIKE GLYCOPROTEIN
984	6ob0-C	3.2	LIPOPROTEIN LIPASE
985	3s4d-A	3.2	LACTOSE PHOSPHORYLASE
986	3ft1-A	3.2	PHL P 3 ALLERGEN
987	1yqf-C	3.2	HYPOTHETICAL PROTEIN LMAJ011689
988	1lpb-B	3.2	COLIPASE
989	4icx-B	3.2	CENTROSOMAL PROTEIN OF 120 KDA
990	7m6g-C	3.2	SPIKE GLYCOPROTEIN
991	4icx-C	3.2	CENTROSOMAL PROTEIN OF 120 KDA
992	7czx-C	3.2	SPIKE GLYCOPROTEIN
993	7kms-C	3.2	ANGIOTENSIN-CONVERTING ENZYME 2
994	7ra8-B	3.2	SPIKE GLYCOPROTEIN
995	3ob8-C	3.2	BETA-GALACTOSIDASE
996	6w6m-E	3.2	TYPE IV PILUS SECRETIN PILQ FAMILY PROTEIN
997	7kdi-B	3.2	SPIKE GLYCOPROTEIN
998	3mv1-3	3.2	BETA-GALACTOSIDASE
999	7m8k-B	3.2	SPIKE GLYCOPROTEIN
1000	5xlr-B	3.2	SPIKE GLYCOPROTEIN
1001	5vly-A	3.2	CAPSID PROTEIN
1002	7ra8-A	3.2	SPIKE GLYCOPROTEIN
1003	3oba-B	3.2	BETA-GALACTOSIDASE
1004	1lpa-B	3.2	COLIPASE
1005	6zgi-B	3.2	SPIKE GLYCOPROTEIN
1006	7my3-B	3.2	SPIKE GLYCOPROTEIN
1007	7df4-B	3.2	ANGIOTENSIN-CONVERTING ENZYME 2
1008	7dd2-D	3.2	SARS-COV2-S PROTEIN
1009	5bp2-D	3.2	MYCOCEROSIC ACID SYNTHASE-LIKE POLYKETIDE SYNTHAS
1010	7a97-A	3.2	SPIKE GLYCOPROTEIN
1011	7dwy-B	3.2	SPIKE GLYCOPROTEIN
1012	7cai-C	3.2	SPIKE GLYCOPROTEIN
1013	6zp1-B	3.2	SPIKE GLYCOPROTEIN
1014	6tsh-A	3.2	BETA-GALACTOSIDASE
1015	7nd3-A	3.2	SPIKE GLYCOPROTEIN
1016	7lab-A	3.2	DH1052 LIGHT CHAIN
1017	7kni-B	3.2	SARS-COV-2 SPIKE GLYCOPROTEIN
1018	7m6g-B	3.2	SPIKE GLYCOPROTEIN
1019	7eb4-A	3.2	SPIKE GLYCOPROTEIN
1020	6zow-A	3.2	SPIKE GLYCOPROTEIN
1021	7ndb-C	3.2	SPIKE GLYCOPROTEIN
1022	7ld1-C	3.2	SPIKE GLYCOPROTEIN
1023	7l2d-C	3.2	SPIKE GLYCOPROTEIN
1024	6eus-D	3.2	DCAP-LIKE PROTEIN
1025	6hdt-C	3.2	SHORT AFIFAVIDIN
1026	6kyl-D	3.2	MITOCHONDRIAL DISTRIBUTION AND MORPHOLOGY PROTEIN
1027	7dzy-B	3.2	SPIKE GLYCOPROTEIN
1028	1jz8-D	3.2	BETA-GALACTOSIDASE
1029	7dk3-C	3.2	SPIKE GLYCOPROTEIN
1030	7l57-C	3.2	SPIKE GLYCOPROTEIN
1031	6e7k-A	3.2	LIPOPROTEIN LIPASE
1032	4ctd-B	3.2	OUTER MEMBRANE PROTEIN G
1033	7eh5-B	3.2	SPIKE GLYCOPROTEIN
1034	6ob0-D	3.2	LIPOPROTEIN LIPASE
1035	4l8h-A	3.2	COAT PROTEIN
1036	7krs-A	3.2	SPIKE GLYCOPROTEIN
1037	6crv-C	3.2	SPIKE GLYCOPROTEIN,FIBRITIN
1038	6w6m-F	3.2	TYPE IV PILUS SECRETIN PILQ FAMILY PROTEIN
1039	7krb-A	3.2	ISOFORM 15 OF DYSFERLIN
1040	6w6m-J	3.2	TYPE IV PILUS SECRETIN PILQ FAMILY PROTEIN
1041	6zgf-A	3.2	SPIKE GLYCOPROTEIN
1042	5jqo-D	3.2	MITOCHONDRIAL DISTRIBUTION AND MORPHOLOGY PROTEIN
1043	7n1q-A	3.2	SPIKE GLYCOPROTEIN
1044	6z97-C	3.2	SPIKE GLYCOPROTEIN,FIBRITIN
1045	6w6m-D	3.2	TYPE IV PILUS SECRETIN PILQ FAMILY PROTEIN
1046	6xr8-C	3.2	SPIKE GLYCOPROTEIN
1047	7k8v-C	3.2	SPIKE GLYCOPROTEIN
1048	6nyt-A	3.2	PROTEIN UNC-13 HOMOLOG A
1049	2w16-A	3.2	FERRIPYOVERDINE RECEPTOR
1050	4ytx-P	3.2	MITOCHONDRIAL DISTRIBUTION AND MORPHOLOGY PROTEIN
1051	6w6m-C	3.2	TYPE IV PILUS SECRETIN PILQ FAMILY PROTEIN
1052	7lws-A	3.2	SPIKE GLYCOPROTEIN
1053	3kg6-D	3.2	CURF
1054	6acj-C	3.2	SPIKE GLYCOPROTEIN
1055	7kdl-C	3.2	SPIKE GLYCOPROTEIN
1056	6xlu-A	3.2	SPIKE GLYCOPROTEIN
1057	6x6p-A	3.2	SARS-COV-2 SPIKE GLYCOPROTEIN
1058	5tod-E	3.2	TRANSMEMBRANE PROTEIN 24
1059	3bga-A	3.2	BETA-GALACTOSIDASE
1060	6leg-B	3.2	BETA-D-GLUCURONIDASE
1061	3muz-3	3.2	BETA-GALACTOSIDASE
1062	3vd7-D	3.2	BETA-GALACTOSIDASE
1063	6k97-B	3.2	FUSION DH
1064	7kj3-B	3.2	SPIKE GLYCOPROTEIN
1065	4js7-A	3.2	CELLULOSE BINDING PROTEIN
1066	1dp0-B	3.2	BETA-GALACTOSIDASE
1067	1jyx-D	3.2	BETA-GALACTOSIDASE
1068	3i3b-B	3.2	BETA-GALACTOSIDASE
1069	6ack-C	3.2	SPIKE GLYCOPROTEIN
1070	7ks9-B	3.2	910-30 FAB LIGHT CHAIN
1071	3vd3-B	3.2	BETA-GALACTOSIDASE
1072	4jcw-A	3.2	CELLULOSE BINDING PROTEIN
1073	4aip-B	3.2	FE-REGULATED PROTEIN B
1074	7ndc-C	3.2	SPIKE GLYCOPROTEIN
1075	1jz6-C	3.2	BETA-GALACTOSIDASE
1076	6dxu-B	3.2	GLYCOSYL HYDROLASE FAMILY 2, TIM BARREL DOMAIN PR
1077	4jkm-A	3.2	BETA-GLUCURONIDASE
1078	6i1y-G	3.2	GENERAL SECRETION PATHWAY PROTEIN GSPD
1079	6i1x-B	3.2	TYPE II SECRETION SYSTEM PROTEIN D
1080	1bu8-A	3.2	PROTEIN (PANCREATIC LIPASE RELATED PROTEIN 2)
1081	4ckd-D	3.2	BETA-GALACTOSIDASE
1082	3t2q-C	3.2	BETA-GALACTOSIDASE
1083	6bye-A	3.2	BETA-MANNOSIDASE
1084	5czk-A	3.2	BETA-GLUCURONIDASE
1085	3t0d-A	3.2	BETA-GALACTOSIDASE
1086	6cvm-C	3.2	BETA-GALACTOSIDASE
1087	3muy-3	3.2	BETA-D-GALACTOSIDASE
1088	3ob8-B	3.2	BETA-GALACTOSIDASE
1089	3iaq-C	3.2	BETA-GALACTOSIDASE
1090	3czj-C	3.2	BETA-GALACTOSIDASE
1091	1jyw-C	3.2	BETA-GALACTOSIDASE
1092	3t0a-A	3.2	BETA-GALACTOSIDASE
1093	3hty-O	3.2	HYPOTHETICAL PROTEIN BT_0869
1094	1jz5-D	3.2	BETA-GALACTOSIDASE
1095	3czj-D	3.2	BETA-GALACTOSIDASE
1096	3vd7-A	3.2	BETA-GALACTOSIDASE
1097	3muz-2	3.2	BETA-GALACTOSIDASE
1098	3t2o-B	3.2	BETA-GALACTOSIDASE
1099	3t09-C	3.2	BETA-GALACTOSIDASE
1100	5a50-B	3.2	AT3G17980
1101	3mv0-4	3.2	BETA-GALACTOSIDASE
1102	3i3d-A	3.2	BETA-GALACTOSIDASE
1103	3mv1-2	3.2	BETA-GALACTOSIDASE
1104	3vd7-B	3.2	BETA-GALACTOSIDASE
1105	6i98-A	3.2	FERRIC HYDROXAMATE UPTAKE
1106	6hds-A	3.2	SHORT AFIFAVIDIN
1107	7eaz-A	3.2	SPIKE GLYCOPROTEIN
1108	3t08-B	3.2	BETA-GALACTOSIDASE
1109	3vd9-B	3.2	BETA-GALACTOSIDASE
1110	4p42-A	3.1	EXTENDED SYNAPTOTAGMIN-2
1111	5edf-A	3.1	FRPC OPERON PROTEIN
1112	5hcc-C	3.1	COMPLEMENT C5
1113	6gie-A	3.1	33-36 KDA OUTER MEMBRANE PROTEIN
1114	4hbr-A	3.1	PUTATIVE PERIPLASMIC PROTEIN
1115	6qp8-A	3.1	IP13724P
1116	4lzi-A	3.1	MULTICYSTATIN
1117	4i60-A	3.1	AVIDIN
1118	4xbm-B	3.1	DELTA-LIKE PROTEIN 1
1119	5hal-A	3.1	UNCHARACTERIZED PROTEIN
1120	1wnh-A	3.1	LATEXIN
1121	7dvi-A	3.1	AOC_LIKE DOMAIN-CONTAINING PROTEIN
1122	5dyv-A	3.1	YD REPEAT-CONTAINING PROTEIN
1123	3dgc-S	3.1	INTERLEUKIN-22
1124	4i0o-A	3.1	PROTEIN ELYS
1125	6s9u-A	3.1	PUTATIVE SUCROSE PHOSPHORYLASE
1126	5ue8-A	3.1	PROTEIN UNC-13 HOMOLOG A
1127	5efv-B	3.1	PHI ETA ORF 56-LIKE PROTEIN
1128	2joz-A	3.1	HYPOTHETICAL PROTEIN YXEF
1129	5ldt-A	3.1	MOMP PORIN
1130	2je8-A	3.1	BETA-MANNOSIDASE
1131	7edj-B	3.1	SPIKE GLYCOPROTEIN
1132	4ihb-C	3.1	DYSFERLIN
1133	1qas-A	3.1	PHOSPHOLIPASE C DELTA-1
1134	4ihb-A	3.1	DYSFERLIN
1135	6xs6-C	3.1	SPIKE GLYCOPROTEIN
1136	1djy-A	3.1	PHOSPHOINOSITIDE-SPECIFIC PHOSPHOLIPASE C,
1137	7mkl-C	3.1	SPIKE GLYCOPROTEIN
1138	2vxq-A	3.1	POLLEN ALLERGEN PHL P 2
1139	1djx-A	3.1	PHOSPHOINOSITIDE-SPECIFIC PHOSPHOLIPASE C,
1140	2vl4-A	3.1	BETA-MANNOSIDASE
1141	2vot-A	3.1	BETA-MANNOSIDASE
1142	5jql-C	3.1	PROTEIN UPS1, MITOCHONDRIAL
1143	6xm5-C	3.1	SPIKE GLYCOPROTEIN
1144	5jql-E	3.1	PROTEIN UPS1, MITOCHONDRIAL
1145	1qas-B	3.1	PHOSPHOLIPASE C DELTA-1
1146	4ytx-N	3.1	MITOCHONDRIAL DISTRIBUTION AND MORPHOLOGY PROTEIN
1147	1djh-B	3.1	PHOSPHOINOSITIDE-SPECIFIC PHOSPHOLIPASE C,
1148	4ytw-D	3.1	MITOCHONDRIAL DISTRIBUTION AND MORPHOLOGY PROTEIN
1149	4x7p-B	3.1	TARM
1150	3hty-E	3.1	HYPOTHETICAL PROTEIN BT_0869
1151	7r8o-E	3.1	SPIKE GLYCOPROTEIN
1152	1djy-B	3.1	PHOSPHOINOSITIDE-SPECIFIC PHOSPHOLIPASE C,
1153	6zjw-A	3.1	BETA-GALACTOSIDASE
1154	7ddd-C	3.1	SPIKE GLYCOPROTEIN
1155	7cws-Q	3.1	HEAVY CHAIN OF FC05 FAB
1156	6czg-A	3.1	B11L5F_LGL
1157	7czw-A	3.1	SPIKE GLYCOPROTEIN
1158	2oxe-B	3.1	PANCREATIC LIPASE-RELATED PROTEIN 2
1159	5jqm-A	3.1	PROTEIN UPS1, MITOCHONDRIAL,MITOCHONDRIAL DISTRIB
1160	7lrt-A	3.1	ANTIBODY A23-58.1 HEAVY CHAIN
1161	7lxz-A	3.1	SPIKE GLYCOPROTEIN
1162	7ndc-B	3.1	SPIKE GLYCOPROTEIN
1163	7dx3-A	3.1	SPIKE GLYCOPROTEIN
1164	5wzn-B	3.1	ALPHA-N-ACETYLGALACTOSAMINIDASE
1165	1jz2-D	3.1	BETA-GALACTOSIDASE
1166	1dji-B	3.1	PHOSPHOINOSITIDE-SPECIFIC PHOSPHOLIPASE C,
1167	6crz-A	3.1	SPIKE GLYCOPROTEIN,FIBRITIN
1168	7agv-E	3.1	K(+)/H(+) ANTIPORTER SUBUNIT KHTT
1169	4xzv-F	3.1	MALTOSE-BINDING PERIPLASMIC PROTEIN,TP53-REGULATE
1170	6zhd-B	3.1	SPIKE GLYCOPROTEIN,FIBRITIN
1171	7cyp-B	3.1	SARS-COV-2 SPIKE GLYCOPROTEIN
1172	6v05-F	3.1	OUTER MEMBRANE PROTEIN ASSEMBLY FACTOR BAMA
1173	7p7b-C	3.1	SPIKE GLYCOPROTEIN
1174	3vda-A	3.1	BETA-GALACTOSIDASE
1175	7dzy-C	3.1	SPIKE GLYCOPROTEIN
1176	7cak-A	3.1	SPIKE GLYCOPROTEIN
1177	5a4x-B	3.1	AT3G17980
1178	5x58-A	3.1	SPIKE GLYCOPROTEIN
1179	7nd8-B	3.1	SPIKE GLYCOPROTEIN
1180	7jwy-B	3.1	SPIKE GLYCOPROTEIN
1181	4x6l-B	3.1	TARM
1182	6cs0-A	3.1	SPIKE GLYCOPROTEIN,FIBRITIN
1183	7mjg-B	3.1	SPIKE GLYCOPROTEIN
1184	1hpl-B	3.1	LIPASE
1185	7a97-C	3.1	SPIKE GLYCOPROTEIN
1186	5jql-A	3.1	PROTEIN UPS1, MITOCHONDRIAL
1187	7akd-B	3.1	SPIKE GLYCOPROTEIN
1188	6zjv-A	3.1	BETA-GALACTOSIDASE
1189	3k4d-A	3.1	BETA-GLUCURONIDASE
1190	7nd7-C	3.1	SPIKE GLYCOPROTEIN
1191	2hdi-A	3.1	COLICIN I RECEPTOR
1192	7m6f-E	3.1	SPIKE GLYCOPROTEIN
1193	7ls9-B	3.1	SPIKE GLYCOPROTEIN
1194	2oxe-A	3.1	PANCREATIC LIPASE-RELATED PROTEIN 2
1195	3hty-F	3.1	HYPOTHETICAL PROTEIN BT_0869
1196	1djw-A	3.1	PHOSPHOINOSITIDE-SPECIFIC PHOSPHOLIPASE C,
1197	7dx5-A	3.1	SPIKE GLYCOPROTEIN
1198	7n1v-A	3.1	SPIKE GLYCOPROTEIN
1199	3hty-G	3.1	HYPOTHETICAL PROTEIN BT_0869
1200	6jz1-A	3.1	BETA-GLUCURONIDASE
1201	6jzn-A	3.1	PLASTID DIVISION PROTEIN CDP1, CHLOROPLASTIC
1202	7ej5-A	3.1	SPIKE GLYCOPROTEIN
1203	1f4h-B	3.1	BETA-GALACTOSIDASE
1204	5fp2-A	3.1	FERRIC ENTEROBACTIN RECEPTOR PIRA
1205	7r8m-A	3.1	SPIKE GLYCOPROTEIN
1206	1djg-B	3.1	PHOSPHOINOSITIDE-SPECIFIC PHOSPHOLIPASE C,
1207	1yq2-B	3.1	BETA-GALACTOSIDASE
1208	6xs6-A	3.1	SPIKE GLYCOPROTEIN
1209	7n01-A	3.1	SPIKE GLYCOPROTEIN
1210	6h7v-A	3.1	LIGAND-GATED CHANNEL PROTEIN
1211	3qv0-A	3.1	MITOCHONDRIAL ACIDIC PROTEIN MAM33
1212	3kg6-A	3.1	CURF
1213	4ytw-B	3.1	MITOCHONDRIAL DISTRIBUTION AND MORPHOLOGY PROTEIN
1214	6zb4-A	3.1	SPIKE GLYCOPROTEIN
1215	1by5-A	3.1	FERRIC HYDROXAMATE UPTAKE PROTEIN
1216	4x7r-B	3.1	TARM
1217	7ksg-B	3.1	SPIKE GLYCOPROTEIN
1218	7k8t-C	3.1	SPIKE GLYCOPROTEIN
1219	6crv-A	3.1	SPIKE GLYCOPROTEIN,FIBRITIN
1220	5jql-I	3.1	PROTEIN UPS1, MITOCHONDRIAL
1221	6oqh-A	3.1	OUTER MEMBRANE PROTEIN G
1222	6acd-B	3.1	SPIKE GLYCOPROTEIN
1223	3w56-A	3.1	C2 DOMAIN PROTEIN
1224	7l7k-A	3.1	SPIKE GLYCOPROTEIN
1225	1djw-B	3.1	PHOSPHOINOSITIDE-SPECIFIC PHOSPHOLIPASE C,
1226	1n8s-A	3.1	TRIACYLGLYCEROL LIPASE, PANCREATIC
1227	3ft1-B	3.1	PHL P 3 ALLERGEN
1228	3ew1-F	3.1	RHIZAVIDIN
1229	6xf6-B	3.1	SPIKE GLYCOPROTEIN
1230	4duw-A	3.1	BETA-GALACTOSIDASE
1231	5z19-C	3.1	BETA-GLUCURONIDASE
1232	3szh-D	3.1	AVIDIN/STREPTAVIDIN
1233	5z18-B	3.1	BETA-GLUCURONIDASE
1234	7kni-A	3.1	SARS-COV-2 SPIKE GLYCOPROTEIN
1235	3iap-D	3.1	BETA-GALACTOSIDASE
1236	4bze-B	3.1	ALDOSE 1-EPIMERASE
1237	2f1c-X	3.1	OUTER MEMBRANE PROTEIN G
1238	7kj2-B	3.1	SPIKE GLYCOPROTEIN
1239	6drv-B	3.1	BETA-GALACTOSIDASE
1240	6d7j-B	3.1	BETA-GLUCURONIDASE
1241	6tte-A	3.1	BETA-GALACTOSIDASE
1242	6ec6-B	3.1	BETA-GLUCURONIDASE
1243	3lpg-B	3.1	BETA-GLUCURONIDASE
1244	6i1y-I	3.1	GENERAL SECRETION PATHWAY PROTEIN GSPD
1245	6h7f-A	3.1	BAUA
1246	4duw-D	3.1	BETA-GALACTOSIDASE
1247	6d7j-D	3.1	BETA-GLUCURONIDASE
1248	4dux-C	3.1	BETA-GALACTOSIDASE
1249	3hty-J	3.1	HYPOTHETICAL PROTEIN BT_0869
1250	5dmy-B	3.1	BETA-GALACTOSIDASE
1251	4ihb-F	3.1	DYSFERLIN
1252	4n74-A	3.1	PREDICTED OUTER MEMBRANE PROTEIN AND SURFACE ANTI
1253	5wkr-B	3.1	ENGINEERED CHALCONE ISOMERASE ANCCC
1254	3bga-B	3.1	BETA-GALACTOSIDASE
1255	6bpm-A	3.1	CATECHOLATE SIDEROPHORE RECEPTOR FIU
1256	3t2p-B	3.1	BETA-GALACTOSIDASE
1257	2w76-A	3.1	FERRIPYOVERDINE RECEPTOR
1258	7e7d-C	3.1	SPIKE GLYCOPROTEIN,COLLAGEN ALPHA-1(I) CHAIN
1259	3t08-C	3.1	BETA-GALACTOSIDASE
1260	1jz2-C	3.1	BETA-GALACTOSIDASE
1261	3e1f-2	3.1	BETA-GALACTOSIDASE
1262	1yqf-D	3.1	HYPOTHETICAL PROTEIN LMAJ011689
1263	6dxu-C	3.1	GLYCOSYL HYDROLASE FAMILY 2, TIM BARREL DOMAIN PR
1264	6tte-D	3.1	BETA-GALACTOSIDASE
1265	3t2p-C	3.1	BETA-GALACTOSIDASE
1266	1yqf-F	3.1	HYPOTHETICAL PROTEIN LMAJ011689
1267	3vda-D	3.1	BETA-GALACTOSIDASE
1268	1yq2-F	3.1	BETA-GALACTOSIDASE
1269	1yqf-E	3.1	HYPOTHETICAL PROTEIN LMAJ011689
1270	2w77-A	3.1	FERRIPYOVERDINE RECEPTOR
1271	2w75-B	3.1	FERRIPYOVERDINE RECEPTOR
1272	6leg-A	3.1	BETA-D-GLUCURONIDASE
1273	5cd6-A	3	TPR-DOMAIN CONTAINING PROTEIN
1274	1lsh-A	3	LIPOVITELLIN (LV-1N, LV-1C)
1275	1aq3-A	3	PROTEIN (BACTERIOPHAGE MS2 COAT PROTEIN)
1276	6lix-B	3	CHROMOPHORE LYASE CRL, CHLOROPLASTIC
1277	5dl7-A	3	PORIN
1278	2kzb-A	3	AUTOPHAGY-RELATED PROTEIN 19
1279	6nnw-A	3	TETRONASIN
1280	5gv3-B	3	LYSOSOME-ASSOCIATED MEMBRANE GLYCOPROTEIN 2
1281	2y32-C	3	BLR5658 PROTEIN
1282	1bqs-A	3	PROTEIN (MUCOSAL ADDRESSIN CELL ADHESION MOLECULE
1283	5k21-B	3	PYOCYANIN DEMETHYLASE
1284	2h1t-A	3	HYPOTHETICAL PROTEIN
1285	3kg7-C	3	CURH
1286	4j5t-A	3	MANNOSYL-OLIGOSACCHARIDE GLUCOSIDASE
1287	6lk8-J	3	MGC83295 PROTEIN
1288	6hxv-A	3	COILED-COIL DOMAIN-CONTAINING PROTEIN 61
1289	6dv3-A	3	PROTEIN INVG
1290	6zlt-B	3	SUSD HOMOLOG
1291	3d9r-B	3	KETOSTEROID ISOMERASE-LIKE PROTEIN
1292	6gut-B	3	23S RRNA PSEUDOURIDINE SYNTHASE D,PILA
1293	4pux-A	3	UNCHARACTERIZED PROTEIN
1294	2vqt-B	3	BETA-MANNOSIDASE
1295	7a4n-C	3	SPIKE GLYCOPROTEIN,FIBRITIN
1296	1djh-A	3	PHOSPHOINOSITIDE-SPECIFIC PHOSPHOLIPASE C,
1297	6jz3-B	3	BETA-GLUCURONIDASE
1298	2qz5-A	3	AXIN INTERACTOR, DORSALIZATION ASSOCIATED
1299	7a4n-B	3	SPIKE GLYCOPROTEIN,FIBRITIN
1300	6jz8-B	3	BETA-GLUCURONIDASE
1301	6jz6-A	3	BETA-GLUCURONIDASE
1302	1qat-B	3	PHOSPHOLIPASE C DELTA-1
1303	1dji-A	3	PHOSPHOINOSITIDE-SPECIFIC PHOSPHOLIPASE C,
1304	7l09-A	3	SPIKE GLYCOPROTEIN
1305	6jzf-B	3	PLASTID DIVISION PROTEIN CDP1, CHLOROPLASTIC
1306	6xr8-B	3	SPIKE GLYCOPROTEIN
1307	7lwn-B	3	SPIKE GLYCOPROTEIN
1308	7lwn-C	3	SPIKE GLYCOPROTEIN
1309	6jz4-B	3	BETA-GLUCURONIDASE
1310	4ooc-A	3	PHTHIOCEROL SYNTHESIS POLYKETIDE SYNTHASE TYPE I
1311	7lwk-C	3	SPIKE GLYCOPROTEIN
1312	5z18-F	3	BETA-GLUCURONIDASE
1313	7edf-A	3	SPIKE GLYCOPROTEIN
1314	6z43-C	3	SPIKE GLYCOPROTEIN
1315	6dv3-K	3	PROTEIN INVG
1316	6i96-A	3	FERRIC HYDROXAMATE UPTAKE
1317	6cs0-C	3	SPIKE GLYCOPROTEIN,FIBRITIN
1318	7m0j-B	3	SPIKE GLYCOPROTEIN
1319	1djg-A	3	PHOSPHOINOSITIDE-SPECIFIC PHOSPHOLIPASE C,
1320	7ke8-B	3	SPIKE GLYCOPROTEIN
1321	7kdi-C	3	SPIKE GLYCOPROTEIN
1322	6i3v-B	3	PRELI DOMAIN-CONTAINING PROTEIN 1, MITOCHONDRIAL
1323	5jql-K	3	PROTEIN UPS1, MITOCHONDRIAL
1324	6crz-C	3	SPIKE GLYCOPROTEIN,FIBRITIN
1325	4icw-A	3	CENTROSOMAL PROTEIN OF 120 KDA
1326	6flj-A	3	CENTROSOMAL PROTEIN OF 120 KDA
1327	7nd8-A	3	SPIKE GLYCOPROTEIN
1328	7mjk-A	3	SPIKE GLYCOPROTEIN
1329	3szh-C	3	AVIDIN/STREPTAVIDIN
1330	7cak-B	3	SPIKE GLYCOPROTEIN
1331	6jz1-B	3	BETA-GLUCURONIDASE
1332	6dv3-H	3	PROTEIN INVG
1333	6crw-B	3	SPIKE GLYCOPROTEIN,FIBRITIN
1334	7a25-C	3	SPIKE GLYCOPROTEIN
1335	1eth-C	3	TRIACYLGLYCEROL ACYL-HYDROLASE
1336	7ke7-A	3	SPIKE GLYCOPROTEIN
1337	6zb4-C	3	SPIKE GLYCOPROTEIN
1338	6zoz-B	3	SPIKE GLYCOPROTEIN
1339	2isd-B	3	PHOSPHOINOSITIDE-SPECIFIC PHOSPHOLIPASE C,
1340	7cwl-B	3	SPIKE GLYCOPROTEIN
1341	2ppl-A	3	PANCREATIC LIPASE-RELATED PROTEIN 1
1342	6cs1-C	3	SPIKE GLYCOPROTEIN,FIBRITIN
1343	7mjm-C	3	SPIKE GLYCOPROTEIN
1344	3qlb-B	3	ENANTIO-PYOCHELIN RECEPTOR
1345	5cf7-A	3	PHTHIOCEROL SYNTHESIS POLYKETIDE SYNTHASE TYPE I
1346	5x58-B	3	SPIKE GLYCOPROTEIN
1347	2wjr-A	3	PROBABLE N-ACETYLNEURAMINIC ACID OUTER MEMBRANE C
1348	1djz-B	3	PHOSPHOINOSITIDE-SPECIFIC PHOSPHOLIPASE C,
1349	7lrt-C	3	ANTIBODY A23-58.1 HEAVY CHAIN
1350	1djx-B	3	PHOSPHOINOSITIDE-SPECIFIC PHOSPHOLIPASE C,
1351	7jzl-A	3	SPIKE GLYCOPROTEIN
1352	3k9m-C	3	CATHEPSIN B
1353	1djz-A	3	PHOSPHOINOSITIDE-SPECIFIC PHOSPHOLIPASE C,
1354	7m6i-C	3	SPIKE GLYCOPROTEIN
1355	7dx0-C	3	SPIKE GLYCOPROTEIN
1356	1eth-A	3	TRIACYLGLYCEROL ACYL-HYDROLASE
1357	7kxj-C	3	SPIKE GLYCOPROTEIN
1358	7cwt-A	3	SPIKE GLYCOPROTEIN
1359	3rrs-A	3	CELLOBIOSE PHOSPHORYLASE
1360	7cyp-A	3	SARS-COV-2 SPIKE GLYCOPROTEIN
1361	3lpg-A	3	BETA-GLUCURONIDASE
1362	6ob0-A	3	LIPOPROTEIN LIPASE
1363	1jyn-A	3	BETA-GALACTOSIDASE
1364	6qub-B	3	BETA-GALACTOSIDASE
1365	7k8t-A	3	SPIKE GLYCOPROTEIN
1366	2pvs-B	3	PANCREATIC LIPASE-RELATED PROTEIN 2
1367	7bty-L	3	MITOCHONDRIAL OUTER MEMBRANE BETA-BARREL PROTEIN
1368	4l8h-B	3	COAT PROTEIN
1369	4x7r-A	3	TARM
1370	7mtd-C	3	SPIKE GLYCOPROTEIN
1371	1w52-X	3	PANCREATIC LIPASE RELATED PROTEIN 2
1372	7mjm-B	3	SPIKE GLYCOPROTEIN
1373	7lyk-B	3	SPIKE GLYCOPROTEIN
1374	6wpt-A	3	SARS-COV-2 SPIKE GLYCOPROTEIN
1375	1gpl-A	3	RP2 LIPASE
1376	2vo5-A	3	BETA-MANNOSIDASE
1377	6jz3-A	3	BETA-GLUCURONIDASE
1378	5u9o-C	3	PLASTID DIVISION PROTEIN CDP1, CHLOROPLASTIC,PLAS
1379	6acc-C	3	SPIKE GLYCOPROTEIN
1380	1fcp-A	3	PROTEIN (FERRIC HYDROXAMATE UPTAKE RECEPTOR)
1381	7dwz-C	3	SPIKE GLYCOPROTEIN
1382	7n64-A	3	SPIKE GLYCOPROTEIN
1383	7ej4-B	3	SPIKE GLYCOPROTEIN
1384	7ke8-A	3	SPIKE GLYCOPROTEIN
1385	7r8m-B	3	SPIKE GLYCOPROTEIN
1386	7ke4-C	3	SPIKE GLYCOPROTEIN
1387	1px3-D	3	BETA-GALACTOSIDASE
1388	7laa-A	3	SPIKE GLYCOPROTEIN
1389	6dv3-L	3	PROTEIN INVG
1390	4ytx-L	3	MITOCHONDRIAL DISTRIBUTION AND MORPHOLOGY PROTEIN
1391	6zxn-C	3	SPIKE GLYCOPROTEIN
1392	6i3y-C	3	PRELI DOMAIN-CONTAINING PROTEIN 1, MITOCHONDRIAL
1393	7ke9-C	3	SPIKE GLYCOPROTEIN
1394	5tz7-A	3	CURK
1395	7m6e-B	3	SPIKE GLYCOPROTEIN
1396	7cac-C	3	SPIKE GLYCOPROTEIN
1397	2ep6-A	3	MCTP2 PROTEIN
1398	3kfq-C	3	CATHEPSIN L2
1399	2o5p-B	3	FERRIPYOVERDINE RECEPTOR
1400	3t09-D	3	BETA-GALACTOSIDASE
1401	7dx8-B	3	SPIKE GLYCOPROTEIN
1402	3i3e-D	3	BETA-GALACTOSIDASE
1403	3k46-A	3	BETA-GLUCURONIDASE
1404	3lpf-A	3	BETA-GLUCURONIDASE
1405	3hty-C	3	HYPOTHETICAL PROTEIN BT_0869
1406	2w16-B	3	FERRIPYOVERDINE RECEPTOR
1407	5zdh-J	3	TYPE II SECRETION SYSTEM PROTEIN D
1408	1jz3-A	3	BETA-GALACTOSIDASE
1409	2gsk-A	3	VITAMIN B12 TRANSPORTER BTUB
1410	4dux-D	3	BETA-GALACTOSIDASE
1411	2w78-A	3	FERRIPYOVERDINE RECEPTOR
1412	4dux-B	3	BETA-GALACTOSIDASE
1413	6byc-A	3	BETA-MANNOSIDASE
1414	3k4d-B	3	BETA-GLUCURONIDASE
1415	6etz-A	3	BETA-GALACTOSIDASE
1416	5wq8-E	3	TYPE II SECRETION SYSTEM PROTEIN D
1417	5wq8-N	3	TYPE II SECRETION SYSTEM PROTEIN D
1418	6i97-B	3	TONB-DEPENDENT RECEPTOR
1419	6byi-A	3	BETA-MANNOSIDASE
1420	3t2q-B	3	BETA-GALACTOSIDASE
1421	6u7j-B	3	BETA-GLUCURONIDASE
1422	3gm8-A	3	GLYCOSIDE HYDROLASE FAMILY 2, CANDIDATE BETA-GLYC
1423	5x5b-C	3	SPIKE GLYCOPROTEIN
1424	5dmy-C	3	BETA-GALACTOSIDASE
1425	3i3d-C	3	BETA-GALACTOSIDASE
1426	3t0d-D	3	BETA-GALACTOSIDASE
1427	3vdb-D	3	BETA-GALACTOSIDASE
1428	6bye-B	3	BETA-MANNOSIDASE
1429	1who-A	3	ALLERGEN PHL P 2
1430	6byg-A	3	BETA-MANNOSIDASE
1431	3vda-C	3	BETA-GALACTOSIDASE
1432	1px3-A	3	BETA-GALACTOSIDASE
1433	1jz7-B	3	BETA-GALACTOSIDASE
1434	6i1y-J	3	GENERAL SECRETION PATHWAY PROTEIN GSPD
1435	3t0a-D	3	BETA-GALACTOSIDASE
1436	3vd4-C	3	BETA-GALACTOSIDASE
1437	1jz8-C	3	BETA-GALACTOSIDASE
1438	3dym-A	3	BETA-GALACTOSIDASE
1439	3qlb-A	3	ENANTIO-PYOCHELIN RECEPTOR
1440	4duv-D	3	BETA-GALACTOSIDASE
1441	3bnv-D	2.9	CJ0977
1442	1wzn-A	2.9	SAM-DEPENDENT METHYLTRANSFERASE
1443	1he8-A	2.9	PHOSPHATIDYLINOSITOL 3-KINASE CATALYTIC SUBUNIT,
1444	6kaw-A	2.9	CGHA
1445	6m32-E	2.9	BACTERIOCHLOROPHYLL A PROTEIN
1446	5mz9-A	2.9	MGP-OPERON PROTEIN 3
1447	7emf-Q	2.9	MEDIATOR OF RNA POLYMERASE II TRANSCRIPTION SUBUN
1448	3n7n-B	2.9	MONOPOLIN COMPLEX SUBUNIT CSM1
1449	5owg-A	2.9	PCYX_EBK42635
1450	5fr8-A	2.9	TONB-DEPENDENT SIDEROPHORE RECEPTOR
1451	5nxh-A	2.9	LONG-TAIL FIBER PROXIMAL SUBUNIT
1452	2wjq-A	2.9	PROBABLE N-ACETYLNEURAMINIC ACID OUTER MEMBRANE C
1453	6fb3-A	2.9	TENEURIN-2
1454	5iok-A	2.9	TRANSCRIPTION INITIATION FACTOR TFIID SUBUNIT 14
1455	5o8o-A	2.9	MITOCHONDRIAL IMPORT RECEPTOR SUBUNIT TOM40
1456	3cjy-A	2.9	PUTATIVE THIOESTERASE
1457	4ykn-A	2.9	PHOSPHATIDYLINOSITOL 3-KINASE REGULATORY SUBUNIT
1458	3nqz-A	2.9	SECRETED METALLOPROTEASE MCP02
1459	6f2p-A	2.9	PAENIBACILLUS XANTHAN LYASE
1460	4q35-A	2.9	LPS-ASSEMBLY PROTEIN LPTD
1461	4o7j-B	2.9	CARG
1462	3m7p-A	2.9	FN1 PROTEIN
1463	5x7o-A	2.9	GLYCOSIDE HYDROLASE FAMILY 31 ALPHA-GLUCOSIDASE
1464	7lxt-J	2.9	20S PROTEASOME ALPHA-1 SUBUNIT
1465	7kj2-A	2.9	SPIKE GLYCOPROTEIN
1466	3iaq-A	2.9	BETA-GALACTOSIDASE
1467	5iz5-B	2.9	CYTOSOLIC PHOSPHOLIPASE A2 DELTA
1468	2wbk-A	2.9	BETA-MANNOSIDASE
1469	5ue8-B	2.9	PROTEIN UNC-13 HOMOLOG A
1470	7p78-E	2.9	SPIKE GLYCOPROTEIN
1471	2pvs-A	2.9	PANCREATIC LIPASE-RELATED PROTEIN 2
1472	4ytx-H	2.9	MITOCHONDRIAL DISTRIBUTION AND MORPHOLOGY PROTEIN
1473	6ohh-A	2.9	EF1P2_MFAP2B
1474	6x79-A	2.9	SARS-COV-2 SPIKE GLYCOPROTEIN
1475	2vjx-A	2.9	BETA-MANNOSIDASE
1476	6vsb-C	2.9	SARS-COV-2 SPIKE GLYCOPROTEIN
1477	3m8d-A	2.9	VITAMIN B12 TRANSPORTER BTUB
1478	7n9b-A	2.9	SPIKE GLYCOPROTEIN
1479	1nb3-K	2.9	CATHEPSIN H
1480	6x2b-A	2.9	SPIKE GLYCOPROTEIN
1481	6d1p-A	2.9	GLYCOSYL HYDROLASES FAMILY 2, SUGAR BINDING DOMAI
1482	2vot-B	2.9	BETA-MANNOSIDASE
1483	3t2x-B	2.9	AVIDIN/STREPTAVIDIN
1484	6zp7-B	2.9	SPIKE GLYCOPROTEIN
1485	3hty-B	2.9	HYPOTHETICAL PROTEIN BT_0869
1486	1nqf-A	2.9	VITAMIN B12 RECEPTOR
1487	7kxj-A	2.9	SPIKE GLYCOPROTEIN
1488	4x7m-A	2.9	UNCHARACTERIZED PROTEIN
1489	6wpt-C	2.9	SARS-COV-2 SPIKE GLYCOPROTEIN
1490	6zxn-A	2.9	SPIKE GLYCOPROTEIN
1491	5opq-C	2.9	3,6-ANHYDRO-D-GALACTOSIDASE
1492	6obt-A	2.9	BORRELIDIN POLYKETIDE SYNTHASE, TYPE I
1493	7cwt-B	2.9	SPIKE GLYCOPROTEIN
1494	6jz2-B	2.9	BETA-GLUCURONIDASE
1495	7r8o-B	2.9	SPIKE GLYCOPROTEIN
1496	2wbk-B	2.9	BETA-MANNOSIDASE
1497	7m8k-A	2.9	SPIKE GLYCOPROTEIN
1498	7p7a-B	2.9	SPIKE GLYCOPROTEIN
1499	7bnn-C	2.9	SURFACE GLYCOPROTEIN
1500	7eh5-C	2.9	SPIKE GLYCOPROTEIN
1501	7mjh-B	2.9	SPIKE GLYCOPROTEIN
1502	7rsk-A	2.9	GLYCOSYL HYDROLASE FAMILY 2, SUGAR BINDING DOMAIN
1503	2nsq-A	2.9	E3 UBIQUITIN-PROTEIN LIGASE NEDD4-LIKE PROTEIN
1504	6zgh-B	2.9	RECEPTOR-TYPE TYROSINE-PROTEIN PHOSPHATASE S,SPIK
1505	7ke8-C	2.9	SPIKE GLYCOPROTEIN
1506	2w77-B	2.9	FERRIPYOVERDINE RECEPTOR
1507	5nji-A	2.9	PHTHIOCEROL/PHENOLPHTHIOCEROL SYNTHESIS POLYKETID
1508	7lwo-C	2.9	SPIKE GLYCOPROTEIN
1509	7lwk-B	2.9	SPIKE GLYCOPROTEIN
1510	7n1q-C	2.9	SPIKE GLYCOPROTEIN
1511	7a4n-A	2.9	SPIKE GLYCOPROTEIN,FIBRITIN
1512	4ytx-J	2.9	MITOCHONDRIAL DISTRIBUTION AND MORPHOLOGY PROTEIN
1513	7n62-A	2.9	SPIKE GLYCOPROTEIN
1514	3kfq-D	2.9	CATHEPSIN L2
1515	7n9t-C	2.9	SPIKE GLYCOPROTEIN
1516	7krq-B	2.9	SPIKE GLYCOPROTEIN
1517	7p7b-B	2.9	SPIKE GLYCOPROTEIN
1518	6zp5-C	2.9	SPIKE GLYCOPROTEIN
1519	6h1p-A	2.9	BETA-GALACTOSIDASE
1520	7eb5-C	2.9	SPIKE GLYCOPROTEIN
1521	7n9e-A	2.9	NB34 NANOBODY
1522	7nd6-A	2.9	SPIKE GLYCOPROTEIN
1523	6eca-A	2.9	BETA-GLUCURONIDASE
1524	4ytx-B	2.9	MITOCHONDRIAL DISTRIBUTION AND MORPHOLOGY PROTEIN
1525	4ytx-D	2.9	MITOCHONDRIAL DISTRIBUTION AND MORPHOLOGY PROTEIN
1526	7bbh-B	2.9	SURFACE GLYCOPROTEIN
1527	5tz6-B	2.9	CURJ
1528	7lyp-C	2.9	SPIKE GLYCOPROTEIN
1529	7kmz-A	2.9	SARS-COV-2 SPIKE GLYCOPROTEIN
1530	7cwu-A	2.9	HEAVY CHAIN OF FC05 FAB
1531	1k1x-B	2.9	4-ALPHA-GLUCANOTRANSFERASE
1532	7d0b-B	2.9	SPIKE GLYCOPROTEIN
1533	7dk3-B	2.9	SPIKE GLYCOPROTEIN
1534	7czv-A	2.9	SPIKE GLYCOPROTEIN
1535	7lqw-B	2.9	2-17 HEAVY CHAIN
1536	6leg-D	2.9	BETA-D-GLUCURONIDASE
1537	1nb5-K	2.9	CATHEPSIN H
1538	5h40-B	2.9	UNCHARACTERIZED PROTEIN
1539	2zxq-A	2.9	ENDO-ALPHA-N-ACETYLGALACTOSAMINIDASE
1540	7r8o-A	2.9	SPIKE GLYCOPROTEIN
1541	6i3v-F	2.9	PRELI DOMAIN-CONTAINING PROTEIN 1, MITOCHONDRIAL
1542	2qzq-A	2.9	AXIN INTERACTOR, DORSALIZATION ASSOCIATED
1543	5w68-C	2.9	PUTATIVE TYPE II SECRETION PROTEIN
1544	5w68-J	2.9	PUTATIVE TYPE II SECRETION PROTEIN
1545	2vqu-B	2.9	BETA-MANNOSIDASE
1546	1jz5-C	2.9	BETA-GALACTOSIDASE
1547	3e1f-3	2.9	BETA-GALACTOSIDASE
1548	1yqf-B	2.9	HYPOTHETICAL PROTEIN LMAJ011689
1549	3vd9-D	2.9	BETA-GALACTOSIDASE
1550	6sd0-C	2.9	BETA-GALACTOSIDASE
1551	6h7v-B	2.9	LIGAND-GATED CHANNEL PROTEIN
1552	5c70-B	2.9	GLUCURONIDASE
1553	5w68-O	2.9	PUTATIVE TYPE II SECRETION PROTEIN
1554	1jyn-B	2.9	BETA-GALACTOSIDASE
1555	2vmf-A	2.9	BETA-MANNOSIDASE
1556	7rsk-B	2.9	GLYCOSYL HYDROLASE FAMILY 2, SUGAR BINDING DOMAIN
1557	1whp-A	2.9	ALLERGEN PHL P 2
1558	6mvf-B	2.9	BETA-GALACTOSIDASE/BETA-GLUCURONIDASE
1559	5w68-M	2.9	PUTATIVE TYPE II SECRETION PROTEIN
1560	5w68-E	2.9	PUTATIVE TYPE II SECRETION PROTEIN
1561	7n1t-B	2.9	SPIKE GLYCOPROTEIN
1562	6cxs-B	2.9	BETA-GLUCURONIDASE
1563	5w68-L	2.9	PUTATIVE TYPE II SECRETION PROTEIN
1564	1px3-C	2.9	BETA-GALACTOSIDASE
1565	5il6-A	2.9	POLYKETIDE SYNTHASE/NONRIBOSOMAL PEPTIDE SYNTHETA
1566	3t2q-D	2.9	BETA-GALACTOSIDASE
1567	3czj-B	2.9	BETA-GALACTOSIDASE
1568	5w68-K	2.9	PUTATIVE TYPE II SECRETION PROTEIN
1569	5w68-A	2.9	PUTATIVE TYPE II SECRETION PROTEIN
1570	6sd0-B	2.9	BETA-GALACTOSIDASE
1571	5w68-F	2.9	PUTATIVE TYPE II SECRETION PROTEIN
1572	4zlf-A	2.8	PUTATIVE B-GLYCAN PHOSPHORYLASE
1573	5kew-B	2.8	VTRA PROTEIN
1574	4dol-A	2.8	AT1G53520
1575	2cjs-A	2.8	UNC-13 HOMOLOG A
1576	6tzk-A	2.8	CELLULOSE SYNTHASE OPERON PROTEIN C
1577	3aki-A	2.8	PUTATIVE SECRETED ALPHA L-ARABINOFURANOSIDASE II
1578	5bu3-A	2.8	PYRI4
1579	5d9g-A	2.8	TIP41-LIKE PROTEIN
1580	4a12-B	2.8	TRANSCRIPTION FACTOR FAPR
1581	7onb-A	2.8	SPLICING FACTOR 3B SUBUNIT 3
1582	7pdz-E	2.8	ISOFORM 2 OF F-ACTIN-CAPPING PROTEIN SUBUNIT BETA
1583	7df2-A	2.8	C2 DOMAIN PROTEIN
1584	6yfi-A	2.8	COAT PROTEIN
1585	1dwn-A	2.8	PHAGE COAT PROTEIN
1586	4k90-B	2.8	EXTRACELLULAR METALLOPROTEINASE MEP
1587	7clx-A	2.8	DEDICATOR OF CYTOKINESIS PROTEIN 8
1588	6tav-A	2.8	ALPHA-2-MACROGLOBULIN
1589	2fk9-A	2.8	PROTEIN KINASE C, ETA TYPE
1590	4nkb-B	2.8	PROBABLE SERINE/THREONINE-PROTEIN KINASE ZYG-1
1591	2ooj-B	2.8	HYPOTHETICAL PROTEIN
1592	1fi1-A	2.8	FERRICHROME-IRON RECEPTOR
1593	1y8c-A	2.8	S-ADENOSYLMETHIONINE-DEPENDENT METHYLTRANSFERASE
1594	4fnv-A	2.8	HEPARINASE III PROTEIN, HEPARITIN SULFATE LYASE
1595	5yvf-A	2.8	BFA1
1596	1ei5-A	2.8	D-AMINOPEPTIDASE
1597	6sg8-B	2.8	HEMAGGLUTININ-NEURAMINIDASE
1598	6ihj-A	2.8	NUCLEAR RNA EXPORT FACTOR 1
1599	1rn7-A	2.8	CYSTATIN D
1600	6nyq-C	2.8	1H3 FAB LIGHT CHAIN
1601	5o65-B	2.8	FAPF
1602	6mit-G	2.8	LIPOPOLYSACCHARIDE EXPORT SYSTEM ATP-BINDING PROT
1603	4bhr-B	2.8	PILIN, TYPE IV
1604	2ogf-B	2.8	HYPOTHETICAL PROTEIN MJ0408
1605	6pmp-C	2.8	1-PHOSPHATIDYLINOSITOL 4,5-BISPHOSPHATE PHOSPHODI
1606	2vl4-B	2.8	BETA-MANNOSIDASE
1607	6xf5-C	2.8	SPIKE GLYCOPROTEIN
1608	7a25-A	2.8	SPIKE GLYCOPROTEIN
1609	1f4a-D	2.8	BETA-GALACTOSIDASE
1610	7lwt-B	2.8	SPIKE GLYCOPROTEIN
1611	4jhz-B	2.8	BETA-GLUCURONIDASE
1612	7n9t-B	2.8	SPIKE GLYCOPROTEIN
1613	6xxw-A	2.8	BETA-GLUCURONIDASE
1614	6zp2-A	2.8	SPIKE GLYCOPROTEIN
1615	6zp0-B	2.8	SPIKE GLYCOPROTEIN
1616	6zgh-C	2.8	RECEPTOR-TYPE TYROSINE-PROTEIN PHOSPHATASE S,SPIK
1617	7kj5-A	2.8	SPIKE GLYCOPROTEIN
1618	1yq2-E	2.8	BETA-GALACTOSIDASE
1619	5u9l-A	2.8	PARALOG OF ACCUMULATION AND REPLICATION OF CHLORO
1620	7a95-C	2.8	SPIKE GLYCOPROTEIN
1621	6jzn-B	2.8	PLASTID DIVISION PROTEIN CDP1, CHLOROPLASTIC
1622	7ad1-A	2.8	SPIKE GLYCOPROTEIN,ENVELOPE GLYCOPROTEIN,SPIKE
1623	7kkl-A	2.8	SARS-COV-2 SPIKE GLYCOPROTEIN
1624	1rp1-A	2.8	PANCREATIC LIPASE RELATED PROTEIN 1
1625	1jx1-C	2.8	CHALCONE--FLAVONONE ISOMERASE 1
1626	3afj-A	2.8	CELLOBIOSE PHOSPHORYLASE
1627	7aht-B	2.8	K(+)/H(+) ANTIPORTER SUBUNIT KHTT
1628	6jz5-B	2.8	BETA-GLUCURONIDASE
1629	5vly-C	2.8	CAPSID PROTEIN
1630	3fhh-A	2.8	OUTER MEMBRANE HEME RECEPTOR SHUA
1631	6byg-B	2.8	BETA-MANNOSIDASE
1632	7l7k-C	2.8	SPIKE GLYCOPROTEIN
1633	7dk4-B	2.8	THE HEAVY CHAIN OF 2H2 FAB
1634	7mkl-B	2.8	SPIKE GLYCOPROTEIN
1635	7bnn-A	2.8	SURFACE GLYCOPROTEIN
1636	7dzw-C	2.8	SPIKE GLYCOPROTEIN
1637	1eyq-A	2.8	CHALCONE-FLAVONONE ISOMERASE 1
1638	3szh-A	2.8	AVIDIN/STREPTAVIDIN
1639	6nb6-C	2.8	SPIKE GLYCOPROTEIN
1640	3hty-D	2.8	HYPOTHETICAL PROTEIN BT_0869
1641	6u7j-C	2.8	BETA-GLUCURONIDASE
1642	1nb5-J	2.8	CATHEPSIN H
1643	5wzp-A	2.8	ALPHA-N-ACETYLGALACTOSAMINIDASE
1644	7jji-C	2.8	SPIKE GLYCOPROTEIN
1645	6acd-A	2.8	SPIKE GLYCOPROTEIN
1646	3szh-B	2.8	AVIDIN/STREPTAVIDIN
1647	3szi-A	2.8	AVIDIN/STREPTAVIDIN
1648	5bw0-D	2.8	TYPE II SECRETION SYSTEM PROTEIN J
1649	6xf6-C	2.8	SPIKE GLYCOPROTEIN
1650	7m6i-A	2.8	SPIKE GLYCOPROTEIN
1651	7dk7-B	2.8	THE HEAVY CHAIN FRAGMENT OF 2H2 FAB
1652	6zp2-B	2.8	SPIKE GLYCOPROTEIN
1653	5wl4-C	2.8	ENGINEERED CHALCONE ISOMERASE ANCR3
1654	7bno-A	2.8	SURFACE GLYCOPROTEIN
1655	1xkh-A	2.8	FERRIPYOVERDINE RECEPTOR
1656	3szi-C	2.8	AVIDIN/STREPTAVIDIN
1657	7k8y-B	2.8	SPIKE GLYCOPROTEIN
1658	1nb5-I	2.8	CATHEPSIN H
1659	5hi8-B	2.8	ANTENNA PROTEIN
1660	7l2d-B	2.8	SPIKE GLYCOPROTEIN
1661	6zoz-C	2.8	SPIKE GLYCOPROTEIN
1662	6hds-D	2.8	SHORT AFIFAVIDIN
1663	3szi-K	2.8	AVIDIN/STREPTAVIDIN
1664	3szi-D	2.8	AVIDIN/STREPTAVIDIN
1665	5wzr-B	2.8	ALPHA-N-ACETYLGALACTOSAMINIDASE
1666	1nb5-L	2.8	CATHEPSIN H
1667	3t2x-C	2.8	AVIDIN/STREPTAVIDIN
1668	3szi-J	2.8	AVIDIN/STREPTAVIDIN
1669	7nsu-F	2.8	OUTER MEMBRANE PROTEIN F
1670	5l84-A	2.8	PHTHIOCEROL SYNTHESIS POLYKETIDE SYNTHASE TYPE I
1671	3szj-B	2.8	AVIDIN/STREPTAVIDIN
1672	7dk6-B	2.8	SARS-COV-2 S PROTEIN
1673	7m6e-E	2.8	SPIKE GLYCOPROTEIN
1674	5zc1-B	2.8	CYSTATIN-1
1675	6ec6-A	2.8	BETA-GLUCURONIDASE
1676	7cwm-C	2.8	SPIKE GLYCOPROTEIN
1677	3szh-E	2.8	AVIDIN/STREPTAVIDIN
1678	2w6u-A	2.8	FERRIPYOVERDINE RECEPTOR
1679	3rgn-A	2.8	VITAMIN B12 TRANSPORTER BTUB
1680	5il6-B	2.8	POLYKETIDE SYNTHASE/NONRIBOSOMAL PEPTIDE SYNTHETA
1681	5bp2-A	2.8	MYCOCEROSIC ACID SYNTHASE-LIKE POLYKETIDE SYNTHAS
1682	7ddn-B	2.8	SPIKE GLYCOPROTEIN
1683	2w6u-B	2.8	FERRIPYOVERDINE RECEPTOR
1684	3szj-A	2.8	AVIDIN/STREPTAVIDIN
1685	3t09-B	2.8	BETA-GALACTOSIDASE
1686	1f4a-A	2.8	BETA-GALACTOSIDASE
1687	6mvf-A	2.8	BETA-GALACTOSIDASE/BETA-GLUCURONIDASE
1688	5t9a-A	2.8	GLYCOSIDE HYDROLASE
1689	3szi-H	2.8	AVIDIN/STREPTAVIDIN
1690	3t2w-A	2.8	AVIDIN/STREPTAVIDIN
1691	3vdb-B	2.8	BETA-GALACTOSIDASE
1692	6eca-B	2.8	BETA-GLUCURONIDASE
1693	6czj-A	2.8	B10
1694	6cs2-A	2.8	SPIKE GLYCOPROTEIN,FIBRITIN
1695	6tsk-B	2.8	LACZ PROTEIN
1696	3szi-I	2.8	AVIDIN/STREPTAVIDIN
1697	1nqg-A	2.8	VITAMIN B12 RECEPTOR
1698	3szi-B	2.8	AVIDIN/STREPTAVIDIN
1699	3t08-D	2.8	BETA-GALACTOSIDASE
1700	2w6t-A	2.8	FERRIPYOVERDINE RECEPTOR
1701	6jz2-A	2.8	BETA-GLUCURONIDASE
1702	3vd5-D	2.8	BETA-GALACTOSIDASE
1703	3czj-A	2.8	BETA-GALACTOSIDASE
1704	2vmf-B	2.8	BETA-MANNOSIDASE
1705	2vqt-A	2.8	BETA-MANNOSIDASE
1706	6mvh-B	2.8	BETA-GALACTOSIDASE
1707	6b6l-B	2.8	GLYCOSYL HYDROLASE FAMILY 2, SUGAR BINDING DOMAIN
1708	1hn1-D	2.8	BETA-GALACTOSIDASE
1709	7jwb-B	2.8	AUTONOMOUS HUMAN HEAVY CHAIN VARIABLE DOMAIN
1710	5izr-C	2.8	CYTOSOLIC PHOSPHOLIPASE A2 DELTA
1711	3muy-1	2.8	BETA-D-GALACTOSIDASE
1712	5w68-G	2.8	PUTATIVE TYPE II SECRETION PROTEIN
1713	3dym-C	2.8	BETA-GALACTOSIDASE
1714	2iah-A	2.8	FERRIPYOVERDINE RECEPTOR
1715	4jkm-B	2.8	BETA-GLUCURONIDASE
1716	3szh-F	2.8	AVIDIN/STREPTAVIDIN
1717	4duv-C	2.8	BETA-GALACTOSIDASE
1718	6dxu-D	2.8	GLYCOSYL HYDROLASE FAMILY 2, TIM BARREL DOMAIN PR
1719	3szi-G	2.8	AVIDIN/STREPTAVIDIN
1720	3i3e-A	2.8	BETA-GALACTOSIDASE
1721	4ttg-D	2.8	BETA-GALACTOSIDASE
1722	5c70-A	2.8	GLUCURONIDASE
1723	3vd4-D	2.8	BETA-GALACTOSIDASE
1724	6i97-A	2.8	TONB-DEPENDENT RECEPTOR
1725	3t0b-A	2.8	BETA-GALACTOSIDASE
1726	6zgi-A	2.8	SPIKE GLYCOPROTEIN
1727	2vjx-B	2.8	BETA-MANNOSIDASE
1728	4r7f-A	2.7	UNCHARACTERIZED PROTEIN
1729	1xfd-A	2.7	DIPEPTIDYL AMINOPEPTIDASE-LIKE PROTEIN 6
1730	1lsh-B	2.7	LIPOVITELLIN (LV-1N, LV-1C)
1731	5nfi-B	2.7	MINOR FIMBRIUM ANCHORING SUBUNIT MFA2
1732	3ci0-K	2.7	PSEUDOPILIN GSPI
1733	7oc9-A	2.7	BD0675
1734	5zqx-A	2.7	BETA-XYLOSIDASE
1735	6zce-p	2.7	EUKARYOTIC TRANSLATION INITIATION FACTOR 3 SUBUNI
1736	5c9p-A	2.7	PLL LECTIN
1737	2yzy-A	2.7	PUTATIVE UNCHARACTERIZED PROTEIN TTHA1012
1738	3df6-B	2.7	ORF99
1739	7nyw-B	2.7	CHROMOSOME PARTITION PROTEIN MUKB
1740	4psn-C	2.7	SSDNA BINDING PROTEIN
1741	7bow-A	2.7	HYDROXYNITRILE LYASE
1742	6mp4-E	2.7	FATTY ACID-BINDING PROTEIN, LIVER
1743	2h36-X	2.7	HYPOTHETICAL PROTEIN SIFV0014
1744	6r3u-A	2.7	GLYCOSIDE HYDROLASE FAMILY 32
1745	6r2q-B	2.7	CYSTATHIONINE BETA-SYNTHASE
1746	6lbr-A	2.7	KLLA0F20922P
1747	5ibo-A	2.7	OPLOPHORUS-LUCIFERIN 2-MONOOXYGENASE CATALYTIC SU
1748	4epa-A	2.7	PESTICIN RECEPTOR
1749	5n4b-A	2.7	PROLYL OLIGOPEPTIDASE
1750	2jgs-B	2.7	CIRCULAR PERMUTANT OF AVIDIN
1751	7ne0-D	2.7	NETRIN-1
1752	2n2l-A	2.7	OUTER MEMBRANE PROTEIN X
1753	3nk3-A	2.7	ZONA PELLUCIDA 3
1754	4q7g-A	2.7	LEUCOTOXIN LUKDV
1755	3cnx-C	2.7	UNCHARACTERIZED PROTEIN
1756	3b83-C	2.7	TEN-D3
1757	5tih-A	2.7	CYSTEINE-RICH PROTECTIVE ANTIGEN
1758	3pgb-A	2.7	PUTATIVE UNCHARACTERIZED PROTEIN
1759	2gia-G	2.7	MITOCHONDRIAL RNA-BINDING PROTEIN 2
1760	3b7y-A	2.7	E3 UBIQUITIN-PROTEIN LIGASE NEDD4
1761	6e8a-A	2.7	DUF1795 DOMAIN-CONTAINING PROTEIN
1762	6z2p-A	2.7	O-GLYCAN PROTEASE
1763	6hdv-A	2.7	AFIFAVIDIN
1764	7czf-B	2.7	EPHRIN TYPE-A RECEPTOR 2
1765	2por-A	2.7	PORIN
1766	6xs6-B	2.7	SPIKE GLYCOPROTEIN
1767	7n1u-A	2.7	SPIKE GLYCOPROTEIN
1768	3kse-D	2.7	CATHEPSIN L1
1769	7cwu-C	2.7	HEAVY CHAIN OF FC05 FAB
1770	6hdt-A	2.7	SHORT AFIFAVIDIN
1771	7e7d-B	2.7	SPIKE GLYCOPROTEIN,COLLAGEN ALPHA-1(I) CHAIN
1772	5t9a-D	2.7	GLYCOSIDE HYDROLASE
1773	1jx1-D	2.7	CHALCONE--FLAVONONE ISOMERASE 1
1774	7jw0-B	2.7	SARS-COV-2 SPIKE GLYCOPROTEIN
1775	7cwn-C	2.7	SPIKE GLYCOPROTEIN
1776	1k1y-A	2.7	4-ALPHA-GLUCANOTRANSFERASE
1777	7lwp-A	2.7	SPIKE GLYCOPROTEIN
1778	7k90-B	2.7	SPIKE GLYCOPROTEIN
1779	5nz8-B	2.7	CELLODEXTRIN PHOSPHORYLASE
1780	1nb3-I	2.7	CATHEPSIN H
1781	2vr4-A	2.7	BETA-MANNOSIDASE
1782	1nqh-A	2.7	VITAMIN B12 RECEPTOR
1783	3t2x-D	2.7	AVIDIN/STREPTAVIDIN
1784	7lqw-A	2.7	2-17 HEAVY CHAIN
1785	6cs2-B	2.7	SPIKE GLYCOPROTEIN,FIBRITIN
1786	3oba-C	2.7	BETA-GALACTOSIDASE
1787	5wl4-A	2.7	ENGINEERED CHALCONE ISOMERASE ANCR3
1788	5x58-C	2.7	SPIKE GLYCOPROTEIN
1789	5yx3-B	2.7	CHALCONE-FLAVONONE ISOMERASE FAMILY PROTEIN
1790	7agv-D	2.7	K(+)/H(+) ANTIPORTER SUBUNIT KHTT
1791	6u7j-A	2.7	BETA-GLUCURONIDASE
1792	6czj-B	2.7	B10
1793	7ndd-B	2.7	SPIKE GLYCOPROTEIN
1794	7agv-H	2.7	K(+)/H(+) ANTIPORTER SUBUNIT KHTT
1795	7ej5-B	2.7	SPIKE GLYCOPROTEIN
1796	7mjh-C	2.7	SPIKE GLYCOPROTEIN
1797	7bbh-C	2.7	SURFACE GLYCOPROTEIN
1798	2vf9-C	2.7	COAT PROTEIN
1799	6eus-C	2.7	DCAP-LIKE PROTEIN
1800	7n1x-A	2.7	SPIKE GLYCOPROTEIN
1801	1jx1-A	2.7	CHALCONE--FLAVONONE ISOMERASE 1
1802	1eyq-B	2.7	CHALCONE-FLAVONONE ISOMERASE 1
1803	7dk5-C	2.7	SARS-COV-2 S PROTEIN
1804	3l4c-A	2.7	DEDICATOR OF CYTOKINESIS PROTEIN 1
1805	7ke6-B	2.7	SPIKE GLYCOPROTEIN
1806	7jwb-A	2.7	AUTONOMOUS HUMAN HEAVY CHAIN VARIABLE DOMAIN
1807	6hdv-D	2.7	AFIFAVIDIN
1808	3szi-F	2.7	AVIDIN/STREPTAVIDIN
1809	5vly-B	2.7	CAPSID PROTEIN
1810	7k90-A	2.7	SPIKE GLYCOPROTEIN
1811	7akd-C	2.7	SPIKE GLYCOPROTEIN
1812	6acc-B	2.7	SPIKE GLYCOPROTEIN
1813	6obv-B	2.7	FLUVIRUCIN B1 DH DOMAIN FROM MODULE 1
1814	5h3z-B	2.7	UNCHARACTERIZED PROTEIN
1815	5wzq-B	2.7	ALPHA-N-ACETYLGALACTOSAMINIDASE
1816	3l4c-B	2.7	DEDICATOR OF CYTOKINESIS PROTEIN 1
1817	7keb-A	2.7	SPIKE GLYCOPROTEIN
1818	6zp0-A	2.7	SPIKE GLYCOPROTEIN
1819	1jz3-C	2.7	BETA-GALACTOSIDASE
1820	6xm0-A	2.7	SPIKE GLYCOPROTEIN
1821	4ytx-F	2.7	MITOCHONDRIAL DISTRIBUTION AND MORPHOLOGY PROTEIN
1822	7ksg-A	2.7	SPIKE GLYCOPROTEIN
1823	7kmz-B	2.7	SARS-COV-2 SPIKE GLYCOPROTEIN
1824	3k9m-D	2.7	CATHEPSIN B
1825	7a94-A	2.7	SPIKE GLYCOPROTEIN
1826	7d4g-B	2.7	SPIKE GLYCOPROTEIN S1
1827	5czk-B	2.7	BETA-GLUCURONIDASE
1828	5z19-E	2.7	BETA-GLUCURONIDASE
1829	3acs-A	2.7	CELLOBIOSE PHOSPHORYLASE
1830	7lqv-A	2.7	SPIKE GLYCOPROTEIN
1831	6h7f-B	2.7	BAUA
1832	6ddu-A	2.7	BETA-MANNOSIDASE
1833	6cxs-A	2.7	BETA-GLUCURONIDASE
1834	6ncw-C	2.7	BETA-GALACTURONIDASE
1835	3t0b-B	2.7	BETA-GALACTOSIDASE
1836	6ncx-C	2.7	BETA-GALACTURONIDASE
1837	1jz3-B	2.7	BETA-GALACTOSIDASE
1838	3vdc-D	2.7	BETA-GALACTOSIDASE
1839	4ttg-C	2.7	BETA-GALACTOSIDASE
1840	6leg-C	2.7	BETA-D-GLUCURONIDASE
1841	5n6u-A	2.7	BETA-MANNOSIDASE
1842	6ncw-B	2.7	BETA-GALACTURONIDASE
1843	3i3b-A	2.7	BETA-GALACTOSIDASE
1844	1f4a-C	2.7	BETA-GALACTOSIDASE
1845	1jyw-B	2.7	BETA-GALACTOSIDASE
1846	3dym-D	2.7	BETA-GALACTOSIDASE
1847	6i1y-N	2.7	GENERAL SECRETION PATHWAY PROTEIN GSPD
1848	6d1p-B	2.7	GLYCOSYL HYDROLASES FAMILY 2, SUGAR BINDING DOMAI
1849	3t09-A	2.7	BETA-GALACTOSIDASE
1850	3iap-A	2.7	BETA-GALACTOSIDASE
1851	2ysu-A	2.7	VITAMIN B12 TRANSPORTER BTUB
1852	5t9g-A	2.7	GLYCOSIDE HYDROLASE
1853	5c71-A	2.7	GLUCURONIDASE
1854	5x5b-A	2.7	SPIKE GLYCOPROTEIN
1855	6mvf-F	2.7	BETA-GALACTOSIDASE/BETA-GLUCURONIDASE
1856	3i3e-B	2.7	BETA-GALACTOSIDASE
1857	6b6l-A	2.7	GLYCOSYL HYDROLASE FAMILY 2, SUGAR BINDING DOMAIN
1858	3t0a-C	2.7	BETA-GALACTOSIDASE
1859	3vd5-B	2.7	BETA-GALACTOSIDASE
1860	1jyx-A	2.7	BETA-GALACTOSIDASE
1861	3j7h-C	2.7	BETA-GALACTOSIDASE
1862	5c71-D	2.7	GLUCURONIDASE
1863	6bpo-B	2.7	CATECHOLATE SIDEROPHORE RECEPTOR FIU
1864	5c71-B	2.7	GLUCURONIDASE
1865	2vzo-A	2.7	EXO-BETA-D-GLUCOSAMINIDASE
1866	3e1f-4	2.7	BETA-GALACTOSIDASE
1867	6bjq-A	2.7	GLYCOSIDE HYDROLASE FAMILY 2 CANDIDATE B-GLUCURON
1868	1jyv-C	2.7	BETA-GALACTOSIDASE
1869	1hn1-C	2.7	BETA-GALACTOSIDASE
1870	5xqi-B	2.6	PROTEIN ROGDI HOMOLOG
1871	3pyc-A	2.6	E3 UBIQUITIN-PROTEIN LIGASE SMURF1
1872	3h4z-B	2.6	MALTOSE-BINDING PERIPLASMIC PROTEIN FUSED WITH AL
1873	5o4u-A	2.6	FLAGELLIN
1874	3w5g-A	2.6	BETA-GALACTOSIDASE
1875	6jsb-A	2.6	HYPOTHETICAL MEMBRANE PROTEIN
1876	4ruq-B	2.6	FISH-EGG LECTIN
1877	6m63-A	2.6	CHIMERA OF CYCLIC NUCLEOTIDE-GATED POTASSIUM CHAN
1878	6xt9-I	2.6	BARDET-BIEDL SYNDROME 1 PROTEIN
1879	5xfm-A	2.6	ALPHA-GLUCOSIDASE
1880	6ef3-A	2.6	PROTEASOME SUBUNIT BETA TYPE-1
1881	4n6l-A	2.6	CYSTATIN-M
1882	1c8u-A	2.6	ACYL-COA THIOESTERASE II
1883	3abz-A	2.6	BETA-GLUCOSIDASE I
1884	2fwv-A	2.6	HYPOTHETICAL PROTEIN MTUBF_01000852
1885	2d7d-A	2.6	5'-D(P*TP*TP*T)-3'
1886	1jnw-A	2.6	PYRIDOXINE 5'-PHOSPHATE OXIDASE
1887	4h0p-A	2.6	ACETATE KINASE
1888	3vsf-C	2.6	RICIN B LECTIN
1889	5mdq-A	2.6	CHITOPORIN
1890	4q51-B	2.6	UNCHARACTERIZED PROTEIN
1891	6p59-B	2.6	CORE-BINDING FACTOR SUBUNIT BETA
1892	3fyf-B	2.6	PROTEIN BVU-3222
1893	5dl5-A	2.6	MEMBRANE PROTEIN
1894	6mly-C	2.6	BIFUNCTIONAL GH43-CE PROTEIN
1895	5lal-B	2.6	DIRIGENT PROTEIN 6
1896	4ccv-A	2.6	HISTIDINE-RICH GLYCOPROTEIN
1897	2fs2-B	2.6	PHENYLACETIC ACID DEGRADATION PROTEIN PAAI
1898	2mvo-A	2.6	PUTATIVE LIPOPROTEIN
1899	6k4y-M	2.6	DNA-DIRECTED RNA POLYMERASE SUBUNIT ALPHA
1900	5img-A	2.6	DIPEPTIDASE
1901	7chu-A	2.6	PUTATIVE PECTIN LYASE
1902	3h3h-B	2.6	UNCHARACTERIZED SNOAL-LIKE PROTEIN
1903	3ty1-A	2.6	HYPOTHETICAL ALDOSE 1-EPIMERASE
1904	2rcq-A	2.6	RETINOL-BINDING PROTEIN II, CELLULAR
1905	5xq3-A	2.6	PCRGLX PROTEIN
1906	1af6-A	2.6	MALTOPORIN
1907	2fk6-A	2.6	TRNA(THR)
1908	3msw-A	2.6	UNCHARACTERIZED PROTEIN
1909	7jmn-N	2.6	MEDIATOR OF RNA POLYMERASE II TRANSCRIPTION SUBUN
1910	6b7l-A	2.6	IMMUNE MODULATOR A
1911	4it7-A	2.6	CPI
1912	2obd-A	2.6	CHOLESTERYL ESTER TRANSFER PROTEIN
1913	1w80-A	2.6	ADAPTER-RELATED PROTEIN COMPLEX 2 ALPHA 2
1914	6myv-C	2.6	SIALIDASE26
1915	7m6i-B	2.6	SPIKE GLYCOPROTEIN
1916	5e9u-A	2.6	GLYCOSYLTRANSFERASE GTF1
1917	7a98-B	2.6	SPIKE GLYCOPROTEIN
1918	7kms-A	2.6	ANGIOTENSIN-CONVERTING ENZYME 2
1919	3kg8-B	2.6	CURJ
1920	7a29-C	2.6	SPIKE GLYCOPROTEIN
1921	7btk-D	2.6	BETA-GALACTOSIDASE
1922	7krr-C	2.6	SPIKE GLYCOPROTEIN
1923	1jz6-B	2.6	BETA-GALACTOSIDASE
1924	7mtd-B	2.6	SPIKE GLYCOPROTEIN
1925	7keb-C	2.6	SPIKE GLYCOPROTEIN
1926	3kse-F	2.6	CATHEPSIN L1
1927	6zox-A	2.6	SPIKE GLYCOPROTEIN
1928	5j6o-A	2.6	PUTATIVE POLYKETIDE SYNTHASE
1929	7mm0-B	2.6	B1-182.1 FAB HEAVY CHAIN
1930	3kse-E	2.6	CATHEPSIN L1
1931	6xm3-A	2.6	SPIKE GLYCOPROTEIN
1932	7mm0-C	2.6	B1-182.1 FAB HEAVY CHAIN
1933	7n0g-A	2.6	SPIKE GLYCOPROTEIN
1934	3ew2-A	2.6	RHIZAVIDIN
1935	7ly3-B	2.6	SPIKE PROTEIN S1
1936	7kqe-C	2.6	FAB 3D11 HEAVY CHAIN
1937	7ej5-C	2.6	SPIKE GLYCOPROTEIN
1938	5i0k-A	2.6	PHTHIOCEROL SYNTHESIS POLYKETIDE SYNTHASE TYPE I
1939	6z43-A	2.6	SPIKE GLYCOPROTEIN
1940	7brs-A	2.6	BETA-GALACTOSIDASE
1941	7czz-A	2.6	SPIKE GLYCOPROTEIN
1942	1jx1-E	2.6	CHALCONE--FLAVONONE ISOMERASE 1
1943	3k4a-A	2.6	BETA-GLUCURONIDASE
1944	7cn9-C	2.6	SPIKE PROTEIN S1, SPIKE PROTEIN S2
1945	7l3n-A	2.6	SPIKE GLYCOPROTEIN
1946	6hdt-D	2.6	SHORT AFIFAVIDIN
1947	5bp2-B	2.6	MYCOCEROSIC ACID SYNTHASE-LIKE POLYKETIDE SYNTHAS
1948	7n8h-F	2.6	SPIKE GLYCOPROTEIN
1949	7lrt-B	2.6	ANTIBODY A23-58.1 HEAVY CHAIN
1950	7eb0-B	2.6	SPIKE GLYCOPROTEIN
1951	2vf9-A	2.6	COAT PROTEIN
1952	7ljr-A	2.6	SPIKE GLYCOPROTEIN
1953	7mjg-A	2.6	SPIKE GLYCOPROTEIN
1954	5u9o-E	2.6	PLASTID DIVISION PROTEIN CDP1, CHLOROPLASTIC,PLAS
1955	7lyq-A	2.6	SPIKE GLYCOPROTEIN
1956	1bmw-A	2.6	POLLEN ALLERGEN PHL P2
1957	7a5s-B	2.6	CR3022 FAB HEAVY CHAIN
1958	6kxu-G	2.6	PROTEIN BONZAI 1
1959	7n1u-B	2.6	SPIKE GLYCOPROTEIN
1960	7n8h-K	2.6	SPIKE GLYCOPROTEIN
1961	5odw-B	2.6	FERRIPYOVERDINE RECEPTOR
1962	7n8h-A	2.6	SPIKE GLYCOPROTEIN
1963	7m6h-B	2.6	SPIKE GLYCOPROTEIN
1964	1jx0-A	2.6	CHALCONE--FLAVONONE ISOMERASE 1
1965	6mbg-A	2.6	GPHF
1966	7dzx-A	2.6	SPIKE GLYCOPROTEIN
1967	5wks-B	2.6	ENGINEERED CHALCONE ISOMERASE ANCR1
1968	6lem-A	2.6	BETA-D-GLUCURONIDASE
1969	6i1y-M	2.6	GENERAL SECRETION PATHWAY PROTEIN GSPD
1970	6bpo-D	2.6	CATECHOLATE SIDEROPHORE RECEPTOR FIU
1971	6kxk-H	2.6	PROTEIN BONZAI 1
1972	6e4v-A	2.6	FHUE RECEPTOR
1973	7m6h-A	2.6	SPIKE GLYCOPROTEIN
1974	5z1a-A	2.6	PUTATIVE BETA-GALACTOSIDASE
1975	1jz8-A	2.6	BETA-GALACTOSIDASE
1976	6kxk-F	2.6	PROTEIN BONZAI 1
1977	7jv6-E	2.6	SARS-COV-2 SPIKE GLYCOPROTEIN
1978	1qff-A	2.6	FERRIC HYDROXAMATE UPTAKE RECEPTOR
1979	6hdv-B	2.6	AFIFAVIDIN
1980	1jyw-D	2.6	BETA-GALACTOSIDASE
1981	1jz8-B	2.6	BETA-GALACTOSIDASE
1982	6kxu-H	2.6	PROTEIN BONZAI 1
1983	4ttg-B	2.6	BETA-GALACTOSIDASE
1984	3vdc-A	2.6	BETA-GALACTOSIDASE
1985	3hty-K	2.6	HYPOTHETICAL PROTEIN BT_0869
1986	6mvh-A	2.6	BETA-GALACTOSIDASE
1987	5euv-B	2.6	BETA-D-GALACTOSIDASE
1988	6tsk-C	2.6	LACZ PROTEIN
1989	3mv1-1	2.6	BETA-GALACTOSIDASE
1990	2vo5-B	2.6	BETA-MANNOSIDASE
1991	1f4h-C	2.6	BETA-GALACTOSIDASE
1992	3iaq-D	2.6	BETA-GALACTOSIDASE
1993	5t9g-B	2.6	GLYCOSIDE HYDROLASE
1994	6ncx-B	2.6	BETA-GALACTURONIDASE
1995	3t08-A	2.6	BETA-GALACTOSIDASE
1996	6s6z-E	2.6	BETA-GALACTOSIDASE
1997	6ack-B	2.6	SPIKE GLYCOPROTEIN
1998	2w78-B	2.6	FERRIPYOVERDINE RECEPTOR
1999	3j7h-D	2.6	BETA-GALACTOSIDASE
[truncated: 828 more rows]

## Sheet: DsEcp20-3
Hit number	PBD acession IDa	Z-scoreb	PDB description
1	5xmz-A	9.3	EFFECTOR PROTEIN PEVD1
2	3fdw-A	6.7	SYNAPTOTAGMIN-LIKE PROTEIN 4
3	3fdw-B	6.6	SYNAPTOTAGMIN-LIKE PROTEIN 4
4	6bty-B	5.8	PHOSPHATIDYLINOSITOL 4-PHOSPHATE 3-KINASE C2 DOMA
5	3v0r-A	5.8	MAJOR ALLERGEN ALT A 1
6	2r83-A	5.7	SYNAPTOTAGMIN-1
7	2r83-B	5.7	SYNAPTOTAGMIN-1
8	5ccg-E	5.7	VESICLE-ASSOCIATED MEMBRANE PROTEIN 2
9	2b3r-B	5.6	PHOSPHATIDYLINOSITOL-4-PHOSPHATE 3-KINASE C2 DOMA
10	2chd-A	5.6	RABPHILIN-3A
11	1byn-A	5.6	PROTEIN (SYNAPTOTAGMIN I)
12	2k45-A	5.6	SYNAPTOTAGMIN-1
13	6btz-B	5.6	PHOSPHATIDYLINOSITOL 4-PHOSPHATE 3-KINASE C2 DOMA
14	4np9-A	5.6	RABPHILIN-3A
15	1rsy-A	5.6	SYNAPTOTAGMIN I
16	6btz-D	5.6	PHOSPHATIDYLINOSITOL 4-PHOSPHATE 3-KINASE C2 DOMA
17	1w15-A	5.5	SYNAPTOTAGMIN IV
18	5cch-E	5.5	VESICLE-ASSOCIATED MEMBRANE PROTEIN 2
19	6ank-B	5.5	SYNAPTOTAGMIN-7
20	5cci-E	5.5	VESICLE-ASSOCIATED MEMBRANE PROTEIN 2
21	6btz-A	5.5	PHOSPHATIDYLINOSITOL 4-PHOSPHATE 3-KINASE C2 DOMA
22	2k8m-D	5.5	PUTATIVE UNCHARACTERIZED PROTEIN
23	6bu0-A	5.5	PHOSPHATIDYLINOSITOL 4-PHOSPHATE 3-KINASE C2 DOMA
24	2k4a-A	5.5	SYNAPTOTAGMIN-1
25	4ns0-A	5.5	RABPHILIN-3A
26	4ts6-A	5.4	RAB3 INTERACTING MOLECULE VARIANT 2
27	2b3r-A	5.4	PHOSPHATIDYLINOSITOL-4-PHOSPHATE 3-KINASE C2 DOMA
28	3f05-A	5.4	SYNAPTOTAGMIN-1
29	6btz-C	5.4	PHOSPHATIDYLINOSITOL 4-PHOSPHATE 3-KINASE C2 DOMA
30	6bty-A	5.4	PHOSPHATIDYLINOSITOL 4-PHOSPHATE 3-KINASE C2 DOMA
31	6bu0-B	5.4	PHOSPHATIDYLINOSITOL 4-PHOSPHATE 3-KINASE C2 DOMA
32	1w16-A	5.4	SYNAPTOTAGMIN IV
33	6bu0-C	5.4	PHOSPHATIDYLINOSITOL 4-PHOSPHATE 3-KINASE C2 DOMA
34	2ki6-A	5.4	SYNAPTOTAGMIN-1
35	4lcv-B	5.3	DOUBLE C2-LIKE DOMAIN-CONTAINING PROTEIN BETA
36	6fjc-A	5.3	PROTEIN KIBRA
37	3f04-A	5.3	SYNAPTOTAGMIN-1
38	5ccg-K	5.3	VESICLE-ASSOCIATED MEMBRANE PROTEIN 2
39	3f00-A	5.3	SYNAPTOTAGMIN-1
40	2z0u-A	5.3	WW DOMAIN-CONTAINING PROTEIN 1
41	2ki6-F	5.3	SYNAPTOTAGMIN-1
42	1a25-A	5.3	PROTEIN KINASE C (BETA)
43	4wee-A	5.3	SYNAPTOTAGMIN-1
44	5h4z-A	5.2	SYNAPTOTAGMIN-5
45	3f01-A	5.2	SYNAPTOTAGMIN-1
46	4dnl-A	5.2	PROTEIN KINASE C ALPHA TYPE
47	3gpe-A	5.2	PROTEIN KINASE C ALPHA TYPE
48	3rdj-A	5.2	PROTEIN KINASE C ALPHA TYPE
49	2d8k-A	5.1	SYNAPTOTAGMIN VII
50	4l1l-A	5.1	PROTEIN KINASE C ALPHA TYPE
51	3twy-A	5.1	PROTEIN KINASE C ALPHA TYPE
52	2dmg-A	5	KIAA1228 PROTEIN
53	1v27-A	5	REGULATING SYNAPTIC MEMBRANE EXOCYTOSIS PROTEIN
54	1ugk-A	5	SYNAPTOTAGMIN IV
55	2yoa-B	5	SYNAPTOTAGMIN-1
56	2uzp-C	5	PROTEIN KINASE C GAMMA TYPE
57	3pfq-A	4.9	PROTEIN KINASE C BETA TYPE
58	3hn8-C	4.9	SYNAPTOTAGMIN-3
59	2yoa-A	4.9	SYNAPTOTAGMIN-1
60	3hn8-B	4.9	SYNAPTOTAGMIN-3
61	2q3x-A	4.9	REGULATING SYNAPTIC MEMBRANE EXOCYTOSIS PROTEIN 1
62	6p0x-A	4.8	SALMONELLA PLASMID VIRULENCE
63	1rh8-A	4.8	PICCOLO PROTEIN
64	3hn8-A	4.8	SYNAPTOTAGMIN-3
65	1dqv-A	4.8	SYNAPTOTAGMIN III
66	1uov-A	4.8	SYNAPTOTAGMIN I
67	2cm6-A	4.8	RABPHILIN-3A
68	3rpb-A	4.8	RABPHILIN 3-A
69	1tjx-A	4.8	SIMILAR TO SYNAPTOTAGMINI/P65
70	3fbk-B	4.8	REGULATOR OF G-PROTEIN SIGNALING 3
71	1dsy-A	4.8	PROTEIN KINASE C, ALPHA TYPE
72	2uzp-B	4.8	PROTEIN KINASE C GAMMA TYPE
73	2uzp-A	4.7	PROTEIN KINASE C GAMMA TYPE
74	3fbk-A	4.7	REGULATOR OF G-PROTEIN SIGNALING 3
75	1wfm-A	4.7	SYNAPTOTAGMIN XIII
76	4v11-A	4.7	SYNAPTOTAGMIN-1
77	2cm6-B	4.7	RABPHILIN-3A
78	2k8m-A	4.7	PUTATIVE UNCHARACTERIZED PROTEIN
79	4igl-A	4.6	YENB
80	2enp-A	4.4	B/K PROTEIN
81	2q3x-B	4.3	REGULATING SYNAPTIC MEMBRANE EXOCYTOSIS PROTEIN 1
82	5hzq-A	4.3	CELLULAR RETINOIC ACID-BINDING PROTEIN 2
83	5tz6-A	4	CURJ
84	3kg9-A	4	CURK
85	3s6p-C	3.8	CAPSID PROTEIN
86	1bhg-A	3.8	BETA-GLUCURONIDASE
87	5k21-B	3.7	PYOCYANIN DEMETHYLASE
88	5xyr-A	3.7	CHEMOKINE PROTEASE C
89	4iqh-A	3.7	DYSFERLIN
90	4iqh-B	3.7	DYSFERLIN
91	4r7f-A	3.6	UNCHARACTERIZED PROTEIN
92	2ee3-A	3.6	COLLAGEN ALPHA-1(XX) CHAIN
93	4iqh-C	3.6	DYSFERLIN
94	1n10-A	3.5	POLLEN ALLERGEN PHL P 1
95	3jzy-A	3.5	INTERSECTIN 2
96	3l9b-A	3.5	OTOFERLIN
97	4ihb-E	3.5	DYSFERLIN
98	4ihb-B	3.5	DYSFERLIN
99	5d9g-A	3.4	TIP41-LIKE PROTEIN
100	6qsr-A	3.4	AMP-DEPENDENT SYNTHETASE AND LIGASE
101	2gtl-O	3.4	EXTRACELLULAR GLOBIN 4
102	6jjt-D	3.3	PHNH
103	6ewl-A	3.3	CENTROSOMAL PROTEIN 120
104	6h3j-C	3.3	PROTEIN INVOLVED IN GLIDING MOTILITY SPRA
105	2qz5-A	3.3	AXIN INTERACTOR, DORSALIZATION ASSOCIATED
106	2qzq-A	3.3	AXIN INTERACTOR, DORSALIZATION ASSOCIATED
107	4ihb-D	3.3	DYSFERLIN
108	1n67-A	3.2	CLUMPING FACTOR
109	3k1u-A	3.2	BETA-XYLOSIDASE, FAMILY 43 GLYCOSYL HYDROLASE
110	6ms8-C	3.2	CHALCONE-FLAVONONE ISOMERASE FAMILY PROTEIN
111	5nqz-A	3.2	FACTOR H BINDING PROTEIN,MAJOR OUTER MEMBRANE PRO
112	5cf7-A	3.2	PHTHIOCEROL SYNTHESIS POLYKETIDE SYNTHASE TYPE I
113	4ihb-F	3.2	DYSFERLIN
114	4ihb-A	3.2	DYSFERLIN
115	1vca-A	3.1	HUMAN VASCULAR CELL ADHESION MOLECULE-1
116	2nq3-A	3.1	ITCHY HOMOLOG E3 UBIQUITIN PROTEIN LIGASE
117	3dgc-S	3.1	INTERLEUKIN-22
118	4icx-A	3.1	CENTROSOMAL PROTEIN OF 120 KDA
119	6q9m-A	3.1	RIM-BINDING PROTEIN, ISOFORM F
120	5a4x-A	3.1	AT3G17980
121	4ihb-C	3.1	DYSFERLIN
122	2lfu-A	3	GNA2132
123	2qz5-B	3	AXIN INTERACTOR, DORSALIZATION ASSOCIATED
124	2wxi-A	3	PHOSPHATIDYLINOSITOL-4,5-BISPHOSPHATE 3-KINASE CA
125	3d30-A	3	EXPANSIN LIKE PROTEIN
126	5a50-A	3	AT3G17980
127	1e7u-A	3	PHOSPHATIDYLINOSITOL 3-KINASE CATALYTIC SUBUNIT
128	4v29-A	3	AT3G17980
129	6rw8-B	3	A COMPONENT OF INSECTICIDAL TOXIN COMPLEX (TC)
130	3kwt-A	3	MUNC13-1
131	3lpf-A	3	BETA-GLUCURONIDASE
132	4xbm-B	3	DELTA-LIKE PROTEIN 1
133	5irb-B	2.9	RTX-ADHESIN
134	3w57-A	2.9	C2 DOMAIN PROTEIN
135	5a52-A	2.9	CALCIUM-DEPENDENT LIPID-BINDING DOMAIN-CONTAINING
136	5a50-B	2.9	AT3G17980
137	4hd5-A	2.9	POLYSACCHARIDE DEACETYLASE
138	7cly-A	2.9	DEDICATOR OF CYTOKINESIS PROTEIN 8
139	2ep6-A	2.9	MCTP2 PROTEIN
140	1xo8-A	2.9	AT1G01470
141	3apf-A	2.8	PHOSPHATIDYLINOSITOL-4,5-BISPHOSPHATE 3-KINASE CA
142	5swp-A	2.8	PHOSPHATIDYLINOSITOL 4,5-BISPHOSPHATE 3-KINASE CA
143	6e8a-A	2.8	DUF1795 DOMAIN-CONTAINING PROTEIN
144	4doo-A	2.8	CHALCONE-FLAVANONE ISOMERASE FAMILY PROTEIN
145	4ykn-A	2.8	PHOSPHATIDYLINOSITOL 3-KINASE REGULATORY SUBUNIT
146	4p42-A	2.8	EXTENDED SYNAPTOTAGMIN-2
147	1tza-A	2.8	APAG PROTEIN
148	2r2c-A	2.8	28 KDA OUTER MEMBRANE PROTEIN OMP28
149	7clx-A	2.8	DEDICATOR OF CYTOKINESIS PROTEIN 8
150	5aoq-A	2.8	TORSO
151	1rlw-A	2.8	PHOSPHOLIPASE A2
152	4o4u-D	2.7	TBPB
153	5il6-B	2.7	POLYKETIDE SYNTHASE/NONRIBOSOMAL PEPTIDE SYNTHETA
154	1cn4-B	2.7	PROTEIN (ERYTHROPOIETIN RECEPTOR)
155	3lqm-A	2.7	INTERLEUKIN-10 RECEPTOR SUBUNIT BETA
156	5fn8-A	2.7	RECEPTOR-TYPE TYROSINE-PROTEIN PHOSPHATASE C
157	1cjy-A	2.7	PROTEIN (CYTOSOLIC PHOSPHOLIPASE A2)
158	2vzo-A	2.7	EXO-BETA-D-GLUCOSAMINIDASE
159	5izr-A	2.7	CYTOSOLIC PHOSPHOLIPASE A2 DELTA
160	2vzt-A	2.7	EXO-BETA-D-GLUCOSAMINIDASE
161	5cl2-A	2.7	SPORULATION-CONTROL PROTEIN SPO0M
162	1f42-A	2.7	INTERLEUKIN-12 BETA CHAIN
163	3w57-B	2.7	C2 DOMAIN PROTEIN
164	3w56-A	2.7	C2 DOMAIN PROTEIN
165	3b07-B	2.7	GAMMA-HEMOLYSIN COMPONENT B
166	2d9q-B	2.7	CSF3
167	2kzb-A	2.7	AUTOPHAGY-RELATED PROTEIN 19
168	3se3-A	2.6	INTERFERON ALPHA/BETA RECEPTOR 1
169	4exr-A	2.6	PUTATIVE LIPOPROTEIN
170	6mvh-A	2.6	BETA-GALACTOSIDASE
171	5m8b-A	2.6	ALPHA-L-ARABINOFURANOSIDASE II
172	3l4c-A	2.6	DEDICATOR OF CYTOKINESIS PROTEIN 1
173	2ygt-A	2.6	DELTA TOXIN
174	2cjs-A	2.6	UNC-13 HOMOLOG A
175	4plo-B	2.6	NETRIN RECEPTOR DCC
176	6kxu-B	2.6	PROTEIN BONZAI 1
177	2erj-B	2.6	INTERLEUKIN-2 RECEPTOR ALPHA CHAIN
178	3kwu-A	2.6	MUNC13-1
179	1l9m-B	2.6	PROTEIN-GLUTAMINE GLUTAMYLTRANSFERASE E3
180	4wtx-A	2.6	INTEGRIN BETA-4
181	3t1w-A	2.6	FOUR-DOMAIN FIBRONECTIN FRAGMENT
182	2f8x-C	2.6	5'-
183	6eug-A	2.5	BETA-GLUCANASE
184	5n9j-Y	2.5	MEDIATOR OF RNA POLYMERASE II TRANSCRIPTION SUBUN
185	6f37-A	2.5	NANO3,FUCOSE-BINDING LECTIN PROTEIN
186	6euf-A	2.5	BETA-GLUCANASE
187	4ipb-A	2.5	UNCHARACTERIZED PROTEIN
188	3vmo-A	2.5	DEXTRANASE
189	3tp4-B	2.5	COMPUTATIONAL DESIGN OF ENZYME
190	3qt2-A	2.5	INTERLEUKIN-5 RECEPTOR SUBUNIT ALPHA
191	3j7h-A	2.5	BETA-GALACTOSIDASE
192	2yn5-B	2.5	PUTATIVE INNER MEMBRANE PROTEIN
193	2yn3-B	2.5	PUTATIVE INNER MEMBRANE PROTEIN
194	3l4c-B	2.5	DEDICATOR OF CYTOKINESIS PROTEIN 1
195	4l9d-A	2.5	PROTEASE
196	2yn3-A	2.5	PUTATIVE INNER MEMBRANE PROTEIN
197	4go6-B	2.5	HCF N-TERMINAL CHAIN 1
198	2yn3-C	2.5	PUTATIVE INNER MEMBRANE PROTEIN
199	4qam-B	2.5	X-LINKED RETINITIS PIGMENTOSA GTPASE REGULATOR
200	1g0d-A	2.5	PROTEIN-GLUTAMINE GAMMA-GLUTAMYLTRANSFERASE
201	4mkm-A	2.5	PUTATIVE SURFACE ANCHORED PROTEIN
202	5x83-C	2.5	NETRIN RECEPTOR DCC
203	3prx-A	2.5	COMPLEMENT C5
204	2o5n-A	2.5	MUHV1GPM153
205	2ck2-B	2.5	HUMAN FIBRONECTIN
206	5mtj-B	2.5	TYROSINE-PROTEIN KINASE YES
207	6xxw-A	2.4	BETA-GLUCURONIDASE
208	2yn5-A	2.4	PUTATIVE INNER MEMBRANE PROTEIN
209	6rpx-A	2.4	CYTOKINE RECEPTOR-LIKE FACTOR 3
210	6kxu-F	2.4	PROTEIN BONZAI 1
211	2vzu-A	2.4	EXO-BETA-D-GLUCOSAMINIDASE
212	2q7n-A	2.4	LEUKEMIA INHIBITORY FACTOR RECEPTOR
213	3bn3-B	2.4	INTEGRIN ALPHA-L
214	1boy-A	2.4	HUMAN TISSUE FACTOR
215	3vmn-A	2.4	DEXTRANASE
216	3roh-A	2.4	LEUCOTOXIN LUKEV
217	1r4x-A	2.4	COATOMER GAMMA SUBUNIT
218	4cc0-A	2.4	PROTEIN JAGGED-1
219	1cwv-A	2.4	INVASIN
220	4nkq-B	2.4	CYTOKINE RECEPTOR COMMON SUBUNIT BETA
221	1wfj-A	2.4	PUTATIVE ELICITOR-RESPONSIVE GENE
222	5fn7-A	2.4	RECEPTOR-TYPE TYROSINE-PROTEIN PHOSPHATASE C
223	5tfy-A	2.3	FLAGELLIN
224	6kxk-C	2.3	PROTEIN BONZAI 1
225	4kkp-A	2.3	RBMA PROTEIN
226	2r5o-A	2.3	PUTATIVE ATP BINDING COMPONENT OF ABC-TRANSPORTER
227	4xoh-B	2.3	DIVISION MAL FOUTUE 1 PROTEIN
228	2yjl-A	2.3	EXOENZYME S SYNTHESIS PROTEIN B
229	4pln-C	2.3	NETRIN-1
230	3qr0-A	2.3	PHOSPHOLIPASE C-BETA (PLC-BETA)
231	3b83-C	2.3	TEN-D3
232	6kxu-C	2.3	PROTEIN BONZAI 1
233	3frp-A	2.3	COBRA VENOM FACTOR ALPHA CHAIN
234	6kxu-G	2.3	PROTEIN BONZAI 1
235	1f13-A	2.3	CELLULAR COAGULATION FACTOR XIII ZYMOGEN
236	1bci-A	2.3	CYTOSOLIC PHOSPHOLIPASE A2
237	1j8k-A	2.3	FIBRONECTIN
238	2oxg-A	2.3	SOXZ PROTEIN
239	4gej-D	2.3	THIOREDOXIN-INTERACTING PROTEIN
240	1mfn-A	2.3	FIBRONECTIN
241	2y3a-A	2.3	PHOSPHATIDYLINOSITOL-4,5-BISPHOSPHATE 3-KINASE CA
242	3mnm-A	2.3	ADP-RIBOSYLATION FACTOR-BINDING PROTEIN GGA2
243	6e3k-E	2.2	INTERFERON GAMMA
244	3typ-B	2.2	UNCHARACTERIZED PROTEIN
245	1fg9-C	2.2	INTERFERON GAMMA
246	3jvf-C	2.2	INTERLEUKIN-17F
247	4kkq-A	2.2	RBMA PROTEIN
248	1lqs-R	2.2	INTERLEUKIN-10 RECEPTOR ALPHA CHAIN
249	4ni6-A	2.2	PUTATIVE SURFACE ANCHORED PROTEIN
250	3vmp-A	2.2	DEXTRANASE
251	5nan-B	2.2	INTERLEUKIN-17A
252	6kxu-E	2.2	PROTEIN BONZAI 1
253	6kz9-A	2.2	PHOSPHOLIPASE D ALPHA 1
254	3m7f-B	2.2	GROWTH FACTOR RECEPTOR-BOUND PROTEIN 10
255	6cpd-B	2.2	PMOD
256	4kkq-B	2.2	RBMA PROTEIN
257	4gej-J	2.2	THIOREDOXIN-INTERACTING PROTEIN
258	1qr4-A	2.2	PROTEIN (TENASCIN)
259	3cfu-A	2.2	UNCHARACTERIZED LIPOPROTEIN YJHA
260	3irp-X	2.2	URO-ADHERENCE FACTOR A
261	4xoh-A	2.1	DIVISION MAL FOUTUE 1 PROTEIN
262	6kxu-H	2.1	PROTEIN BONZAI 1
263	5x83-A	2.1	NETRIN RECEPTOR DCC
264	3g9v-C	2.1	INTERLEUKIN 22 RECEPTOR, ALPHA 2
265	4kkp-B	2.1	RBMA PROTEIN
266	6xay-C	2.1	FIBRONECTIN
267	3ob8-A	2.1	BETA-GALACTOSIDASE
268	4kkr-B	2.1	RBMA PROTEIN
269	7ad6-A	2.1	COMPLEMENT C5
270	1p7b-A	2.1	INTEGRAL MEMBRANE CHANNEL AND CYTOSOLIC DOMAINS
271	6nmy-D	2.1	INTERLEUKIN-3 RECEPTOR SUBUNIT ALPHA
272	5fn7-B	2.1	RECEPTOR-TYPE TYROSINE-PROTEIN PHOSPHATASE C
273	4es9-B	2.1	EPF
274	2r51-A	2.1	VACUOLAR PROTEIN SORTING-ASSOCIATED PROTEIN 26B
275	1pgr-F	2.1	PROTEIN (GRANULOCYTE COLONY-STIMULATING FACTOR)
276	3uto-B	2	TWITCHIN
277	4bv1-A	2	NEQ011
278	4es8-A	2	EPF
279	1l4i-A	2	SFAE PROTEIN
280	4xh3-A	2	ACTIN-BINDING PROTEIN ANILLIN
281	3prx-C	2	COMPLEMENT C5
282	4es9-A	2	EPF
283	3lb6-C	2	INTERLEUKIN-13
284	5c14-A	2	PLATELET ENDOTHELIAL CELL ADHESION MOLECULE
285	3bpl-B	2	INTERLEUKIN-4
286	6x3a-A	2	RECEPTOR-TYPE TYROSINE-PROTEIN PHOSPHATASE DELTA
287	1uun-A	2	MSPA

## Sheet: DsEcp20-4
Hit number	PBD acession IDa	Z-scoreb	PDB description
1	7cwj-C	18.4	ROOT INDUCED EFFECTOR PROTEIN TSP1
2	7cwj-A	18.2	ROOT INDUCED EFFECTOR PROTEIN TSP1
3	7cwp-B	18.1	ROOT INDUCED SIGNALLING PROTEIN
4	7cwj-B	18.1	ROOT INDUCED EFFECTOR PROTEIN TSP1
5	7cwp-C	18	ROOT INDUCED SIGNALLING PROTEIN
6	7cwp-A	18	ROOT INDUCED SIGNALLING PROTEIN
7	7cwp-D	17.8	ROOT INDUCED SIGNALLING PROTEIN
8	7cwj-D	17.8	ROOT INDUCED EFFECTOR PROTEIN TSP1
9	4aud-B	8.6	MAJOR ALLERGEN ALT A 1 SUBUNIT
10	5xmz-A	8.6	EFFECTOR PROTEIN PEVD1
11	4aud-A	8.3	MAJOR ALLERGEN ALT A 1 SUBUNIT
12	3v0r-A	8.1	MAJOR ALLERGEN ALT A 1
13	6fjc-B	5	PROTEIN KIBRA
14	1jmx-A	4.8	AMINE DEHYDROGENASE
15	6cuj-A	4.7	GNA2132
16	6czj-B	4.6	B10
17	4qq1-A	4.6	TRANSFERRIN-BINDING PROTEIN 2
18	2m06-A	4.6	OUTER MEMBRANE PROTEIN X
19	4lcv-D	4.6	DOUBLE C2-LIKE DOMAIN-CONTAINING PROTEIN BETA
20	6czj-A	4.5	B10
21	4lcv-A	4.5	DOUBLE C2-LIKE DOMAIN-CONTAINING PROTEIN BETA
22	2n2l-A	4.5	OUTER MEMBRANE PROTEIN X
23	6btz-C	4.4	PHOSPHATIDYLINOSITOL 4-PHOSPHATE 3-KINASE C2 DOMA
24	2n2m-A	4.4	OUTER MEMBRANE PROTEIN X
25	6czi-A	4.4	MFAP1
26	4np9-A	4.4	RABPHILIN-3A
27	4lcv-B	4.4	DOUBLE C2-LIKE DOMAIN-CONTAINING PROTEIN BETA
28	1w16-A	4.4	SYNAPTOTAGMIN IV
29	2chd-A	4.4	RABPHILIN-3A
30	2z0u-A	4.4	WW DOMAIN-CONTAINING PROTEIN 1
31	6czh-B	4.4	MFAP0
32	6czh-A	4.4	MFAP0
33	4rlc-A	4.4	OUTER MEMBRANE PORIN F
34	6d0t-B	4.3	BB1
35	6czi-B	4.3	MFAP1
36	2bwq-A	4.3	REGULATING SYNAPTIC MEMBRANE EXOCYTOSIS PROTEIN 2
37	4ns0-A	4.3	RABPHILIN-3A
38	4lt7-A	4.3	RABPHILIN-3A
39	6fb4-B	4.3	PROTEIN KIBRA
40	6fd0-A	4.3	PROTEIN KIBRA
41	2z0u-B	4.3	WW DOMAIN-CONTAINING PROTEIN 1
42	4lcv-C	4.3	DOUBLE C2-LIKE DOMAIN-CONTAINING PROTEIN BETA
43	6fd0-B	4.3	PROTEIN KIBRA
44	6fjd-B	4.3	PROTEIN KIBRA
45	2c4i-A	4.3	AVIDIN
46	6bu0-C	4.2	PHOSPHATIDYLINOSITOL 4-PHOSPHATE 3-KINASE C2 DOMA
47	1byn-A	4.2	PROTEIN (SYNAPTOTAGMIN I)
48	6bu0-B	4.2	PHOSPHATIDYLINOSITOL 4-PHOSPHATE 3-KINASE C2 DOMA
49	2k3h-A	4.2	RABPHILIN-3A
50	4wee-A	4.2	SYNAPTOTAGMIN-1
51	6dv3-B	4.2	PROTEIN INVG
52	6fjd-A	4.2	PROTEIN KIBRA
53	6fjc-A	4.2	PROTEIN KIBRA
54	2b3r-A	4.2	PHOSPHATIDYLINOSITOL-4-PHOSPHATE 3-KINASE C2 DOMA
55	6dv3-N	4.2	PROTEIN INVG
56	5t0r-A	4.2	SYNAPTOTAGMIN-1
57	6gh7-D	4.2	STREPTAVIDIN
58	3mm0-K	4.2	AVIDIN, AVIDIN-RELATED PROTEIN 4/5
59	6bty-B	4.1	PHOSPHATIDYLINOSITOL 4-PHOSPHATE 3-KINASE C2 DOMA
60	2r83-A	4.1	SYNAPTOTAGMIN-1
61	2r83-B	4.1	SYNAPTOTAGMIN-1
62	4bj8-E	4.1	ZEBAVIDIN
63	4bj8-N	4.1	ZEBAVIDIN
64	6bu0-A	4.1	PHOSPHATIDYLINOSITOL 4-PHOSPHATE 3-KINASE C2 DOMA
65	4bj8-J	4.1	ZEBAVIDIN
66	6btz-B	4.1	PHOSPHATIDYLINOSITOL 4-PHOSPHATE 3-KINASE C2 DOMA
67	6dv3-I	4.1	PROTEIN INVG
68	3f00-A	4.1	SYNAPTOTAGMIN-1
69	6btz-A	4.1	PHOSPHATIDYLINOSITOL 4-PHOSPHATE 3-KINASE C2 DOMA
70	3f05-A	4.1	SYNAPTOTAGMIN-1
71	1rsy-A	4.1	SYNAPTOTAGMIN I
72	6btz-D	4.1	PHOSPHATIDYLINOSITOL 4-PHOSPHATE 3-KINASE C2 DOMA
73	6fb4-A	4.1	PROTEIN KIBRA
74	6dv3-E	4.1	PROTEIN INVG
75	4mjj-A	4.1	DOUBLE C2-LIKE DOMAIN-CONTAINING PROTEIN ALPHA
76	5vj8-A	4.1	ADHESION INVASION LOCUS
77	3mm0-F	4.1	AVIDIN, AVIDIN-RELATED PROTEIN 4/5
78	6udc-D	4.1	STREPTAVIDIN
79	4bj8-D	4.1	ZEBAVIDIN
80	6mti-2	4.1	SYNAPTOTAGMIN-1
81	4bj8-F	4.1	ZEBAVIDIN
82	6dv6-H	4.1	PROTEIN INVG
83	7p4z-A	4.1	AVIDIN
84	5irw-C	4.1	AVIDIN
85	5irw-D	4.1	AVIDIN
86	6dv6-D	4.1	PROTEIN INVG
87	6mti-4	4.1	SYNAPTOTAGMIN-1
88	5iru-A	4.1	AVIDIN
89	4ts6-A	4	RAB3 INTERACTING MOLECULE VARIANT 2
90	2a5c-A	4	AVIDIN
91	5ccg-E	4	VESICLE-ASSOCIATED MEMBRANE PROTEIN 2
92	4bj8-B	4	ZEBAVIDIN
93	4bj8-C	4	ZEBAVIDIN
94	6bty-A	4	PHOSPHATIDYLINOSITOL 4-PHOSPHATE 3-KINASE C2 DOMA
95	4bj8-G	4	ZEBAVIDIN
96	5kj7-E	4	VESICLE-ASSOCIATED MEMBRANE PROTEIN 3
97	2d8k-A	4	SYNAPTOTAGMIN VII
98	2b3r-B	4	PHOSPHATIDYLINOSITOL-4-PHOSPHATE 3-KINASE C2 DOMA
99	6mti-6	4	SYNAPTOTAGMIN-1
100	5low-A	4	RABPHILIN-3A
101	2dmg-A	4	KIAA1228 PROTEIN
102	3ft1-C	4	PHL P 3 ALLERGEN
103	5vfe-B	4	SYNAPTOTAGMIN-1
104	3f04-A	4	SYNAPTOTAGMIN-1
105	3ft1-A	4	PHL P 3 ALLERGEN
106	3ft1-D	4	PHL P 3 ALLERGEN
107	6ank-B	4	SYNAPTOTAGMIN-7
108	2of8-A	4	AVIDIN-RELATED PROTEIN 4/5
109	4u46-A	4	AVIDIN
110	6xnd-D	4	AVIDIN
111	2a8g-A	4	AVIDIN
112	3mm0-B	4	AVIDIN, AVIDIN-RELATED PROTEIN 4/5
113	5lur-A	4	AVIDIN
114	2uyw-D	4	XENAVIDIN
115	4bj8-P	4	ZEBAVIDIN
116	2uz2-D	4	XENAVIDIN
117	2ofa-B	4	AVIDIN-RELATED PROTEIN 4/5
118	6xnd-A	4	AVIDIN
119	4bj8-A	4	ZEBAVIDIN
120	6d0t-A	4	BB1
121	4bj8-O	4	ZEBAVIDIN
122	1ldq-A	4	AVIDIN
123	4bj8-H	4	ZEBAVIDIN
124	4bj8-K	4	ZEBAVIDIN
125	1y55-Y	4	AVIDIN-RELATED PROTEIN 4/5
126	2ofb-A	4	AVIDIN-RELATED PROTEIN 4/5
127	3ve1-C	4	TRANSFERRIN-BINDING PROTEIN 2
128	3mm0-N	4	AVIDIN, AVIDIN-RELATED PROTEIN 4/5
129	4bj8-L	4	ZEBAVIDIN
130	6ohh-A	4	EF1P2_MFAP2B
131	3vhi-C	4	AVIDIN
132	2fhl-A	4	AVIDIN-RELATED PROTEIN 4/5
133	2of8-B	4	AVIDIN-RELATED PROTEIN 4/5
134	4bj8-I	4	ZEBAVIDIN
135	2uyw-A	3.9	XENAVIDIN
136	6mti-3	3.9	SYNAPTOTAGMIN-1
137	3f01-A	3.9	SYNAPTOTAGMIN-1
138	6mti-1	3.9	SYNAPTOTAGMIN-1
139	6anj-A	3.9	SYNAPTOTAGMIN-7
140	4bcs-B	3.9	CHIMERIC AVIDIN
141	5h4y-A	3.9	SYNAPTOTAGMIN-5
142	6mti-5	3.9	SYNAPTOTAGMIN-1
143	1dqv-A	3.9	SYNAPTOTAGMIN III
144	6dv3-M	3.9	PROTEIN INVG
145	5cch-E	3.9	VESICLE-ASSOCIATED MEMBRANE PROTEIN 2
146	1ugk-A	3.9	SYNAPTOTAGMIN IV
147	6ank-A	3.9	SYNAPTOTAGMIN-7
148	5chk-A	3.9	AVIDIN
149	1y53-X	3.9	AVIDIN-RELATED PROTEIN 4/5
150	3ew2-B	3.9	RHIZAVIDIN
151	3fdw-A	3.9	SYNAPTOTAGMIN-LIKE PROTEIN 4
152	6udb-C	3.9	STREPTAVIDIN
153	3mm0-D	3.9	AVIDIN, AVIDIN-RELATED PROTEIN 4/5
154	2a5c-B	3.9	AVIDIN
155	3mm0-G	3.9	AVIDIN, AVIDIN-RELATED PROTEIN 4/5
156	6pee-D	3.9	PROTEIN INVG
157	2izi-A	3.9	STREPTAVIDIN
158	1wbi-B	3.9	AVIDIN-RELATED PROTEIN 2
159	4bj8-M	3.9	ZEBAVIDIN
160	5h4z-A	3.9	SYNAPTOTAGMIN-5
161	5hlm-A	3.9	AVIDIN
162	6dv6-L	3.9	PROTEIN INVG
163	1ij8-B	3.9	AVIDIN
164	2a5b-B	3.9	AVIDIN
165	1y53-Y	3.9	AVIDIN-RELATED PROTEIN 4/5
166	1nqn-B	3.9	AVIDIN
167	2a8g-B	3.9	AVIDIN
168	5kj8-K	3.8	VESICLE-ASSOCIATED MEMBRANE PROTEIN 3
169	5cci-E	3.8	VESICLE-ASSOCIATED MEMBRANE PROTEIN 2
170	5kj7-F	3.8	VESICLE-ASSOCIATED MEMBRANE PROTEIN 3
171	5kj8-F	3.8	VESICLE-ASSOCIATED MEMBRANE PROTEIN 3
172	5ccg-F	3.8	VESICLE-ASSOCIATED MEMBRANE PROTEIN 2
173	1srg-A	3.8	STREPTAVIDIN
174	5w5c-F	3.8	VESICLE-ASSOCIATED MEMBRANE PROTEIN 2
175	5cch-F	3.8	VESICLE-ASSOCIATED MEMBRANE PROTEIN 2
176	1uov-A	3.8	SYNAPTOTAGMIN I
177	6dv3-C	3.8	PROTEIN INVG
178	4kt5-B	3.8	GRLR
179	6u4w-A	3.8	SYNAPTOTAGMIN-1
180	1tjm-A	3.8	SYNAPTOTAGMIN I
181	6cxw-A	3.8	SYNAPTOTAGMIN 1 C2A BETA4 CHIMERA
182	6u41-A	3.8	SYNAPTOTAGMIN-1
183	5ccg-K	3.8	VESICLE-ASSOCIATED MEMBRANE PROTEIN 2
184	4ldc-A	3.8	DOUBLE C2-LIKE DOMAIN-CONTAINING PROTEIN BETA
185	3qrc-A	3.8	ATTACHMENT INVASION LOCUS PROTEIN
186	3vhi-B	3.8	AVIDIN
187	3vgw-D	3.8	AVIDIN
188	1wbi-D	3.8	AVIDIN-RELATED PROTEIN 2
189	3ew2-E	3.8	RHIZAVIDIN
190	3vgw-F	3.8	AVIDIN
191	3vhi-D	3.8	AVIDIN
192	4jnj-C	3.8	STREPTAVIDIN/RHIZAVIDIN HYBRID
193	3mm0-C	3.8	AVIDIN, AVIDIN-RELATED PROTEIN 4/5
194	1nqn-A	3.8	AVIDIN
195	3mm0-I	3.8	AVIDIN, AVIDIN-RELATED PROTEIN 4/5
196	6vp1-C	3.8	STREPTAVIDIN
197	1wbi-E	3.8	AVIDIN-RELATED PROTEIN 2
198	1wbi-G	3.8	AVIDIN-RELATED PROTEIN 2
199	1wbi-C	3.8	AVIDIN-RELATED PROTEIN 2
200	6czg-B	3.8	B11L5F_LGL
201	3fdw-B	3.8	SYNAPTOTAGMIN-LIKE PROTEIN 4
202	2of9-A	3.8	AVIDIN-RELATED PROTEIN 4/5
203	3ew2-F	3.8	RHIZAVIDIN
204	3mm0-H	3.8	AVIDIN, AVIDIN-RELATED PROTEIN 4/5
205	3ew2-C	3.8	RHIZAVIDIN
206	5kj7-K	3.8	VESICLE-ASSOCIATED MEMBRANE PROTEIN 3
207	3mm0-A	3.8	AVIDIN, AVIDIN-RELATED PROTEIN 4/5
208	2a5b-A	3.8	AVIDIN
209	4kt5-A	3.8	GRLR
210	1n43-C	3.7	STREPTAVIDIN
211	5kj8-E	3.7	VESICLE-ASSOCIATED MEMBRANE PROTEIN 3
212	3vhm-B	3.7	AVIDIN
213	5hlm-D	3.7	AVIDIN
214	3ft1-B	3.7	PHL P 3 ALLERGEN
215	3vhm-D	3.7	AVIDIN
216	2cm5-A	3.7	RABPHILIN-3A
217	5cci-F	3.7	VESICLE-ASSOCIATED MEMBRANE PROTEIN 2
218	6czg-A	3.7	B11L5F_LGL
219	4yvb-B	3.7	STREPTAVIDIN
220	6tz3-A	3.7	SYNAPTOTAGMIN-1
221	3hn8-B	3.7	SYNAPTOTAGMIN-3
222	5ccj-C	3.7	SYNAPTOTAGMIN-1
223	6dv3-O	3.7	PROTEIN INVG
224	1uow-A	3.7	SYNAPTOTAGMIN I
225	3hn8-C	3.7	SYNAPTOTAGMIN-3
226	6dv3-F	3.7	PROTEIN INVG
227	3n5a-A	3.7	SYNAPTOTAGMIN-7
228	6dv3-D	3.7	PROTEIN INVG
229	3hn8-A	3.7	SYNAPTOTAGMIN-3
230	5w5d-F	3.7	VESICLE-ASSOCIATED MEMBRANE PROTEIN 2
231	5h4z-B	3.7	SYNAPTOTAGMIN-5
232	1tjx-A	3.7	SIMILAR TO SYNAPTOTAGMINI/P65
233	4v11-A	3.7	SYNAPTOTAGMIN-1
234	1w15-A	3.7	SYNAPTOTAGMIN IV
235	5vff-A	3.7	SYNAPTOTAGMIN-1
236	5ccj-A	3.7	SYNAPTOTAGMIN-1
237	1vyo-A	3.7	AVIDIN
238	3vgw-B	3.7	AVIDIN
239	6pee-A	3.7	PROTEIN INVG
240	6xnd-B	3.7	AVIDIN
241	5irw-A	3.7	AVIDIN
242	5myq-B	3.7	AVIDIN
243	2uz2-A	3.7	XENAVIDIN
244	2cam-B	3.7	AVIDIN
245	2c1s-B	3.7	BIOTIN BINDING PROTEIN A
246	5myq-A	3.7	AVIDIN
247	6xnd-C	3.7	AVIDIN
248	2cam-A	3.7	AVIDIN
249	5t0s-A	3.7	SYNAPTOTAGMIN-1
250	1wbi-A	3.7	AVIDIN-RELATED PROTEIN 2
251	5myq-D	3.7	AVIDIN
252	3fdc-A	3.7	AVIDIN
253	2c1q-A	3.7	BIOTIN BINDING PROTEIN A
254	1wbi-H	3.7	AVIDIN-RELATED PROTEIN 2
255	6lng-B	3.7	STREPTAVIDIN
256	6u4u-A	3.7	SYNAPTOTAGMIN-1
257	1y52-X	3.7	AVIDIN-RELATED PROTEIN 4/5
258	2zsc-B	3.6	TAMAVIDIN2
259	2ki6-F	3.6	SYNAPTOTAGMIN-1
260	1n43-B	3.6	STREPTAVIDIN
261	3vhm-C	3.6	AVIDIN
262	5low-H	3.6	RABPHILIN-3A
263	3vgw-C	3.6	AVIDIN
264	5low-I	3.6	RABPHILIN-3A
265	5lo8-A	3.6	RABPHILIN-3A
266	5iru-C	3.6	AVIDIN
267	5lob-C	3.6	RABPHILIN-3A
268	2fhn-Y	3.6	AVIDIN-RELATED PROTEIN 4/5
269	5low-J	3.6	RABPHILIN-3A
270	1w6f-D	3.6	ARYLAMINE N-ACETYLTRANSFERASE
271	5lo8-B	3.6	RABPHILIN-3A
272	6pee-H	3.6	PROTEIN INVG
273	5wln-H	3.6	TYPE II SECRETION SYSTEM PROTEIN D
274	2enp-A	3.6	B/K PROTEIN
275	6lcy-A	3.6	SYNAPTOTAGMIN-7
276	5vfg-A	3.6	SYNAPTOTAGMIN-1
277	5lob-B	3.6	RABPHILIN-3A
278	5vfe-A	3.6	SYNAPTOTAGMIN-1
279	5zdh-I	3.6	TYPE II SECRETION SYSTEM PROTEIN D
280	6t31-A	3.6	STREPTAVIDIN
281	5iru-D	3.6	AVIDIN
282	6t32-A	3.6	STREPTAVIDIN
283	1srg-B	3.6	STREPTAVIDIN
284	5cse-B	3.6	STREPTAVIDIN
285	1srj-B	3.6	STREPTAVIDIN
286	3vgw-H	3.6	AVIDIN
287	6u7j-C	3.6	BETA-GLUCURONIDASE
288	5wln-A	3.6	TYPE II SECRETION SYSTEM PROTEIN D
289	3vgw-A	3.6	AVIDIN
290	5wln-O	3.6	TYPE II SECRETION SYSTEM PROTEIN D
291	5jd2-D	3.6	STREPTAVIDIN
292	3vhm-A	3.6	AVIDIN
293	5irw-B	3.6	AVIDIN
294	4jhq-A	3.6	AVIDIN
295	5myq-C	3.6	AVIDIN
296	4nv8-B	3.6	ARYLAMINE N-ACETYLTRANSFERASE
297	1ave-A	3.6	AVIDIN
298	6vjk-K	3.6	STREPTAVIDIN
299	6hds-B	3.6	SHORT AFIFAVIDIN
300	1wbi-F	3.6	AVIDIN-RELATED PROTEIN 2
301	5wln-J	3.6	TYPE II SECRETION SYSTEM PROTEIN D
302	5wln-N	3.6	TYPE II SECRETION SYSTEM PROTEIN D
303	4nv7-A	3.6	ARYLAMINE N-ACETYLTRANSFERASE
304	1ldo-B	3.6	AVIDIN
305	3ew2-A	3.6	RHIZAVIDIN
306	2c1s-A	3.6	BIOTIN BINDING PROTEIN A
307	5wln-C	3.6	TYPE II SECRETION SYSTEM PROTEIN D
308	1ldo-A	3.6	AVIDIN
309	5iru-B	3.6	AVIDIN
310	1qj9-A	3.6	OUTER MEMBRANE PROTEIN X
311	1vyo-B	3.6	AVIDIN
312	1avd-B	3.6	AVIDIN
313	2avi-B	3.6	AVIDIN
314	1ave-B	3.6	AVIDIN
315	2cm6-A	3.5	RABPHILIN-3A
316	2pqt-A	3.5	ARYLAMINE N-ACETYLTRANSFERASE 1
317	5low-B	3.5	RABPHILIN-3A
318	5wln-B	3.5	TYPE II SECRETION SYSTEM PROTEIN D
319	5lob-A	3.5	RABPHILIN-3A
320	3vgw-E	3.5	AVIDIN
321	5wln-D	3.5	TYPE II SECRETION SYSTEM PROTEIN D
322	5wln-L	3.5	TYPE II SECRETION SYSTEM PROTEIN D
323	5ccj-B	3.5	SYNAPTOTAGMIN-1
324	5wln-M	3.5	TYPE II SECRETION SYSTEM PROTEIN D
325	5zdh-B	3.5	TYPE II SECRETION SYSTEM PROTEIN D
326	2yoa-B	3.5	SYNAPTOTAGMIN-1
327	5wln-K	3.5	TYPE II SECRETION SYSTEM PROTEIN D
328	6pee-O	3.5	PROTEIN INVG
329	2yoa-A	3.5	SYNAPTOTAGMIN-1
330	5wln-G	3.5	TYPE II SECRETION SYSTEM PROTEIN D
331	2k8m-D	3.5	PUTATIVE UNCHARACTERIZED PROTEIN
332	5wln-E	3.5	TYPE II SECRETION SYSTEM PROTEIN D
333	5wln-F	3.5	TYPE II SECRETION SYSTEM PROTEIN D
334	5wln-I	3.5	TYPE II SECRETION SYSTEM PROTEIN D
335	5ccj-D	3.5	SYNAPTOTAGMIN-1
336	2pfr-B	3.5	ARYLAMINE N-ACETYLTRANSFERASE 2
337	3vgw-G	3.5	AVIDIN
338	1rxh-B	3.5	STREPTAVIDIN
339	2pfr-A	3.5	ARYLAMINE N-ACETYLTRANSFERASE 2
340	3vhh-D	3.5	AVIDIN
341	2avi-A	3.5	AVIDIN
342	3vhi-A	3.5	AVIDIN
343	7p4z-B	3.5	AVIDIN
344	1lel-B	3.5	AVIDIN
345	3vhh-B	3.5	AVIDIN
346	3vhh-C	3.5	AVIDIN
347	4bcs-A	3.5	CHIMERIC AVIDIN
348	3mm0-M	3.5	AVIDIN, AVIDIN-RELATED PROTEIN 4/5
349	2rtk-A	3.5	STREPTAVIDIN
350	1y55-X	3.5	AVIDIN-RELATED PROTEIN 4/5
351	2of9-B	3.5	AVIDIN-RELATED PROTEIN 4/5
[truncated: 862 more rows]

## Sheet: FfEcp32-1
Hit number	PBD acession IDa	Z-scoreb	PDB description
[truncated: 1,441 more rows]

[truncated: 8 more sheets: FfEcp32-2, FfEcp32-3, FfEcp32-4, DsEcp32-1, FfEcp32-5, DsEcp32-3, DsEcp32-4, DsEcp32-5]
